# Supplementary material for: Crystal structures and Hirshfeld surface analysis of 5-amino-1-(4-meth­oxy­phen­yl)pyrazole-4-carb­ox­ylic acid and 5-amino-3-(4-meth­oxy­phen­yl)isoxazole
Source: Acta Crystallogr E Crystallogr Commun. 2022 Feb 25;78(Pt 3):336–9. doi: 10.1107/S2056989022001827 (PMC8900502; doi:10.1107/S2056989022001827)
Supplement: Supplementary file 1 [file e-78-00336-sup1.cif]

##############################################################################
#                                                                            #
# This CIF contains the data in a paper accepted for publication in          #
# Acta Crystallographica Section E. It conforms to the requirements of       #
# Notes for Authors for Acta Crystallographica Section E, and has been       #
# peer reviewed under the auspices of the IUCr Commission on Journals.       #
#                                                                            #
# Full details of the Crystallographic Information File format               #
# are given in the paper "The Crystallographic Information File (CIF):       #
# a New Standard Archive File for Crystallography" by S. R. Hall, F. H.      #
# Allen and I. D. Brown [Acta Cryst. (1991), A47, 655-685].                  #
#                                                                            #
# The current version of the core CIF dictionary is obtainable from          #
# ftp://ftp.iucr.org/pub/cif_core.dic.                                       #
#                                                                            #
# Software is freely available for graphical display of the structure(s)     #
# in this CIF. For information consult the CIF software page                 #
# http://www.iucr.org/resources/cif/software.                                #
#                                                                            #
# This file may be used for bona fide research purposes within the           #
# scientific community so long as proper attribution is given to the journal # 
# article from which it was obtained.                                        #
#                                                                            #
##############################################################################
data_I
_audit_creation_method
;
Olex2 1.3
(compiled 2020.11.12 svn.r5f609507 for OlexSys, GUI svn.r6272)
;
_journal_date_recd_electronic     2022-01-31
_journal_date_accepted     2022-02-16
_journal_name_full     'Acta Crystallographica, Section E'
_journal_year     2022
_journal_volume     78
_journal_issue      3
_journal_page_first     336
_journal_page_last     339
_journal_paper_category     GO
_journal_paper_doi     10.1107/S2056989022001827
_journal_coeditor_code     HB8013
_publ_contact_author_name     'Clifford W. Padgett'
_publ_contact_author_address
;
Georgia Southern University, 11935 Abercorn St., Department of Chemistry and
Biochemistry, Savannah GA 31419
;
_publ_contact_author_email     'cpadgett@georgiasouthern.edu'
_publ_contact_author_fax     ?
_publ_contact_author_phone     ?
_publ_section_title
;
Crystal structures and Hirshfeld surface analysis of
5-amino-1-(4-methoxyphenyl)pyrazole-4-carboxylic acid and
5-amino-3-(4-methoxyphenyl)isoxazole
;
loop_
    _publ_author_name
    _publ_author_footnote
    _publ_author_address
    'Pintro, Chris J.' .
;
Georgia Southern University, 11935 Abercorn St., Department of Chemistry and
Biochemistry, Savannah GA 30458, USA
;
    'Long, Analeece K.' .
;
Georgia Southern University, 11935 Abercorn St., Department of Chemistry and
Biochemistry, Savannah GA 30458, USA
;
    'Amonette, Allison J.' .
;
Georgia Southern University, 11935 Abercorn St., Department of Chemistry and
Biochemistry, Savannah GA 30458, USA
;
    'Lobue, James M.' .
;
Georgia Southern University, 11935 Abercorn St., Department of Chemistry and
Biochemistry, Savannah GA 30458, USA
;
    'Padgett, Clifford W.' .
;
Georgia Southern University, 11935 Abercorn St., Department of Chemistry and
Biochemistry, Savannah GA 30458, USA
;
_publ_section_synopsis
;
The title compounds feature O---H...O carboxylic-acid inversion dimers and
N---H...N chains in their extended structures.
;
_chemical_name_systematic
;
5-Amino-1-(4-methoxyphenyl)pyrazole-4-carboxylic acid
;
_chemical_name_common     ?
_chemical_formula_moiety     'C11 H11 N3 O3'
_chemical_formula_sum     'C11 H11 N3 O3'
_chemical_formula_iupac     'C11 H11 N3 O3'
_chemical_formula_weight     233.23
_chemical_melting_point     ?
_space_group_crystal_system     monoclinic
_space_group_name_H-M_alt     'P 1 21/n 1'
_space_group_name_Hall     '-P 2yn'
loop_
    _space_group_symop_operation_xyz
    'x, y, z'
    '-x+1/2, y+1/2, -z+1/2'
    '-x, -y, -z'
    'x-1/2, -y-1/2, z-1/2'
_cell_length_a     3.9608(4)
_cell_length_b     24.104(3)
_cell_length_c     11.1762(10)
_cell_angle_alpha     90
_cell_angle_beta     90.189(9)
_cell_angle_gamma     90
_cell_volume     1067.0(2)
_cell_formula_units_Z     4
_cell_measurement_reflns_used     1271
_cell_measurement_theta_min     2.0010
_cell_measurement_theta_max     23.6510
_cell_measurement_temperature     170
_exptl_crystal_description     block
_exptl_crystal_colour     'clear colourless'
_exptl_crystal_size_max     0.5
_exptl_crystal_size_mid     0.2
_exptl_crystal_size_min     0.2
_exptl_crystal_density_diffrn     1.452
_exptl_crystal_density_meas     ?
_exptl_crystal_density_method     ?
_exptl_crystal_F_000     488
_exptl_absorpt_coefficient_mu     0.109
_exptl_absorpt_correction_type     multi-scan
_exptl_absorpt_process_details
;
(CrysalisPro; Rigaku OD, 2018)
;
_exptl_absorpt_correction_T_min     0.97454
_exptl_absorpt_correction_T_max     1.00000
_diffrn_ambient_temperature     170
_diffrn_source     'Sealed Tube'
_diffrn_radiation_type     MoK\a
_diffrn_radiation_wavelength     0.71073
_diffrn_radiation_monochromator     'Graphite Monochromator'
_diffrn_measurement_device_type     'Rigaku XtaLAB mini'
_diffrn_measurement_device     'two-circle diffractometer'
_diffrn_measurement_method     'profile data from \w-scans'
_diffrn_detector     'Rigaku XtaLAB area detector'
_diffrn_detector_area_resol_mean     13.6612
_diffrn_reflns_number     8175
_diffrn_reflns_av_R_equivalents     0.0321
_diffrn_reflns_av_unetI/netI     0.0363
_diffrn_reflns_theta_min     2.009
_diffrn_reflns_theta_max     29.570
_diffrn_reflns_theta_full     25.242
_diffrn_measured_fraction_theta_max     0.976
_diffrn_measured_fraction_theta_full     0.999
_diffrn_reflns_limit_h_min     -5
_diffrn_reflns_limit_h_max     5
_diffrn_reflns_limit_k_min     -33
_diffrn_reflns_limit_k_max     33
_diffrn_reflns_limit_l_min     -15
_diffrn_reflns_limit_l_max     14
_diffrn_radiation_probe     x-ray
_refine_special_details     ?
_reflns_number_total     2937
_reflns_number_gt     1667
_reflns_threshold_expression     'I > 2\s(I)'
_refine_ls_structure_factor_coef     Fsqd
_refine_ls_matrix_type     full
_refine_ls_R_factor_all     0.0971
_refine_ls_R_factor_gt     0.0492
_refine_ls_wR_factor_gt     0.1190
_refine_ls_wR_factor_ref     0.1545
_refine_ls_goodness_of_fit_ref     1.029
_refine_ls_restrained_S_all     1.030
_refine_ls_number_reflns     2937
_refine_ls_number_parameters     168
_refine_ls_number_restraints     1
_refine_ls_hydrogen_treatment     mixed
_refine_ls_weighting_scheme     calc
_refine_ls_weighting_details
              'w=1/[\s^2^(Fo^2^)+(0.0600P)^2^+0.1763P] where P=(Fo^2^+2Fc^2^)/3'
_atom_sites_solution_hydrogens     mixed
_atom_sites_solution_primary     dual
_atom_sites_solution_secondary     ?
_refine_ls_shift/su_max     0.000
_refine_ls_shift/su_mean     0.000
_refine_diff_density_max     0.162
_refine_diff_density_min     -0.186
_refine_ls_extinction_method
;
SHELXL2018/1 (Sheldrick, 2015b)
;
_refine_ls_extinction_coef     0.017(3)
_refine_ls_extinction_expression
                                  'Fc^*^=kFc[1+0.001xFc^2^\l^3^/sin(2\q)]^-1/4^'
loop_
    _atom_type_symbol
    _atom_type_description
    _atom_type_scat_dispersion_real
    _atom_type_scat_dispersion_imag
    _atom_type_scat_source
    'C' 'C' 0.0033 0.0016
                         'International Tables Vol C Tables 4.2.6.8 and 6.1.1.4'
    'H' 'H' 0.0000 0.0000
                         'International Tables Vol C Tables 4.2.6.8 and 6.1.1.4'
    'N' 'N' 0.0061 0.0033
                         'International Tables Vol C Tables 4.2.6.8 and 6.1.1.4'
    'O' 'O' 0.0106 0.0060
                         'International Tables Vol C Tables 4.2.6.8 and 6.1.1.4'
_computing_data_collection
;
CrysAlisPro (Rigaku OD, 2018)
;
_computing_cell_refinement
;
CrysAlisPro (Rigaku OD, 2018)
;
_computing_data_reduction
;
CrysAlisPro (Rigaku OD, 2018)
;
_computing_structure_solution
;
<i>SHELXT2014/5</i> (Sheldrick, 2015a)
;
_computing_structure_refinement
;
<i>SHELXL2018/1</i> (Sheldrick, 2015b)
;
_computing_molecular_graphics
;
<i>OLEX2</i> (Dolomanov <i>et al.</i>,  2009)
;
_computing_publication_material
;
<i>OLEX2</i>  (Dolomanov <i>et al.</i>,  2009)
;
loop_
    _atom_site_type_symbol
    _atom_site_label
    _atom_site_fract_x
    _atom_site_fract_y
    _atom_site_fract_z
    _atom_site_U_iso_or_equiv
    _atom_site_adp_type
    _atom_site_calc_flag
    _atom_site_occupancy
    _atom_site_disorder_assembly
    _atom_site_disorder_group
    O O1 0.3397(4) 0.03421(7) 0.62727(13) 0.0697(5) Uani d 1 . .
    H H1 0.370(8) 0.0005(8) 0.594(2) 0.113(11) Uiso d 1 . .
    C C1 0.2875(5) 0.14586(10) 0.72321(18) 0.0595(5) Uani d 1 . .
    H H1A 0.208584 0.120332 0.781520 0.071 Uiso calc 1 . .
    N N1 0.4218(4) 0.22042(7) 0.63223(12) 0.0495(4) Uani d 1 . .
    C C2 0.4182(5) 0.12959(8) 0.61090(17) 0.0519(5) Uani d 1 . .
    O O2 0.5820(4) 0.06706(6) 0.46040(12) 0.0648(4) Uani d 1 . .
    N N2 0.2864(5) 0.19977(8) 0.73857(14) 0.0608(5) Uani d 1 . .
    O O3 0.5775(4) 0.44729(6) 0.57003(13) 0.0699(5) Uani d 1 . .
    C C3 0.5066(4) 0.17936(8) 0.55617(15) 0.0463(4) Uani d 1 . .
    N N3 0.6542(5) 0.18839(9) 0.44896(14) 0.0573(5) Uani d 1 . .
    H H3A 0.704(5) 0.1581(9) 0.4099(19) 0.060(6) Uiso d 1 . .
    H H3B 0.692(6) 0.2227(10) 0.422(2) 0.070(7) Uiso d 1 . .
    C C4 0.4535(5) 0.07533(9) 0.56133(17) 0.0545(5) Uani d 1 . .
    C C5 0.4620(4) 0.27870(8) 0.61733(15) 0.0462(4) Uani d 1 . .
    C C6 0.3325(5) 0.30549(8) 0.51751(15) 0.0495(5) Uani d 1 . .
    H H6 0.215830 0.285018 0.457648 0.059 Uiso calc 1 . .
    C C7 0.3738(5) 0.36188(9) 0.50557(16) 0.0522(5) Uani d 1 . .
    H H7 0.285859 0.380302 0.437091 0.063 Uiso calc 1 . .
    C C8 0.5434(5) 0.39210(8) 0.59310(16) 0.0504(5) Uani d 1 . .
    C C9 0.6654(5) 0.36518(8) 0.69428(16) 0.0524(5) Uani d 1 . .
    H H9 0.774143 0.385704 0.755892 0.063 Uiso calc 1 . .
    C C10 0.6278(5) 0.30858(8) 0.70480(15) 0.0505(5) Uani d 1 . .
    H H10 0.716871 0.289972 0.772872 0.061 Uiso calc 1 . .
    C C11 0.7499(6) 0.48080(10) 0.6567(2) 0.0770(7) Uani d 1 . .
    H H11A 0.979212 0.466515 0.668620 0.115 Uiso calc 1 . .
    H H11B 0.627391 0.479613 0.732705 0.115 Uiso calc 1 . .
    H H11C 0.761020 0.519180 0.628081 0.115 Uiso calc 1 . .
loop_
    _atom_site_aniso_label
    _atom_site_aniso_U_11
    _atom_site_aniso_U_22
    _atom_site_aniso_U_33
    _atom_site_aniso_U_12
    _atom_site_aniso_U_13
    _atom_site_aniso_U_23
    O1 0.0905(12) 0.0604(10) 0.0584(9) -0.0021(9) 0.0143(8) 0.0150(7)
    C1 0.0614(12) 0.0677(14) 0.0495(11) -0.0015(10) 0.0083(9) 0.0107(9)
    N1 0.0505(9) 0.0608(10) 0.0373(8) -0.0023(7) 0.0036(7) 0.0019(6)
    C2 0.0491(11) 0.0609(12) 0.0457(10) -0.0016(9) -0.0010(8) 0.0053(8)
    O2 0.0815(11) 0.0609(9) 0.0521(8) -0.0018(7) 0.0098(7) 0.0048(6)
    N2 0.0691(11) 0.0708(12) 0.0427(8) -0.0016(9) 0.0140(8) 0.0069(7)
    O3 0.0846(11) 0.0573(9) 0.0678(9) -0.0025(8) -0.0131(8) -0.0037(7)
    C3 0.0403(9) 0.0623(12) 0.0362(8) -0.0017(8) -0.0026(7) 0.0013(8)
    N3 0.0731(12) 0.0585(11) 0.0402(9) -0.0022(9) 0.0104(8) 0.0009(8)
    C4 0.0528(11) 0.0610(13) 0.0495(11) 0.0002(9) -0.0029(9) 0.0104(9)
    C5 0.0404(9) 0.0593(11) 0.0390(9) -0.0021(8) 0.0038(7) -0.0005(7)
    C6 0.0468(10) 0.0638(12) 0.0379(9) -0.0034(9) -0.0023(8) -0.0026(8)
    C7 0.0511(11) 0.0647(13) 0.0409(9) 0.0033(9) -0.0025(8) 0.0011(8)
    C8 0.0480(10) 0.0576(12) 0.0455(10) 0.0026(8) 0.0030(8) -0.0053(8)
    C9 0.0495(11) 0.0664(13) 0.0413(9) 0.0001(9) -0.0026(8) -0.0091(8)
    C10 0.0483(10) 0.0669(13) 0.0364(9) 0.0025(9) -0.0014(8) -0.0024(8)
    C11 0.0820(16) 0.0637(14) 0.0852(16) -0.0024(12) -0.0122(13) -0.0173(12)
_geom_special_details
;
 All esds (except the esd in the dihedral angle between two l.s. planes)
 are estimated using the full covariance matrix.  The cell esds are taken
 into account individually in the estimation of esds in distances, angles
 and torsion angles; correlations between esds in cell parameters are only
 used when they are defined by crystal symmetry.  An approximate (isotropic)
 treatment of cell esds is used for estimating esds involving l.s. planes.
;
loop_
    _geom_bond_atom_site_label_1
    _geom_bond_atom_site_label_2
    _geom_bond_site_symmetry_2
    _geom_bond_distance
    _geom_bond_publ_flag
    O1 H1 . 0.901(17) ?
    O1 C4 . 1.316(2) ?
    C1 H1A . 0.9500 ?
    C1 C2 . 1.415(3) ?
    C1 N2 . 1.311(3) ?
    N1 N2 . 1.397(2) ?
    N1 C3 . 1.348(2) ?
    N1 C5 . 1.424(2) ?
    C2 C3 . 1.392(3) ?
    C2 C4 . 1.427(3) ?
    O2 C4 . 1.255(2) ?
    O3 C8 . 1.362(2) ?
    O3 C11 . 1.433(3) ?
    C3 N3 . 1.353(2) ?
    N3 H3A . 0.87(2) ?
    N3 H3B . 0.90(2) ?
    C5 C6 . 1.386(2) ?
    C5 C10 . 1.379(2) ?
    C6 H6 . 0.9500 ?
    C6 C7 . 1.376(3) ?
    C7 H7 . 0.9500 ?
    C7 C8 . 1.391(3) ?
    C8 C9 . 1.389(3) ?
    C9 H9 . 0.9500 ?
    C9 C10 . 1.378(3) ?
    C10 H10 . 0.9500 ?
    C11 H11A . 0.9800 ?
    C11 H11B . 0.9800 ?
    C11 H11C . 0.9800 ?
loop_
    _geom_angle_atom_site_label_1
    _geom_angle_atom_site_label_2
    _geom_angle_atom_site_label_3
    _geom_angle_site_symmetry_1
    _geom_angle_site_symmetry_3
    _geom_angle
    _geom_angle_publ_flag
    C4 O1 H1 . . 113.6(19) ?
    C2 C1 H1A . . 123.4 ?
    N2 C1 H1A . . 123.4 ?
    N2 C1 C2 . . 113.11(18) ?
    N2 N1 C5 . . 119.63(15) ?
    C3 N1 N2 . . 111.84(16) ?
    C3 N1 C5 . . 128.51(15) ?
    C1 C2 C4 . . 129.42(19) ?
    C3 C2 C1 . . 104.13(18) ?
    C3 C2 C4 . . 126.45(18) ?
    C1 N2 N1 . . 103.90(16) ?
    C8 O3 C11 . . 118.03(17) ?
    N1 C3 C2 . . 106.99(16) ?
    N1 C3 N3 . . 123.35(18) ?
    N3 C3 C2 . . 129.65(19) ?
    C3 N3 H3A . . 114.1(14) ?
    C3 N3 H3B . . 121.7(15) ?
    H3A N3 H3B . . 124(2) ?
    O1 C4 C2 . . 116.02(18) ?
    O2 C4 O1 . . 121.64(19) ?
    O2 C4 C2 . . 122.34(18) ?
    C6 C5 N1 . . 120.85(16) ?
    C10 C5 N1 . . 119.05(16) ?
    C10 C5 C6 . . 120.09(19) ?
    C5 C6 H6 . . 120.2 ?
    C7 C6 C5 . . 119.65(17) ?
    C7 C6 H6 . . 120.2 ?
    C6 C7 H7 . . 119.8 ?
    C6 C7 C8 . . 120.44(18) ?
    C8 C7 H7 . . 119.8 ?
    O3 C8 C7 . . 115.24(17) ?
    O3 C8 C9 . . 125.16(17) ?
    C9 C8 C7 . . 119.60(19) ?
    C8 C9 H9 . . 120.2 ?
    C10 C9 C8 . . 119.65(17) ?
    C10 C9 H9 . . 120.2 ?
    C5 C10 H10 . . 119.7 ?
    C9 C10 C5 . . 120.54(17) ?
    C9 C10 H10 . . 119.7 ?
    O3 C11 H11A . . 109.5 ?
    O3 C11 H11B . . 109.5 ?
    O3 C11 H11C . . 109.5 ?
    H11A C11 H11B . . 109.5 ?
    H11A C11 H11C . . 109.5 ?
    H11B C11 H11C . . 109.5 ?
loop_
    _geom_torsion_atom_site_label_1
    _geom_torsion_atom_site_label_2
    _geom_torsion_atom_site_label_3
    _geom_torsion_atom_site_label_4
    _geom_torsion_site_symmetry_1
    _geom_torsion_site_symmetry_2
    _geom_torsion_site_symmetry_3
    _geom_torsion_site_symmetry_4
    _geom_torsion
    _geom_torsion_publ_flag
    C1 C2 C3 N1 . . . . -1.5(2) ?
    C1 C2 C3 N3 . . . . 177.56(19) ?
    C1 C2 C4 O1 . . . . 2.3(3) ?
    C1 C2 C4 O2 . . . . -178.46(19) ?
    N1 C5 C6 C7 . . . . 179.75(16) ?
    N1 C5 C10 C9 . . . . -178.75(16) ?
    C2 C1 N2 N1 . . . . 0.0(2) ?
    N2 C1 C2 C3 . . . . 0.9(2) ?
    N2 C1 C2 C4 . . . . -178.6(2) ?
    N2 N1 C3 C2 . . . . 1.6(2) ?
    N2 N1 C3 N3 . . . . -177.50(17) ?
    N2 N1 C5 C6 . . . . -127.58(18) ?
    N2 N1 C5 C10 . . . . 51.4(2) ?
    O3 C8 C9 C10 . . . . -177.11(18) ?
    C3 N1 N2 C1 . . . . -1.0(2) ?
    C3 N1 C5 C6 . . . . 54.3(3) ?
    C3 N1 C5 C10 . . . . -126.71(19) ?
    C3 C2 C4 O1 . . . . -177.21(18) ?
    C3 C2 C4 O2 . . . . 2.1(3) ?
    C4 C2 C3 N1 . . . . 178.11(18) ?
    C4 C2 C3 N3 . . . . -2.9(3) ?
    C5 N1 N2 C1 . . . . -179.45(17) ?
    C5 N1 C3 C2 . . . . 179.87(16) ?
    C5 N1 C3 N3 . . . . 0.8(3) ?
    C5 C6 C7 C8 . . . . -0.2(3) ?
    C6 C5 C10 C9 . . . . 0.3(3) ?
    C6 C7 C8 O3 . . . . 178.16(17) ?
    C6 C7 C8 C9 . . . . -1.3(3) ?
    C7 C8 C9 C10 . . . . 2.3(3) ?
    C8 C9 C10 C5 . . . . -1.8(3) ?
    C10 C5 C6 C7 . . . . 0.8(3) ?
    C11 O3 C8 C7 . . . . 180.00(19) ?
    C11 O3 C8 C9 . . . . -0.5(3) ?
loop_
    _geom_hbond_atom_site_label_D
    _geom_hbond_atom_site_label_H
    _geom_hbond_atom_site_label_A
    _geom_hbond_site_symmetry_A
    _geom_hbond_distance_DH
    _geom_hbond_distance_HA
    _geom_hbond_distance_DA
    _geom_hbond_angle_DHA
    _geom_hbond_publ_flag
    N3 H3A O2 . 0.87(2) 2.32(2) 2.941(3) 128.5(18) yes
    O1 H1 O2 3_656 0.901(17) 1.750(17) 2.649(2) 176(3) yes
_shelx_space_group_comment
;
The symmetry employed for this shelxl refinement is uniquely defined
by the following loop, which should always be used as a source of
symmetry information in preference to the above space-group names.
They are only intended as comments.
;
_shelx_estimated_absorpt_T_min     0.948
_shelx_estimated_absorpt_T_max     0.979
_shelx_hkl_file
;
   0   0   1    0.47    0.13
   0   0  -2 1091.87    7.83
   0   0  -2 1095.44    8.88
   0   0  -3    0.70    0.41
   0   0  -3   -0.58    0.24
   0   0  -4    4.07    0.72
   0   0  -4    5.20    0.70
   0   0  -5   -0.28    0.37
   0   0  -5   -0.52    0.44
   0   0  -6  318.31    8.63
   0   0  -6  323.98    7.44
   0   0  -7   -1.36    0.82
   0   0  -7   -0.66    0.55
   0   0  -8    3.99    0.76
   0   0  -8    4.59    0.76
   0   0   8    4.52    1.06
   0   0  -9   -0.73    1.06
   0   0  -9    0.22    0.38
   0   0   9   -0.15    0.40
   0   0  10    1.93    0.62
   0   0 -10    1.90    0.94
   0   0 -11   -0.02    0.65
   0   0  11   -0.64    0.88
   0   0 -12   61.60    5.69
   0   0  12   51.95    4.24
   0   0 -13    1.44    1.26
   0   0 -14   -0.04    0.74
   0   0 -15   -0.52    0.94
   0  -1   1   80.97    1.89
   0   1  -1   80.97    1.74
   0   1   1   80.23    1.70
   0   1  -2 3879.23   16.08
   0  -1  -2 3954.31   16.76
   0   1  -2 3883.66   17.64
   0  -1  -3   67.75    2.72
   0   1  -3   71.75    2.58
   0   1  -3   68.54    2.84
   0  -1  -3   70.84    2.38
   0  -1  -4  171.13    4.27
   0   1  -4  170.98    4.56
   0   1  -4  176.08    5.25
   0  -1  -4  170.93    5.03
   0   1  -5  151.97    5.50
   0  -1  -5  151.65    5.27
   0   1  -5  149.43    4.75
   0  -1  -5  146.75    4.45
   0   1  -6   13.88    1.74
   0   1  -6   15.04    1.66
   0  -1  -6   15.95    1.61
   0  -1  -6   13.69    1.73
   0  -1   7   -0.29    0.47
   0  -1  -7   -0.73    0.81
   0   1  -7    0.84    0.38
   0  -1  -7   -0.88    0.72
   0   1  -7    0.47    0.36
   0  -1   8  120.77    5.29
   0   1  -8  122.54    6.30
   0  -1  -8  117.00    5.16
   0   1  -8  120.43    5.42
   0  -1  -8  118.17    6.10
   0  -1  -9   -0.14    0.75
   0  -1   9    0.76    0.42
   0  -1  -9    1.67    0.60
   0  -1 -10   91.79    5.15
   0   1  10   89.65    4.96
   0   1 -10   96.04    6.39
   0  -1  10   91.95    5.20
   0  -1 -10   89.81    6.04
   0  -1 -11  133.15    7.77
   0  -1  11  134.08    6.51
   0   1  11  126.22    6.20
   0   1 -11  131.01    7.98
   0   1 -12   -0.41    0.91
   0  -1 -12    2.57    1.46
   0  -1  12    1.53    0.85
   0   1 -13    5.00    1.52
   0  -1 -13    5.38    1.97
   0  -1 -14    0.36    1.11
   0   1 -14    1.34    0.97
   0   1 -15    1.70    1.44
   0  -1 -15    0.10    0.88
   0   2   1    1.91    0.28
   0  -2  -1    2.59    0.30
   0   2  -1    2.05    0.32
   0  -2   2  223.47    4.01
   0  -2  -2  224.90    4.02
   0  -2  -2  230.86    3.62
   0   2  -2  228.26    4.50
   0  -2  -3  206.40    4.12
   0   2  -3  203.64    4.60
   0   2  -3  205.16    5.04
   0  -2   3  205.90    4.49
   0  -2  -3  202.92    4.68
   0  -2   4  460.18    7.62
   0   2  -4  455.71    8.67
   0  -2  -4  455.52    8.08
   0  -2  -4  454.96    6.98
   0   2  -4  465.42    7.84
   0  -2  -5   89.04    3.47
   0  -2  -5   94.81    4.14
   0  -2   5   95.47    3.78
   0   2  -5   91.23    3.86
   0   2  -5   98.01    4.45
   0   2  -6    0.48    0.38
   0   2  -6    1.19    0.58
   0  -2  -6    0.37    0.23
   0  -2  -6    1.67    0.76
   0  -2   6    1.65    0.44
   0   2  -7  337.51    9.88
   0  -2   7  327.38    8.36
   0  -2  -7  326.90    7.92
   0   2  -7  329.34    8.57
   0  -2  -7  321.85    9.38
   0  -2   8   61.06    3.79
   0  -2  -8   59.15    4.35
   0   2  -8   54.53    4.32
   0  -2  -8   60.48    3.68
   0  -2   9   28.19    2.77
   0  -2  -9   32.96    2.80
   0  -2  -9   25.45    3.05
   0   2  -9   28.61    3.41
   0   2 -10    2.72    0.97
   0  -2  10    4.07    1.05
   0  -2 -10    2.07    0.83
   0  -2 -10    2.84    0.76
   0   2  10    3.14    0.94
   0  -2  11   23.04    2.69
   0   2 -11   29.83    3.82
   0   2  11   18.94    2.28
   0  -2 -11   25.05    3.47
   0  -2 -11   23.11    2.64
   0  -2  12    8.85    1.81
   0   2 -12   10.07    2.38
   0  -2 -12   11.15    2.45
   0  -2 -13   10.25    2.47
   0   2 -13    8.29    2.46
   0   2 -14   -0.94    1.11
   0  -2 -14    0.40    1.06
   0   2 -15    3.12    1.58
   0  -2 -15    1.41    1.49
   0  -3   0   -0.15    0.15
   0   3   0    0.55    0.25
   0   3  -1    2.61    0.46
   0  -3  -1    4.03    0.48
   0  -3   1    2.32    0.33
   0  -3  -2  527.42    5.90
   0   3  -2  515.57    7.24
   0  -3   2  529.34    6.72
   0  -3  -2  523.76    6.48
   0  -3  -3   78.13    2.61
   0  -3  -3   77.52    2.92
   0  -3   3   80.35    2.93
   0   3  -3   79.15    3.25
   0  -3  -4  136.88    3.88
   0   3  -4  132.37    4.73
   0  -3   4  129.24    4.21
   0  -3  -4  132.35    4.36
   0  -3  -5  264.04    5.91
   0  -3  -5  262.45    6.93
   0  -3   5  256.83    6.49
   0   3  -5  262.35    7.41
   0  -3  -6    0.94    0.34
   0  -3   6    0.43    0.19
   0  -3  -6    1.34    0.54
   0   3  -7  176.49    7.10
   0  -3  -7  166.14    6.64
   0  -3  -7  160.94    5.52
   0  -3   7  171.41    6.12
   0   3  -8   75.42    5.05
   0  -3   8   71.21    4.17
   0  -3  -8   68.60    3.89
   0  -3  -8   68.20    4.64
   0   3  -9   84.68    5.68
   0  -3   9   89.66    4.99
   0  -3  -9   88.16    4.69
   0  -3  -9   86.26    5.55
   0  -3 -10   93.29    6.20
   0  -3  10   90.57    5.30
   0   3 -10   93.30    6.30
   0  -3 -10   87.19    4.91
   0  -3 -11   85.70    5.18
   0   3  11   83.77    4.97
   0  -3 -11   89.10    6.42
   0  -3  11   80.27    5.23
   0   3 -11   90.89    6.69
   0   3 -12   -0.74    1.17
   0  -3 -12    0.16    0.81
   0  -3  12    0.13    0.66
   0   3 -13    9.60    2.41
   0  -3 -13    7.85    2.18
   0  -3 -14    1.06    0.73
   0   3 -14    1.33    1.24
   0   3 -15    8.61    2.51
   0  -3 -15    6.84    2.41
   0  -4   0   68.48    2.23
   0   4   0   73.44    2.41
   0  -4  -1  125.24    2.95
   0   4  -1  123.07    3.30
   0  -4   1  122.21    3.23
   0   4  -2   63.05    2.69
   0  -4  -2   67.05    2.25
   0  -4  -2   65.80    2.41
   0  -4   2   66.41    2.55
   0  -4  -3    1.68    0.40
   0  -4  -3    1.27    0.31
   0   4  -3    1.89    0.44
   0  -4   3    2.46    0.59
   0   4  -4  643.90   10.72
   0  -4  -4  631.78    8.48
   0  -4  -4  642.65    9.80
   0  -4   4  641.40    9.74
   0   4  -5  224.52    6.93
   0  -4   5  220.70    6.21
   0  -4  -5  222.27    5.61
   0  -4  -5  216.98    6.34
   0  -4  -6   20.78    1.84
   0   4  -6   21.44    2.32
   0  -4   6   21.10    2.08
   0  -4  -6   19.91    2.12
   0  -4  -7   18.67    2.19
   0   4  -7   18.34    2.29
   0  -4  -7   17.32    1.74
   0  -4   7   18.38    2.01
   0  -4  -8   61.02    4.40
   0  -4  -8   62.62    3.64
   0   4  -8   69.06    4.91
   0  -4   8   64.68    4.13
   0   4  -9    6.01    1.50
   0  -4  -9    9.28    1.79
   0  -4   9   10.36    1.74
   0  -4  -9    6.52    1.20
   0   4 -10   75.96    5.84
   0  -4 -10   76.45    5.65
   0  -4  10   81.51    5.12
   0  -4 -10   72.44    4.49
   0  -4 -11   61.10    5.28
   0   4 -11   65.10    5.64
   0  -4 -11   58.61    4.23
   0  -4  11   59.08    4.56
   0   4 -12    6.20    1.99
   0  -4  12    4.46    1.47
   0  -4 -12    9.50    2.22
   0  -4 -13   -0.08    1.02
   0   4 -13    2.47    1.34
   0   4 -14   -3.26    1.82
   0  -4 -14    0.90    1.42
   0   4 -15    0.85    0.96
   0   5   0    0.07    0.42
   0  -5   0   -0.07    0.21
   0  -5  -1   27.18    1.56
   0   5  -1   30.16    1.80
   0  -5   1   28.79    1.72
   0   5  -2  393.69    7.12
   0  -5  -2  402.39    6.12
   0  -5   2  400.29    6.87
   0  -5  -2  393.84    6.33
   0  -5   3    0.93    0.45
   0  -5  -3    1.23    0.46
   0   5  -3    1.35    0.46
   0  -5  -3    1.80    0.48
   0  -5  -4   90.91    3.34
   0  -5   4   94.35    3.89
   0  -5  -4   91.69    3.76
   0   5  -4   90.10    4.14
   0   5  -5  148.29    5.83
   0  -5   5  151.53    5.28
   0  -5  -5  151.18    4.67
   0  -5  -5  150.75    5.27
   0   5  -6  508.86   11.64
   0  -5   6  499.89   10.37
   0  -5  -6  502.15   10.72
   0  -5  -6  494.45    9.21
   0   5  -7   30.22    3.09
   0  -5   7   34.95    2.89
   0  -5  -7   32.02    2.48
   0  -5  -7   35.37    3.16
   0  -5  -8    6.61    1.18
   0   5  -8    5.90    1.28
   0  -5   8    8.22    1.54
   0  -5  -8    6.09    1.36
   0  -5   9    5.53    1.34
   0  -5  -9    3.98    0.77
   0  -5  -9    2.84    0.37
   0   5  -9    3.73    1.21
   0  -5 -10    8.24    1.47
   0  -5 -10    8.80    1.80
   0   5 -10   10.83    2.06
   0  -5  10    6.05    1.45
   0  -5 -11    5.30    1.12
   0  -5  11    4.78    1.11
   0  -5 -11    6.10    1.58
   0   5 -11    6.90    1.86
   0  -5 -12   17.83    3.20
   0   5 -12   20.37    3.17
   0  -5  12   21.50    2.92
   0   5 -13    3.57    1.87
   0  -5 -13    2.46    1.25
   0   5 -14    2.41    1.04
   0  -5 -14    1.23    1.19
   0   5 -15    0.37    1.00
   0   6   0  469.33    7.36
   0  -6   0  463.27    7.10
   0  -6  -1    4.27    0.77
   0  -6   1    3.49    0.70
   0   6  -1    3.20    0.74
   0  -6   2  394.34    7.39
   0  -6  -2  400.38    6.61
   0   6  -2  397.03    7.57
   0  -6  -3  229.56    5.22
   0   6  -3  223.96    6.22
   0  -6   3  229.67    5.97
   0  -6  -3  230.88    5.55
   0  -6   4  219.91    6.21
   0   6  -4  225.36    6.75
   0  -6  -4  216.07    5.88
   0  -6  -4  219.68    5.44
   0  -6   5  272.44    7.47
   0   6  -5  277.50    8.10
   0  -6  -5  274.54    6.48
   0  -6  -5  275.28    7.28
   0  -6  -6   49.91    2.94
   0  -6  -6   51.25    3.40
   0   6  -6   54.80    3.97
   0  -6   6   45.70    3.22
   0  -6  -7  103.09    5.32
   0  -6   7   98.42    5.04
   0   6  -7   93.09    5.54
   0  -6  -7  101.12    4.49
   0  -6   8    1.28    0.65
   0   6  -8    1.24    0.57
   0  -6  -8    1.52    0.46
   0  -6  -8    1.45    0.86
   0  -6  -9   10.63    1.55
   0   6  -9   11.74    2.03
   0  -6  -9    7.81    1.78
   0  -6   9    8.60    1.69
   0  -6 -10    1.98    0.51
   0  -6 -10    0.46    0.64
   0  -6  10    2.29    0.88
   0   6 -10    0.63    0.61
   0  -6  11   12.90    2.18
   0  -6 -11   10.08    1.67
   0  -6 -11    9.87    2.01
   0   6 -11   12.04    2.50
   0  -6 -12   -1.18    1.33
   0   6 -12    0.70    0.86
   0  -6  12   -0.33    0.92
   0   6 -13    1.06    0.98
   0  -6 -13   -1.09    1.27
   0  -6 -14    2.71    1.43
   0   6 -14    1.86    1.11
   0   6 -15   -0.03    0.80
   0  -7   0    2.75    0.94
   0   7   0    0.16    0.71
   0   7  -1  380.43    7.42
   0  -7  -1  387.32    6.90
   0  -7   1  385.77    7.32
   0   7  -2  117.39    4.35
   0  -7  -2  117.20    3.88
   0  -7   2  117.74    4.23
   0  -7  -3   61.91    2.84
   0  -7   3   59.27    3.20
   0   7  -3   60.55    3.35
   0  -7  -3   61.21    2.99
   0   7  -4  106.60    4.81
   0  -7  -4  105.63    3.94
   0  -7   4  103.24    4.44
   0  -7  -4  104.32    4.26
   0  -7   5  183.94    6.28
   0  -7  -5  182.10    6.06
   0  -7  -5  184.06    5.50
   0   7  -5  184.09    6.80
   0  -7  -6   43.72    3.22
   0   7  -6   40.16    3.41
   0  -7   6   43.51    3.30
   0  -7  -6   40.87    2.75
   0  -7  -7   17.14    1.87
   0  -7   7   19.96    2.34
   0   7  -7   19.60    2.52
   0  -7  -7   17.50    2.15
   0  -7  -8    1.44    0.84
   0  -7   8    3.41    1.19
   0   7  -8    1.73    0.98
   0  -7  -8    3.31    0.88
   0  -7   9   75.24    5.05
   0  -7  -9   70.55    4.23
   0  -7  -9   71.71    5.14
   0   7  -9   82.49    5.81
   0  -7  10    6.42    1.63
   0  -7 -10    5.88    1.16
   0  -7 -10    6.41    1.64
   0   7 -10    4.17    1.64
   0  -7  11    6.89    1.72
   0   7 -11    7.20    1.74
   0  -7 -11    6.62    1.77
   0   7 -12    7.07    2.27
   0  -7  12    9.80    2.02
   0  -7 -12    6.63    1.98
   0   7 -13   -0.16    0.68
   0  -7 -13    0.08    0.77
   0   7 -14   -0.27    1.24
   0  -7 -14   -0.94    0.92
   0   7 -15    1.67    1.33
   0   8   0 1092.92   12.97
   0  -8   0 1084.58   12.74
   0   8   1    5.72    1.04
   0  -8   1    5.73    1.00
   0   8  -1    5.04    0.89
   0  -8  -1    6.71    1.16
   0   8  -2  872.47   12.66
   0  -8   2  901.31   12.44
   0  -8  -2  907.38   11.45
   0  -8  -3   86.33    3.58
   0  -8   3   82.32    3.98
   0  -8  -3   89.41    3.80
   0   8  -3   84.45    4.13
   0  -8  -4  569.05   10.25
   0   8  -4  563.18   11.53
   0  -8  -4  562.29    9.58
   0  -8   4  572.67   11.04
   0   8  -5   -0.30    0.39
   0  -8   5    0.15    0.41
   0  -8  -5   -0.18    0.41
   0  -8  -6   94.58    4.31
   0  -8   6   97.64    5.05
   0   8  -6   98.91    5.48
   0  -8  -6  101.18    4.99
   0  -8  -7   49.13    3.27
   0  -8  -7   53.27    3.86
   0  -8   7   50.14    3.86
   0   8  -7   52.82    4.31
   0   8  -8  164.47    8.00
   0  -8  -8  158.44    6.14
   0  -8   8  156.97    7.13
   0  -8  -8  165.48    7.24
   0   8  -9    0.79    0.90
   0  -8  -9    0.34    0.37
   0  -8  -9    0.58    0.87
   0  -8   9   -0.44    0.89
   0  -8  10  166.94    7.90
   0  -8 -10  150.71    7.93
   0  -8 -10  136.46    6.21
   0   8 -10  157.02    8.76
   0   8 -11   32.36    4.11
   0  -8  11   27.66    3.35
   0  -8 -11   28.57    3.55
   0   8 -12   10.97    2.47
   0  -8  12    7.96    2.00
   0  -8 -12   11.09    2.32
   0  -8  13   -0.66    0.97
   0  -8 -13    1.10    0.90
   0   8 -13   -0.44    1.06
   0   8 -14    0.43    0.64
   0  -8 -14   -1.63    1.60
   0   8 -15    0.96    1.77
   0  -9   0    1.28    0.68
   0   9   0    0.40    0.82
   0  -9  -1  431.98    8.33
   0   9  -1  432.66    8.96
   0   9   1  424.82    8.53
   0  -9   1  432.45    8.79
   0   9  -2  503.53   10.03
   0  -9   2  511.40    9.86
   0  -9  -2  524.32    9.23
   0  -9   3   33.44    2.62
   0   9  -3   35.65    2.84
   0  -9  -3   33.72    2.35
   0  -9  -3   33.59    2.33
   0  -9  -4    7.18    1.13
   0   9  -4    8.90    1.50
   0  -9  -4    7.60    1.17
   0  -9   4    6.75    1.19
   0  -9  -5    2.34    0.75
   0  -9  -5    2.13    0.60
   0   9  -5    1.99    0.74
   0  -9   5    1.40    0.38
   0   9  -6   31.64    3.19
   0  -9  -6   24.07    2.43
   0  -9  -6   27.19    2.34
   0  -9   6   25.76    2.72
   0  -9  -7    5.29    1.07
   0  -9  -7    6.29    1.33
   0   9  -7    7.06    1.37
   0  -9   7    4.09    1.33
   0   9  -8   14.68    2.43
   0  -9   8   14.48    2.17
   0  -9  -8   11.76    1.64
   0  -9  -8   12.65    2.04
   0  -9  -9    6.59    1.70
   0  -9  -9    6.59    1.28
   0  -9   9    6.40    1.46
   0   9  -9    5.53    1.51
   0  -9  10    9.56    1.79
   0   9 -10    7.13    1.96
   0  -9 -10    5.75    1.61
   0  -9 -10    5.31    1.22
   0  -9  11    3.57    1.46
   0   9 -11    3.35    1.27
   0  -9 -11    2.16    1.18
   0  -9  12    0.43    0.82
   0  -9 -12    1.85    1.37
   0   9 -12    2.74    1.01
   0  -9 -13    4.09    1.70
   0   9 -13    2.95    1.61
   0  -9  13    1.34    0.84
   0   9 -14    6.99    2.06
   0  -9 -14    3.44    1.38
   0  10   0   31.59    2.50
   0 -10   0   34.22    2.51
   0 -10   1   22.30    2.05
   0  10   1   20.68    2.13
   0  10  -1   21.92    2.15
   0 -10  -1   23.22    2.17
   0 -10   2   38.16    2.86
   0 -10  -2   37.38    2.70
   0  10  -2   33.12    2.73
   0  10  -3   86.22    4.57
   0 -10   3   95.38    4.65
   0 -10  -3   93.83    4.17
   0  10  -4   15.90    1.98
   0 -10  -4   14.20    1.68
   0 -10  -4   15.83    1.74
   0 -10   4   13.13    1.83
   0 -10  -5    2.04    0.78
   0 -10  -5    2.10    0.67
   0  10  -5    2.58    1.03
   0 -10   5    1.83    0.67
   0  10  -6   13.54    2.20
   0 -10   6    9.49    1.64
   0 -10  -6   12.55    1.78
   0 -10  -6    9.77    1.48
   0 -10   7    6.71    1.47
   0 -10  -7    6.10    1.22
   0  10  -7    4.29    1.32
   0 -10  -7    5.15    1.02
   0 -10   8    1.51    0.81
   0 -10  -8    2.05    0.73
   0  10  -8    3.17    1.53
   0 -10  -8    1.93    0.84
   0 -10  -9   38.73    3.30
   0  10  -9   51.21    4.72
   0 -10  -9   40.80    3.92
   0 -10   9   44.31    4.16
   0  10 -10    1.97    0.91
   0 -10 -10    1.51    0.99
   0 -10  10    0.55    0.66
   0 -10 -10    0.40    0.37
   0 -10 -11   16.44    2.80
   0 -10  11   18.97    2.90
   0  10 -11   18.20    3.24
   0  10 -12   -0.76    0.67
   0 -10 -12    0.20    0.59
   0 -10  12    0.48    1.02
   0 -10 -13    1.47    1.32
   0 -10  13   -0.02    0.87
   0  10 -13    0.43    0.73
   0  10 -14    0.05    0.73
   0 -11   0   -0.16    1.21
   0  11   0    0.68    0.77
   0  11   1  176.08    6.07
   0 -11  -1  173.56    5.89
   0 -11   1  163.16    5.99
   0  11  -1  186.50    6.56
   0 -11  -2  508.82   10.08
   0 -11   2  517.82   10.89
   0  11  -2  503.15   10.97
   0  11  -3  454.25   10.86
   0 -11  -3  450.61    9.61
   0 -11   3  449.24   10.54
   0  11  -4   31.62    3.10
   0 -11  -4   27.43    2.47
   0 -11   4   36.02    3.07
   0 -11  -4   31.16    2.53
   0 -11  -5    8.79    1.37
   0 -11  -5   11.26    1.59
   0 -11   5   10.43    1.62
   0  11  -5   10.32    1.81
   0 -11   6   61.70    4.43
   0  11  -6   59.06    4.53
   0 -11  -6   63.67    4.16
   0 -11  -6   63.98    3.88
   0 -11   7  114.79    6.30
   0  11  -7  106.05    6.50
   0 -11  -7  103.70    5.14
   0 -11  -7  109.26    5.78
   0 -11  -8    1.00    0.48
   0  11  -8   -0.39    1.18
   0 -11   8    1.70    0.94
   0 -11  -8    0.26    0.47
   0 -11  -9   76.24    5.39
   0 -11  -9   73.57    4.62
   0 -11   9   80.10    5.67
   0  11  -9   76.36    6.27
   0 -11 -10   45.42    4.42
   0 -11  10   39.02    4.23
   0 -11 -10   41.90    3.59
   0  11 -10   39.93    4.48
   0  11 -11    1.53    1.04
   0 -11 -11    2.20    1.11
   0 -11  11    1.52    0.99
   0 -11  12   19.56    3.21
   0  11 -12   17.89    3.43
   0 -11 -12   13.47    2.81
   0  11 -13   -0.81    1.37
   0 -11  13    0.53    0.70
   0 -11 -13    0.08    0.80
   0  11 -14    1.86    1.70
   0  12   0 1540.03   18.97
   0 -12   0 1535.39   18.87
   0  12   1   38.48    2.96
   0 -12   1   44.06    3.29
   0  12  -1   39.47    3.13
   0 -12  -1   40.65    3.00
   0 -12   2   61.53    3.93
   0 -12  -2   64.91    3.86
   0  12  -2   67.25    4.17
   0  12  -3   31.37    3.00
   0 -12  -3   36.86    2.91
   0 -12   3   35.32    3.14
   0  12  -4   53.59    4.08
   0 -12  -4   56.26    3.60
   0 -12  -4   60.11    3.74
   0 -12   4   53.84    3.92
   0  12  -5   27.22    2.99
   0 -12   5   27.10    3.01
   0 -12  -5   26.65    2.51
   0 -12  -5   26.34    2.69
   0 -12  -6   -0.79    1.00
   0  12  -6   -0.16    0.39
   0 -12  -6    0.30    0.24
   0 -12   6    0.16    0.31
   0  12  -7    0.80    0.59
   0 -12  -7    1.48    0.56
   0 -12  -7    0.33    0.55
   0 -12   7    0.06    0.44
   0 -12   8   97.98    6.20
   0  12  -8   89.75    6.38
   0 -12  -8   83.24    4.84
   0 -12  -8   84.18    5.47
   0  12  -9   -0.30    0.54
   0 -12  -9   -0.46    0.75
   0 -12   9    0.52    0.89
   0 -12  -9   -0.30    0.65
   0 -12 -10   21.18    2.98
   0  12 -10   22.02    3.64
   0 -12  10   19.20    3.07
   0 -12 -10   15.95    2.25
   0 -12  11    0.22    0.94
   0  12 -11   -0.30    1.01
   0 -12 -11    0.74    1.22
   0 -12  12   -0.68    0.59
   0 -12 -12    0.02    0.87
   0  12 -12   -1.67    1.40
   0 -12 -13    0.51    0.93
   0 -12  13   -2.06    1.39
   0  12 -13    0.33    1.03
   0  12 -14    1.10    1.30
   0 -13   0    1.58    1.36
   0  13   0    5.71    1.76
   0  13  -1   59.99    4.11
   0  13   1   64.34    4.01
   0 -13  -1   66.05    4.03
   0 -13   1   63.40    4.11
   0 -13  -2   91.08    4.74
   0  13  -2   93.58    5.12
   0 -13   2   80.92    4.72
   0  13  -3   14.87    2.08
   0 -13  -3   16.17    2.04
   0 -13   3   17.74    2.26
   0  13  -4    7.77    1.62
   0 -13  -4    4.99    1.09
   0 -13  -4    5.12    1.32
   0 -13   4    6.13    1.49
   0  13  -5   50.41    4.25
   0 -13   5   54.96    4.25
   0 -13  -5   49.72    3.58
   0 -13  -5   50.26    3.77
   0 -13  -6    1.20    0.55
   0 -13  -6    2.01    0.74
   0  13  -6    1.66    0.89
   0 -13  -7   32.20    3.20
   0 -13  -7   27.73    2.82
   0 -13   7   27.28    3.16
   0  13  -7   26.64    3.36
   0 -13   8   22.51    3.10
   0 -13  -8   20.99    2.50
   0  13  -8   19.00    3.01
   0 -13  -8   21.90    2.74
   0 -13   9    0.19    0.80
   0 -13  -9   -1.28    1.15
   0  13  -9   -0.34    0.93
   0 -13  -9   -0.55    0.77
   0  13 -10   11.23    2.56
   0 -13  10   10.93    2.44
   0 -13 -10   10.63    2.06
   0 -13  11    4.00    1.61
   0 -13 -11    5.88    1.77
   0  13 -11    3.77    1.56
   0 -13  12    0.10    0.90
   0  13 -12    1.86    1.43
   0 -13 -12    2.09    1.11
   0  13 -13   -0.21    1.13
   0 -13  13    1.85    1.20
   0  13 -14    1.05    1.50
   0 -14   0  117.87    5.64
   0  14   0  118.44    5.77
   0 -14  -1    7.51    1.47
   0  14  -1    7.79    1.54
   0 -14   1    7.35    1.50
   0  14   1    6.51    1.23
   0  14  -2   -0.10    0.50
   0 -14   2    0.58    0.37
   0 -14  -3   93.33    4.96
   0  14  -3   87.37    5.31
   0 -14   3   99.68    5.51
   0 -14  -4   48.64    3.71
   0 -14  -4   49.21    3.64
   0 -14   4   53.62    4.24
   0  14  -4   54.29    4.38
   0  14  -5  101.59    6.21
   0 -14  -5  103.88    5.56
   0 -14  -5  104.62    5.38
   0 -14   5  109.58    6.30
   0 -14  -6    7.03    1.47
   0 -14   6    6.93    1.72
   0  14  -6    9.20    1.93
   0 -14  -6    7.24    1.42
   0 -14   7   97.09    6.30
   0 -14  -7   89.00    5.21
   0 -14  -7   91.35    5.59
   0  14  -7   98.36    6.62
   0 -14  -8   16.40    2.24
   0 -14  -8   17.90    2.43
   0  14  -8   16.42    2.68
   0 -14   8   17.82    2.82
   0  14  -9    1.37    0.87
   0 -14  -9    3.24    0.94
   0 -14  -9    3.05    0.92
   0 -14   9    4.41    1.35
   0 -14 -10   -0.11    0.87
   0 -14  10   -0.14    0.82
   0  14 -10    2.18    1.18
   0 -14 -11    2.24    1.19
   0 -14  11    2.22    1.37
   0  14 -11    2.34    1.30
   0 -14  12    1.70    1.21
   0  14 -12    0.32    0.87
   0 -14 -12    0.64    0.64
   0 -14  13    3.15    1.28
   0  14 -13    3.34    1.60
   0  14 -14   -1.34    1.55
   0  15   0    1.49    0.81
   0 -15   0    0.61    0.80
   0 -15  -1    0.48    0.40
   0 -15   1    2.02    0.89
   0  15  -1    0.70    0.33
   0  15   1    0.87    0.46
   0 -15   2   10.19    1.61
   0  15  -2    9.57    1.87
   0 -15  -2   11.86    2.08
   0 -15  -3   12.36    1.92
   0  15  -3   10.44    1.97
   0 -15   3   14.53    2.16
   0 -15  -4   34.37    3.29
   0 -15   4   34.37    3.63
   0  15  -4   31.57    3.38
   0 -15  -4   31.11    3.09
   0 -15   5   35.60    3.73
   0 -15  -5   37.20    3.34
   0  15  -5   32.02    3.69
   0 -15  -5   35.05    3.26
   0  15  -6   20.34    2.91
   0 -15   6   19.43    2.79
   0 -15  -6   19.08    2.39
   0 -15  -6   19.52    2.45
   0  15  -7   38.31    4.33
   0 -15   7   41.66    4.27
   0 -15  -7   39.05    3.50
   0 -15  -7   35.08    3.59
   0 -15  -8    3.73    1.09
   0  15  -8    3.24    1.49
   0 -15   8    6.18    1.86
   0 -15  -8    3.74    1.00
   0 -15   9    7.05    1.95
   0 -15  -9    6.78    1.76
   0 -15  -9    5.13    1.38
   0  15  -9    8.13    2.17
   0 -15  10   11.94    2.44
   0  15 -10   13.61    3.00
   0 -15 -10   10.18    2.10
   0  15 -11    8.18    2.39
   0 -15  11    8.20    2.47
   0 -15 -11    6.49    1.90
   0 -15 -12    4.21    1.61
   0 -15  12    2.17    1.31
   0  15 -12    5.46    2.01
   0  15 -13    1.82    1.16
   0 -15  13    0.24    1.15
   0 -16   0  132.17    6.37
   0  16   0  132.06    6.61
   0  16   1    8.93    1.79
   0 -16   1   15.17    2.15
   0 -16  -1   15.21    2.12
   0  16  -1   10.37    1.83
   0 -16  -2  154.42    6.88
   0  16  -2  160.79    7.70
   0 -16   2  153.92    7.21
   0 -16  -3    5.59    1.60
   0  16  -3    5.73    1.67
   0 -16   3    9.19    2.10
   0  16  -4  237.07    9.69
   0 -16  -4  230.19    8.44
   0 -16   4  242.18    9.63
   0 -16  -5   37.41    3.47
   0 -16   5   45.12    4.25
   0  16  -5   40.31    4.26
   0 -16  -5   40.53    3.53
   0 -16  -6    1.38    0.78
   0  16  -6    2.18    0.68
   0 -16   6    2.23    1.12
   0 -16  -6    2.36    0.88
   0 -16   7   97.74    6.68
   0  16  -7   96.52    7.02
   0 -16  -7   97.81    5.79
   0 -16  -7   94.09    5.89
   0 -16  -8   93.67    6.17
   0 -16  -8   93.70    5.74
   0  16  -8  103.63    7.56
   0 -16   8  104.20    7.18
   0  16  -9    8.02    2.37
   0 -16   9    8.31    2.14
   0 -16  -9    6.97    1.62
   0 -16  -9    8.42    1.84
   0 -16  10   -0.06    0.50
   0 -16 -10   -0.58    1.02
   0 -16  11    5.89    1.97
   0  16 -11    4.56    1.87
   0 -16 -11    5.54    1.70
   0 -16  12    1.18    0.68
   0  16 -12   -0.23    1.09
   0 -16 -12    1.27    1.09
   0  16 -13    0.23    1.14
   0  17   0    1.70    1.03
   0 -17   0    0.75    1.01
   0  17   1    4.17    1.52
   0 -17   1    4.44    1.53
   0 -17  -1    3.98    1.33
   0  17  -1    3.04    1.18
   0 -17  -2   19.27    2.82
   0 -17   2   25.54    3.20
   0  17  -2   26.00    3.40
   0 -17  -3   66.97    4.73
   0 -17   3   70.66    5.18
   0  17  -3   61.92    5.11
   0 -17  -4   92.45    5.52
   0 -17   4   99.32    6.34
   0  17  -4   92.00    6.21
   0 -17  -5   25.46    2.94
   0 -17  -5   27.65    2.99
   0  17  -5   31.64    3.78
   0 -17   5   31.78    3.69
   0 -17  -6   43.16    3.88
   0 -17  -6   42.61    4.00
   0 -17   6   56.08    4.95
   0  17  -6   50.19    5.04
   0 -17  -7    2.91    1.12
   0  17  -7    4.34    1.65
   0 -17  -7    2.20    0.92
   0 -17  -8    3.18    1.04
   0  17  -8    6.28    1.75
   0 -17  -8    4.22    1.27
   0 -17   8    4.92    1.71
   0 -17  -9   11.54    2.21
   0  17  -9   18.23    3.32
   0 -17   9   14.67    2.88
   0 -17  -9   14.89    2.62
   0 -17  10   -1.03    1.04
   0  17 -10    0.69    1.10
   0 -17 -10   -0.88    1.12
   0 -17  11    0.74    1.12
   0 -17 -11    0.46    0.61
   0  17 -11    0.12    1.11
   0  17 -12    0.97    0.84
   0 -17  12   -0.22    0.82
   0  17 -13   -1.22    1.62
   0  18   0   80.08    5.49
   0 -18   0   79.75    5.41
   0  18   1   34.83    3.66
   0 -18   1   32.69    3.56
   0  18  -1   33.58    3.61
   0 -18  -1   35.03    3.58
   0 -18  -2   23.00    2.93
   0  18  -2   22.24    3.04
   0 -18   2   24.10    3.19
   0 -18   3   26.08    3.25
   0  18  -3   27.22    3.38
   0 -18  -3   26.17    3.19
   0 -18   4  123.56    7.36
   0 -18  -4  130.89    6.79
   0  18  -4  136.54    7.70
   0 -18   5    2.05    1.31
   0 -18  -5    1.76    0.87
   0 -18  -5    2.18    0.83
   0  18  -5    4.70    1.96
   0 -18  -6   28.17    3.27
   0 -18   6   30.03    3.92
   0 -18  -6   25.97    3.29
   0  18  -6   26.57    3.60
   0 -18  -7    5.54    1.32
   0 -18   7    4.94    1.58
   0  18  -7    3.79    1.45
   0 -18  -7    3.18    1.11
   0  18  -8   -0.30    1.07
   0 -18  -8   -0.27    0.68
   0 -18   8    1.39    0.70
   0 -18   9   18.59    3.23
   0 -18  -9   11.79    2.24
   0  18  -9   14.77    3.17
   0 -18  -9   10.55    2.23
   0 -18 -10    2.39    0.59
   0  18 -10    2.49    1.47
   0 -18  10    4.53    1.99
   0  18 -11   -1.74    1.38
   0 -18 -11   -0.78    0.70
   0 -18  12   -0.63    1.29
   0  18 -12   -2.91    2.14
   0  18 -13   -0.93    1.41
   0 -19   0   -0.32    0.55
   0  19   0   -0.79    0.84
   0 -19   1  122.94    7.12
   0  19   1  117.97    6.72
   0  19  -1  126.59    7.19
   0 -19  -1  117.82    6.69
   0 -19   2    4.43    1.55
   0  19  -2    4.66    1.47
   0 -19  -2    6.51    1.94
   0 -19  -3   19.15    2.80
   0 -19   3   20.78    2.93
   0  19  -3   22.75    3.29
   0 -19   4   13.60    2.30
   0  19  -4    9.84    2.66
   0 -19  -4   10.03    2.12
   0  19  -5  136.67    8.30
   0 -19  -5  129.26    7.05
   0 -19  -5  135.28    7.16
   0 -19   5  143.73    8.21
   0  19  -6   60.67    5.73
   0 -19  -6   60.14    5.02
   0 -19   6   68.12    5.87
   0 -19  -6   59.69    4.90
   0  19  -7   23.53    3.78
   0 -19  -7   22.58    2.94
   0 -19   7   23.59    3.53
   0 -19  -7   23.81    3.36
   0  19  -8    0.93    1.06
   0 -19  -8   -0.67    1.02
   0 -19  -8    1.34    0.78
   0 -19   8   -0.08    0.60
   0 -19  -9    5.30    1.67
   0  19  -9    4.28    1.65
   0 -19  -9    5.62    1.68
   0 -19   9    8.41    2.41
   0 -19 -10    8.93    1.99
   0  19 -10    8.94    2.58
   0 -19  10    4.74    2.24
   0 -19  11    4.25    1.94
   0  19 -11    4.14    1.89
   0  19 -12   -0.26    1.08
   0 -19  12    1.79    1.67
   0 -20   0   22.50    3.06
   0  20   0   17.94    2.91
   0 -20  -1    7.16    1.97
   0 -20   1    9.60    2.16
   0  20  -1    8.97    2.03
   0 -20  -2   15.01    2.59
   0  20  -2   12.10    2.51
   0 -20   2   13.52    2.54
   0 -20   3   49.46    4.77
   0  20  -3   45.30    4.70
   0 -20  -3   41.35    4.22
   0 -20  -4   82.52    5.83
   0  20  -4   80.12    6.38
   0 -20   4   81.29    6.32
   0 -20  -5    0.82    0.86
   0  20  -5    0.63    0.88
   0 -20   5    1.02    0.58
   0 -20  -5    1.13    0.43
   0  20  -6    5.84    1.62
   0 -20  -6    2.77    0.94
   0 -20   6    4.53    1.21
   0 -20  -6    7.46    1.94
   0  20  -7   20.51    3.52
   0 -20  -7   18.18    2.76
   0 -20   7   23.40    3.52
   0 -20  -7   13.89    2.64
   0 -20  -8   -0.79    1.13
   0 -20   8    1.51    1.58
   0 -20  -8   -0.34    0.44
   0  20  -8    1.78    1.07
   0  20  -9   -1.04    0.83
   0 -20   9    0.60    1.28
   0 -20  -9    1.45    0.83
   0 -20 -10    0.20    0.64
   0 -20  10    1.19    1.34
   0 -20  11    3.57    1.84
   0  20 -11    0.66    1.77
   0  20 -12   11.28    3.34
   0 -20  12   10.55    3.11
   0  21   0   -0.05    0.53
   0 -21   0    1.62    1.11
   0 -21   1   40.93    4.40
   0  21  -1   37.90    4.12
   0 -21  -1   40.25    4.08
   0 -21  -2   37.28    3.93
   0 -21   2   38.85    4.20
   0  21  -2   32.00    4.01
   0  21  -3   15.24    2.88
   0 -21  -3   22.85    3.37
   0 -21   3   23.23    3.38
   0  21  -4   -2.13    1.45
   0 -21  -4   -0.88    1.08
   0 -21   4   -0.70    0.69
   0 -21  -5    1.00    0.66
   0  21  -5    3.87    1.52
   0 -21  -5    2.32    0.97
   0 -21   5    1.63    0.57
   0  21  -6    3.99    1.74
   0 -21  -6    8.33    1.87
   0 -21   6    4.83    1.24
   0 -21  -6    5.33    1.36
   0 -21   7   -0.93    1.40
   0 -21  -7   -0.34    0.70
   0  21  -7   -0.75    0.99
   0 -21  -7   -0.69    0.54
   0 -21  -8    2.79    1.16
   0 -21   8    2.35    1.51
   0  21  -8    3.81    1.69
   0 -21  -8    2.79    0.98
   0 -21   9    1.71    1.17
   0  21  -9    0.86    1.28
   0 -21  -9   -2.05    1.46
   0  21 -10    4.47    2.15
   0 -21  10    5.48    2.01
   0 -21 -10    1.51    0.95
   0  21 -11    1.58    1.88
   0 -21  11    2.02    1.38
   0 -21  12    0.63    1.19
   0  21 -12    0.49    1.65
   0  22   0    8.77    2.03
   0 -22   0    5.33    1.52
   0  22  -1   20.19    3.19
   0 -22  -1   23.33    3.14
   0 -22   1   26.18    3.51
   0  22  -2    2.54    1.10
   0 -22  -2    2.37    1.45
   0 -22   2    1.85    1.11
   0 -22  -3  118.00    7.32
   0 -22   3  113.90    7.80
   0  22  -3  119.97    8.09
   0 -22   4   -0.68    0.87
   0 -22  -4    2.37    1.14
   0  22  -4    2.55    1.46
   0 -22   5    2.65    1.45
   0  22  -5    1.71    1.20
   0 -22  -5    0.56    0.59
   0 -22  -5    1.25    0.93
   0 -22  -6    0.55    0.79
   0 -22  -6    1.15    0.97
   0 -22   6    0.24    1.08
   0 -22   7   -0.78    1.05
   0 -22  -7    1.42    0.92
   0  22  -7    1.88    1.29
   0 -22  -7    0.87    0.99
   0  22  -8    2.75    1.88
   0 -22  -8   -0.48    0.49
   0 -22   8   -2.09    1.53
   0 -22  -8    0.88    1.03
   0 -22   9    0.42    1.01
   0 -22  -9   -1.53    1.34
   0  22  -9    0.63    1.32
   0 -22  10   -0.49    1.13
   0  22 -10    1.17    1.37
   0  22 -11    1.43    1.16
   0 -22  11   -0.62    1.12
   0  23   0    2.37    1.44
   0 -23   0   -0.91    0.69
   0 -23  -1   -0.20    1.01
   0  23  -1    0.65    0.50
   0 -23   1    0.23    0.96
   0 -23  -2    0.59    0.95
   0  23  -2   -1.79    1.27
   0 -23   2    2.61    1.79
   0  23  -3   13.03    2.79
   0 -23   3   14.24    2.86
   0 -23  -3   15.11    2.78
   0 -23   4    1.15    1.06
   0 -23  -4    1.11    0.73
   0  23  -4    2.47    1.84
   0 -23  -5    5.22    1.50
   0 -23  -5    7.70    1.94
   0  23  -5    5.76    2.02
   0 -23   5    3.11    1.38
   0 -23  -6    0.84    0.75
   0 -23   6    3.87    1.27
   0 -23  -6    1.87    0.92
   0  23  -6    2.89    1.65
   0 -23  -7    6.87    1.73
   0 -23  -7    5.83    1.89
   0 -23   7    7.88    2.29
   0  23  -7    3.34    1.72
   0 -23  -8    1.79    1.41
   0 -23  -8    2.67    1.52
   0  23  -8    0.32    1.16
   0 -23   8   -0.19    0.77
   0 -23  -9   -0.04    0.59
   0 -23   9   -0.83    0.80
   0 -23  10    0.03    1.15
   0  23 -10   -0.34    0.99
   0 -23  11   -0.19    1.19
   0  23 -11    0.51    1.27
   0 -24   0   48.96    5.13
   0  24   0   42.36    4.85
   0 -24   1    4.52    2.03
   0 -24  -1    4.37    1.63
   0  24  -1    2.79    1.32
   0 -24   2    5.22    1.99
   0 -24  -2    5.10    1.80
   0  24  -2    4.15    1.51
   0 -24  -3    0.99    0.71
   0  24  -3    0.28    0.90
   0 -24   3   -0.14    1.06
   0 -24   4    6.30    1.63
   0 -24  -4    2.64    1.06
   0  24  -4    5.50    2.08
   0 -24  -5   -0.82    0.96
   0 -24   5    0.81    1.02
   0  24  -5    0.35    1.02
   0 -24  -5   -0.41    1.04
   0  24  -6   -0.95    0.88
   0 -24   6    0.40    0.60
   0 -24  -6    1.13    1.16
   0 -24  -6    1.07    0.83
   0 -24  -7    1.84    0.81
   0  24  -7    3.70    1.78
   0 -24  -7    3.45    1.39
   0 -24   7    1.87    0.91
   0 -24  -8    4.35    1.55
   0  24  -8    1.20    0.96
   0 -24   8    1.29    1.27
   0  24  -9    1.60    1.18
   0 -24   9    3.40    1.84
   0 -24  10   -1.32    1.31
   0  24 -10   -0.06    1.44
   0 -25   0    0.27    0.78
   0  25   0    0.60    0.97
   0 -25  -1    1.56    0.70
   0 -25   1    0.33    0.58
   0  25  -1    2.27    1.30
   0  25  -2    0.76    0.89
   0 -25   2    0.48    0.93
   0 -25  -2    1.20    1.45
   0  25  -3    2.76    1.26
   0 -25  -3    4.78    1.68
   0 -25   3    3.58    1.62
   0 -25   4    6.65    1.98
   0  25  -4    5.66    2.14
   0 -25  -4    6.05    1.70
   0 -25  -5    1.96    1.39
   0  25  -5    2.42    1.68
   0 -25   5    0.61    1.33
   0 -25  -5   -0.50    0.96
   0  25  -6    1.60    1.60
   0 -25  -6    0.24    0.50
   0 -25  -6    1.79    1.07
   0 -25   6    0.23    0.70
   0 -25  -7    0.36    0.73
   0  25  -7    1.54    1.10
   0 -25   7   -0.66    0.99
   0 -25  -7    0.08    0.52
   0 -25  -8    2.44    1.24
   0  25  -8   -0.30    1.26
   0 -25   8    4.04    1.74
   0  25  -9   -0.86    1.34
   0 -25   9    0.99    1.00
   0 -25  10    1.90    1.33
   0  25 -10    0.85    1.26
   0 -26   0   -0.39    0.98
   0  26   0    1.15    0.63
   0  26  -1   -2.06    1.57
   0 -26   1    0.97    0.57
   0 -26  -1    0.54    1.57
   0 -26  -2    0.48    1.19
   0 -26   2    0.61    0.68
   0  26  -2    0.22    0.59
   0 -26  -3    1.17    0.50
   0 -26   3    0.26    1.41
   0  26  -3    0.11    1.12
   0 -26   4    0.09    0.91
   0  26  -4   -1.04    0.88
   0 -26  -4    0.73    0.81
   0  26  -5    0.54    1.12
   0 -26   5   -1.43    1.80
   0 -26  -5    1.88    1.20
   0 -26  -5    1.62    1.22
   0  26  -6    1.48    1.29
   0 -26  -6    0.42    0.62
   0 -26  -6    1.88    0.94
   0 -26   6    2.72    1.83
   0  26  -7    0.06    1.28
   0 -26   7   -0.51    0.80
   0 -26  -7    1.11    1.16
   0 -26  -7    1.72    1.08
   0  26  -8    0.72    1.50
   0 -26   8    0.21    0.66
   0  26  -9    0.61    1.09
   0 -26   9   -0.25    0.97
   0 -27   0    1.46    1.08
   0  27  -1   14.07    3.12
   0 -27  -1   18.01    3.62
   0 -27   1   21.16    3.65
   0 -27  -2    1.50    1.57
   0  27  -2   -0.87    1.42
   0 -27   2    1.49    1.33
   0 -27  -3    1.11    1.19
   0 -27   3   -0.53    1.02
   0  27  -3    0.47    0.88
   0 -27  -4    0.96    1.00
   0  27  -4   -0.17    0.87
   0 -27   4    0.36    0.99
   0 -27  -5   -0.71    1.11
   0 -27  -5    0.30    0.62
   0 -27   5    0.47    0.66
   0  27  -5    2.21    1.51
   0  27  -6    2.52    1.49
   0 -27   6    2.59    1.40
   0 -27  -6    0.63    1.01
   0 -27  -6   -0.08    1.01
   0 -27  -7    0.37    0.79
   0 -27   7    0.64    0.78
   0  27  -7    0.30    1.14
   0  27  -8    2.38    1.88
   0 -27   8    0.28    1.19
   0  27  -9    9.26    3.04
   0 -27   9    9.72    3.18
   0 -28   0    1.29    1.26
   0 -28   1    1.61    1.68
   0  28  -1   -0.09    1.19
   0 -28  -1    2.16    1.57
   0 -28   2    2.23    1.27
   0 -28  -2    0.44    0.69
   0  28  -2    3.41    1.87
   0 -28  -3   -0.15    0.74
   0 -28   3    0.75    0.83
   0  28  -4   -1.44    1.48
   0 -28  -4   -1.88    1.23
   0 -28   4    1.27    0.88
   0 -28  -5   -0.54    0.97
   0 -28  -5   -1.07    1.26
   0  28  -5   -0.05    0.82
   0 -28   5    0.62    1.86
   0 -28  -6   -0.46    0.87
   0 -28   6    1.12    1.20
   0  28  -6   -0.45    1.30
   0 -28  -6   -0.38    0.63
   0  28  -7    4.43    2.43
   0 -28   7    4.68    2.06
   0 -28   8    1.39    1.77
   0  28  -8   -1.02    1.74
   0 -29   0    1.02    1.43
   0  29  -1    5.66    2.42
   0 -29   1    2.51    1.51
   0 -29  -1    5.56    2.33
   0 -29   2    0.49    1.11
   0 -29  -2    0.21    0.89
   0  29  -2    0.18    0.73
   0 -29   3   -0.18    1.18
   0  29  -3    0.67    0.72
   0 -29  -3    0.28    1.08
   0  29  -4    4.88    2.23
   0 -29  -4   -0.41    1.15
   0 -29   4    2.27    1.89
   0 -29   5    0.89    1.16
   0 -29  -5    0.09    0.80
   0 -29  -5    1.47    0.89
   0  29  -5   -1.84    1.55
   0 -29   6    0.64    1.28
   0  29  -6    1.15    1.56
   0 -29  -6   -0.80    0.81
   0  29  -7    1.26    0.80
   0 -29   7   -1.88    1.89
   0 -30   0   -0.35    0.78
   0 -30  -1    1.38    0.85
   0 -30   1    3.76    1.96
   0  30  -1    2.49    1.47
   0 -30  -2   -0.05    0.77
   0 -30   2   -0.57    0.66
   0  30  -2   -1.15    0.78
   0 -30  -3    0.75    1.01
   0 -30   3   -0.05    0.92
   0  30  -3    0.30    1.01
   0  30  -4    0.67    1.64
   0 -30  -4    0.60    1.08
   0 -30   4    0.38    1.15
   0 -30  -5    1.53    1.26
   0 -30  -5    0.45    1.33
   0  30  -5    4.25    1.95
   0  30  -6    3.53    2.23
   0 -30   6    1.31    1.27
   0 -31   0   -0.26    1.04
   0 -31   1    0.91    1.08
   0 -31  -1    3.20    1.92
   0  31  -2    1.03    1.23
   0 -31   2    0.27    1.23
   0 -31  -2    2.39    1.81
   0  31  -3    1.53    1.16
   0 -31   3   -1.11    1.02
   0 -31  -3   -0.15    1.00
   0 -31  -4    0.08    0.81
   0 -31   4    1.08    1.68
   0  31  -4   -0.88    1.57
   0  31  -5    3.36    1.80
   0 -31   5    4.82    2.30
   0 -32   0    0.06    1.01
   0 -32   1    0.42    0.87
   0 -32  -1    1.82    1.52
   0 -32  -2    0.19    0.97
   0  32  -2   -0.03    1.00
   0 -32   2   -0.97    1.36
   0 -32   3    1.83    1.12
   0  32  -3    2.27    1.84
   0 -32  -3   -0.99    1.17
   0 -32  -4    1.91    1.88
   0 -32   4    1.85    1.60
   0  32  -4    3.39    2.35
   0 -33   0    2.81    1.93
   0 -33  -1    6.38    2.54
   0 -33   1    6.00    2.51
   0 -33   2    1.07    1.47
   0 -33  -2    1.58    0.82
   0  33  -2   -0.73    0.97
   1   0 -13    6.33    1.75
  -1   0  13    8.76    2.19
   1   0 -13    9.81    2.21
   1   0 -12    0.03    0.76
  -1   0  12   -0.08    0.87
   1   0 -12   -0.45    1.01
   1   0 -11   46.49    4.40
   1   0 -11   42.37    4.32
   1   0 -10    0.62    0.76
   1   0 -10    1.13    0.71
   1   0  -9  142.98    7.25
   1   0  -9  144.11    6.75
   1   0  -8   -0.20    0.46
   1   0  -8   -1.28    1.03
   1   0  -7    0.13    0.23
   1   0  -7    0.48    0.47
   1   0  -6   -2.34    1.20
   1   0  -6   -0.33    0.41
   1   0  -5  799.73   13.95
   1   0  -5  816.95   11.00
   1   0  -4   -0.30    0.57
   1   0  -4    0.35    0.22
   1   0  -3  273.90    4.82
   1   0  -3  283.89    7.07
   1   0  -2    6.51    0.92
   1   0  -2   -1.20    0.75
   1   0  -1 6930.24   29.46
   1   0   0   -0.31    0.36
  -1   0   0   -0.20    0.27
   1   0   1 9885.49   27.04
  -1   0  -1 9999.00   31.24
  -1   0  -2   -0.45    0.71
   1   0   2   -0.02    0.14
  -1   0  -3  217.27    6.05
   1   0   3  232.57    3.15
  -1   0  -4   -0.86    0.57
   1   0   4    0.15    0.17
  -1   0  -5    3.62    1.07
   1   0   5    4.44    0.50
  -1   0  -6    0.12    0.32
   1   0   6    0.11    0.24
  -1   0  -7  267.66    9.48
   1   0   7  257.09    5.13
   1   0   8   -0.09    0.22
  -1   0  -8   -0.32    0.85
  -1   0  -9  285.13   11.03
  -1   0 -10   -0.02    0.82
  -1   0 -11    4.24    1.36
  -1   0 -12    0.69    0.64
  -1   0 -13    3.23    1.83
  -1   0 -14   -1.30    0.70
  -1   0 -15    2.36    1.61
   1   1 -14   -0.04    0.73
   1   1 -13    3.02    1.57
   1   1 -13    4.84    1.69
   1  -1 -13    0.22    1.04
  -1   1  13    1.52    0.96
  -1  -1  13    3.08    1.26
   1  -1 -13    2.21    1.33
   1   1 -12    1.91    1.10
   1  -1 -12    4.02    1.46
   1   1 -12    3.80    1.40
   1  -1 -12    2.66    1.20
  -1  -1  12    4.34    1.20
   1   1 -11    6.34    1.49
   1   1 -11    5.97    1.65
   1  -1 -11    6.50    1.60
   1  -1 -11    5.21    1.63
   1   1 -10   93.13    5.91
   1  -1 -10   95.64    6.29
   1  -1 -10   98.15    5.87
   1   1 -10  105.77    6.67
   1   1  -9  124.64    6.34
   1   1  -9  124.52    6.81
   1  -1  -9  132.03    6.24
   1  -1  -9  126.93    6.81
   1  -1  -8    5.38    1.21
   1   1  -8    4.50    1.31
   1   1  -8    4.94    1.20
   1  -1  -8    3.07    0.98
   1  -1  -7    2.07    0.78
   1   1  -7    2.25    0.80
   1   1  -7    1.95    0.68
   1  -1  -7    3.27    0.78
   1   1  -6   16.74    1.82
   1  -1  -6   14.60    1.57
   1  -1  -6   15.38    1.99
   1   1  -6   16.50    1.96
   1   1  -5    4.88    1.14
   1  -1  -5    4.15    0.67
   1  -1  -5    4.62    1.05
   1   1  -5    4.66    0.86
   1  -1  -4   33.81    1.83
   1  -1  -4   28.46    2.40
   1   1  -4   28.79    2.42
   1   1  -4   35.54    2.10
   1   1  -3  514.37    7.19
   1   1  -3  511.26    9.59
   1  -1  -3  506.32    5.91
   1  -1  -3  497.05    9.53
   1   1  -2 1426.19   11.08
   1   1  -2 1411.52   14.60
   1  -1  -2 1421.24   14.74
  -1   1   1 2365.92    9.44
   1   1  -1 2407.16   17.05
   1  -1  -1 2392.18   17.24
   1   1   0  171.49    4.05
  -1  -1   0  180.77    3.83
  -1   1   0  174.61    3.31
   1  -1   0  176.37    4.28
  -1  -1  -1 1147.85   11.10
   1  -1   1 1149.78    9.80
  -1   1  -1 1163.04   10.40
   1   1   1 1153.66    8.94
  -1  -1  -2 2671.20   18.98
  -1   1  -2 2644.73   18.59
  -1   1  -3  329.31    7.43
   1  -1   3  333.76    4.58
  -1  -1  -3  323.00    7.43
  -1   1  -4    6.84    1.22
   1  -1   4    7.37    0.70
  -1  -1  -4    5.25    0.98
  -1  -1  -5   10.88    1.62
   1  -1   5   11.41    0.95
  -1   1  -5    9.96    1.55
   1   1   5   10.54    0.63
  -1   1  -6    3.70    1.19
  -1  -1  -6    6.21    1.30
   1  -1   6    5.63    0.79
   1   1   6    5.52    0.58
   1   1   7  307.03    5.11
  -1  -1  -7  325.41   10.38
   1  -1   7  309.85    6.11
  -1   1  -7  307.34   10.27
   1  -1   8    1.31    0.46
  -1   1  -8    0.47    0.47
   1  -1   9   93.51    3.96
  -1  -1  -9   91.28    6.38
  -1   1  -9   95.98    6.52
  -1   1 -10   42.65    4.54
  -1  -1 -10   35.48    4.20
  -1  -1 -11   39.68    4.62
  -1   1 -11   34.75    4.44
  -1  -1 -12   47.36    5.39
  -1   1 -12   43.94    5.13
  -1   1 -13   31.51    4.57
  -1  -1 -13   29.95    4.60
  -1   1 -14    8.62    2.69
  -1  -1 -14    7.38    2.69
  -1   1 -15    1.51    1.20
  -1  -1 -15    1.83    1.95
   1   2 -14    2.41    1.54
   1  -2 -13    6.96    1.71
   1   2 -13   10.23    2.34
  -1  -2  13    7.75    1.98
   1  -2 -13    7.27    2.00
   1  -2 -12   29.98    3.73
   1  -2 -12   35.01    3.92
  -1  -2  12   31.57    3.95
   1   2 -12   36.06    4.21
   1   2 -12   31.11    3.98
  -1  -2  11    0.80    0.69
   1   2 -11   -0.13    0.64
   1  -2 -11    1.18    0.75
   1  -2 -11    1.35    0.82
   1   2 -11    1.09    0.71
   1  -2 -10    5.95    1.45
   1   2 -10    4.11    1.32
   1  -2 -10    7.54    1.62
   1   2 -10    9.11    1.82
   1   2  -9    0.62    0.46
   1  -2  -9   -1.82    1.08
   1  -2  -9    0.31    0.65
   1   2  -9   -2.58    1.33
   1   2  -8    0.42    0.31
   1  -2  -8   -1.34    0.92
   1  -2  -8   -0.34    0.51
   1   2  -8    0.60    0.80
   1  -2  -7   47.01    3.72
   1   2  -7   38.45    3.48
   1   2  -7   40.85    3.14
   1  -2  -7   44.71    3.12
   1  -2  -6  466.54    9.00
   1  -2  -6  476.75   11.32
   1   2  -6  485.59   10.05
   1   2  -6  472.73   11.49
   1   2  -5   14.62    1.81
   1  -2  -5   15.47    1.43
   1  -2  -5   13.74    1.86
   1   2  -5   18.07    1.79
   1   2  -4  149.79    5.65
   1  -2  -4  147.29    3.72
   1   2  -4  153.21    4.66
   1  -2  -4  143.80    5.54
   1  -2  -3  170.80    5.62
   1   2  -3  169.64    4.45
   1  -2  -3  173.50    3.09
   1   2  -3  171.01    5.58
   1   2  -2 2699.95   20.30
   1  -2  -2 2703.18   20.43
   1   2  -1  194.84    4.91
   1   2  -1  194.53    4.32
   1  -2  -1  188.66    5.04
   1   2   0  784.76    8.74
   1  -2   0  786.60    9.45
  -1   2   0  789.45    6.73
  -1   2  -1  367.22    5.85
   1   2   1  361.61    4.99
  -1  -2  -1  362.78    6.46
   1  -2   1  365.17    5.86
  -1  -2  -2 1746.89   15.82
   1  -2   2 1750.81   12.22
   1   2   2 1790.88    8.20
  -1   2  -2 1734.55   15.04
  -1   2  -3  100.35    4.13
   1  -2   3  106.05    2.95
  -1  -2  -3  103.12    4.24
   1  -2   4   12.91    1.09
  -1   2  -4   12.09    1.58
  -1  -2  -4   12.16    1.61
  -1  -2  -5  109.64    5.28
   1  -2   5  113.13    3.39
  -1   2  -5  114.67    5.31
   1   2   6    0.30    0.15
  -1  -2  -6   -0.12    0.38
   1  -2   6    0.42    0.35
   1  -2   7   22.94    1.81
  -1   2  -7   23.34    2.64
  -1  -2  -7   19.80    2.63
  -1   2  -8   -0.98    0.78
   1  -2   8    0.16    0.25
  -1  -2  -8    1.15    1.13
   1  -2   9   94.12    4.18
  -1   2  -9   96.51    6.39
  -1  -2  -9   95.76    6.40
  -1   2 -10    2.77    1.13
  -1  -2 -10    2.05    0.80
  -1   2 -11   25.01    3.62
  -1  -2 -11   23.48    3.48
  -1   2 -12    5.62    1.84
  -1  -2 -12    5.45    1.41
  -1  -2 -13   -0.94    1.27
  -1   2 -13   -1.03    0.84
  -1   2 -14    0.62    0.93
  -1  -2 -14    2.66    1.46
  -1  -2 -15    1.71    1.65
  -1   2 -15    1.71    1.30
   1   3 -14    0.65    0.79
   1  -3 -13    0.26    0.80
   1  -3 -13    2.52    1.03
   1   3 -13    2.17    1.62
  -1  -3  13    1.38    0.73
   1  -3 -12    5.20    1.63
   1   3 -12    3.45    1.30
   1  -3 -12    4.38    1.25
  -1  -3  12    4.02    1.42
  -1  -3  11   12.07    2.47
   1  -3 -11   12.22    2.14
   1   3 -11   10.42    2.31
   1  -3 -11   13.06    2.47
   1   3 -11   12.42    2.35
   1  -3 -10   66.22    4.74
  -1  -3  10   72.73    5.54
   1   3 -10   78.72    5.41
   1   3 -10   76.27    5.74
   1  -3 -10   68.66    5.24
   1  -3  -9   65.63    4.36
   1   3  -9   67.51    5.15
   1   3  -9   66.44    4.66
   1  -3  -9   70.49    4.98
   1  -3  -8   35.24    2.92
   1  -3  -8   30.27    3.17
   1   3  -8   26.76    3.12
   1   3  -8   31.34    3.08
   1   3  -7    6.39    1.34
   1  -3  -7    9.18    1.35
   1   3  -7    9.47    1.74
   1  -3  -7    8.75    1.74
   1  -3  -6  680.38   13.62
   1   3  -6  700.03   12.41
   1  -3  -6  692.71   10.66
   1   3  -6  696.34   14.12
   1   3  -5    8.70    1.30
   1   3  -5    6.49    1.23
   1  -3  -5    6.71    0.90
   1  -3  -5    5.64    1.05
   1  -3  -4    7.92    1.25
   1   3  -4    9.30    1.19
   1   3  -4    8.88    1.41
   1  -3  -4    8.39    0.85
   1  -3  -3  150.12    2.62
   1  -3  -3  145.04    5.11
   1   3  -3  152.19    4.52
   1   3  -3  141.59    5.15
   1   3  -2   15.63    1.52
   1  -3  -2   15.47    1.61
   1  -3  -1   25.09    1.92
   1   3  -1   25.39    1.75
   1   3  -1   26.55    1.84
   1   3   0    5.32    0.69
  -1   3   0    6.73    0.63
   1  -3   0    5.89    0.81
  -1   3  -1   82.10    2.84
   1   3   1   81.93    2.46
  -1  -3  -1   78.42    3.16
   1  -3   1   79.50    2.92
  -1  -3  -2   22.85    0.95
  -1   3  -2   19.76    1.58
   1  -3   2   21.35    1.45
  -1  -3  -2   19.24    1.71
  -1   3  -3  160.52    5.28
  -1  -3  -3  163.71    5.46
   1  -3   3  162.42    4.03
   1  -3   4  152.77    4.05
  -1   3  -4  146.62    5.60
  -1  -3  -4  143.66    5.53
  -1   3  -5  100.49    5.11
   1  -3   5  105.23    3.56
  -1  -3  -5  103.31    5.13
  -1   3  -6   -0.14    0.60
   1  -3   6    0.34    0.35
  -1  -3  -6    0.34    0.48
  -1   3  -7    7.34    1.36
   1  -3   7   11.67    1.39
  -1  -3  -7    9.32    1.82
  -1   3  -8  219.09    9.32
  -1  -3  -8  233.16    9.40
   1  -3   8  212.86    6.13
   1  -3   9  111.78    4.78
  -1  -3  -9  113.74    7.07
  -1   3  -9  111.99    7.03
  -1  -3 -10   61.64    5.40
  -1   3 -10   57.70    5.35
  -1  -3 -11   13.90    2.46
  -1   3 -11   13.94    2.91
  -1  -3 -12    5.17    1.80
  -1   3 -12    4.46    1.63
  -1  -3 -13    0.90    1.18
  -1   3 -13   -0.78    1.28
  -1   3 -14    4.94    2.12
  -1  -3 -14    2.93    1.66
  -1   3 -15    0.40    1.54
  -1  -3 -15    1.21    1.29
  -1  -4  14    1.70    0.71
   1   4 -14    0.47    0.57
  -1  -4  13   -1.31    1.12
   1  -4 -13    0.11    0.76
   1   4 -13    0.76    0.69
   1  -4 -12    7.72    1.94
  -1  -4  12    8.79    2.16
   1  -4 -12    9.99    1.95
   1   4 -12   12.94    2.42
   1  -4 -11   33.87    3.60
   1  -4 -11   31.19    3.72
   1   4 -11   38.86    4.18
  -1  -4  11   36.24    4.19
   1   4 -10   -1.36    1.17
   1  -4 -10   -1.04    0.97
   1   4 -10   -1.39    1.28
   1  -4 -10   -0.38    0.58
  -1  -4  10   -0.29    0.84
   1  -4  -9   -0.83    0.80
   1   4  -9    0.07    0.48
   1   4  -9   -0.34    0.83
  -1  -4   9    0.37    0.32
   1  -4  -9   -0.31    0.32
   1  -4  -8    9.08    1.81
   1  -4  -8    8.21    1.45
   1   4  -8   10.54    1.77
   1   4  -8    9.40    1.79
   1   4  -7   84.12    5.35
   1  -4  -7   82.80    4.07
   1   4  -7   85.56    4.90
   1  -4  -7   80.73    4.89
   1   4  -6    3.76    1.19
   1  -4  -6    1.78    0.65
   1   4  -6    2.12    0.69
   1  -4  -6    3.01    0.72
   1  -4  -5    2.56    0.84
   1   4  -5    1.99    0.84
   1   4  -5    4.08    0.87
   1  -4  -5    2.26    0.47
   1  -4  -4  785.68    8.03
   1  -4  -4  759.52   12.97
   1   4  -4  789.18   11.79
   1   4  -4  770.79   13.34
   1  -4  -3  182.80    5.97
   1  -4  -3  187.15    2.82
   1   4  -3  185.11    6.04
   1   4  -3  178.55    5.22
   1   4  -2 1088.87   12.54
   1   4  -2 1094.62   13.56
   1  -4  -2 1078.73   13.73
   1   4  -1  114.60    3.96
   1   4  -1  116.78    4.04
   1  -4  -1  112.21    4.15
  -1   4   0  135.29    2.96
   1   4   0  136.46    3.93
   1  -4   0  133.07    4.26
   1  -4   1   82.65    3.19
  -1  -4  -1   77.16    2.48
   1   4   1   79.86    2.59
  -1   4  -1   81.19    2.88
  -1  -4  -2 1669.24   16.43
  -1  -4  -2 1665.65    9.09
  -1   4  -2 1638.58   15.24
   1  -4   2 1636.46   14.03
  -1  -4  -3   26.28    2.22
  -1   4  -3   27.76    2.26
   1  -4   3   25.31    1.78
  -1   4  -4    5.34    1.08
   1  -4   4    7.35    1.05
  -1  -4  -4    5.88    1.17
   1  -4   5   83.57    3.40
  -1  -4  -5   81.63    4.57
  -1   4  -5   75.43    4.43
  -1  -4  -6   40.57    3.41
  -1   4  -6   42.18    3.54
   1  -4   6   43.23    2.60
   1  -4   7   17.44    1.70
  -1   4  -7   18.45    2.40
  -1  -4  -7   20.13    2.62
  -1  -4  -8    1.51    0.85
   1  -4   8    0.51    0.42
  -1  -4  -9   -0.10    0.98
   1  -4   9    1.50    0.66
  -1   4  -9   -0.14    0.94
  -1   4 -10    8.76    2.08
  -1  -4 -10    9.20    2.11
   1  -4  10    7.29    1.35
  -1   4 -11    8.29    2.05
  -1  -4 -11    7.46    1.75
  -1   4 -12    2.11    1.27
  -1  -4 -12    1.31    0.83
  -1  -4 -13    1.78    1.28
  -1   4 -13    1.33    1.08
  -1   4 -14   -1.64    1.63
  -1  -4 -14   -1.97    1.55
  -1  -4 -15   -0.06    1.02
  -1   4 -15   -0.82    1.45
  -1  -5  14    5.63    1.88
   1   5 -14    7.81    2.33
   1   5 -13   32.53    4.31
   1  -5 -13   33.83    4.20
  -1  -5  13   25.19    3.79
   1  -5 -12   35.26    4.27
   1  -5 -12   42.18    4.29
   1   5 -12   51.37    5.13
  -1  -5  12   49.12    5.08
   1  -5 -11   10.17    2.04
  -1  -5  11   12.13    2.28
   1   5 -11   11.98    2.47
   1  -5 -11   11.82    2.09
   1  -5 -10   28.55    3.08
   1   5 -10   25.48    3.12
   1  -5 -10   24.27    3.11
  -1  -5  10   25.38    3.27
  -1  -5   9   -0.49    0.73
   1   5  -9    0.13    0.84
   1  -5  -9   -0.98    1.00
   1  -5  -9   -0.33    0.61
   1   5  -9   -0.26    0.57
  -1  -5   8    0.11    0.94
   1  -5  -8   -0.28    0.66
   1  -5  -8   -1.04    0.94
   1   5  -8   -0.13    0.34
   1   5  -8   -1.28    0.51
   1  -5  -7   24.56    2.21
  -1  -5   7   25.21    2.84
   1  -5  -7   26.37    2.93
   1   5  -7   27.83    2.82
   1   5  -7   28.47    3.11
   1  -5  -6   12.24    1.41
   1   5  -6    9.36    1.66
   1   5  -6   13.15    1.82
   1  -5  -6   10.35    1.66
   1   5  -5  200.19    7.45
   1  -5  -5  211.76    5.03
   1   5  -5  220.74    7.02
   1  -5  -5  210.24    7.32
   1   5  -4    0.41    0.29
   1  -5  -4   -0.55    0.40
   1   5  -4    0.07    0.27
   1  -5  -4    0.95    0.46
   1  -5  -3   11.22    0.72
   1   5  -3   10.62    1.35
   1  -5  -3   10.68    1.45
   1   5  -3   10.17    1.49
   1   5  -2  114.32    4.40
   1  -5  -2  105.52    4.43
   1   5  -2  105.09    4.32
   1   5  -1    9.09    1.24
   1  -5  -1    7.52    1.11
  -1  -5   1    9.40    1.24
   1   5  -1    9.00    1.14
  -1   5   1    9.10    0.62
  -1  -5   0   54.74    2.55
   1  -5   0   58.78    2.95
  -1   5   0   55.85    2.05
   1   5   0   56.02    2.66
  -1  -5  -1   84.63    2.79
  -1   5  -1   85.60    3.07
   1  -5   1   87.96    3.51
  -1   5  -2  251.28    6.10
  -1  -5  -2  251.96    4.08
  -1  -5  -2  252.12    6.60
   1  -5   2  242.21    5.75
  -1  -5  -3  730.66    5.45
  -1   5  -3  722.49   11.63
  -1  -5  -3  729.61   12.05
   1  -5   3  736.83   10.13
  -1  -5  -4  239.89    7.33
   1  -5   4  232.52    5.87
  -1   5  -4  233.02    7.22
  -1  -5  -5    1.27    0.46
  -1   5  -5    1.21    0.62
   1  -5   5    1.24    0.82
  -1  -5  -6   16.20    2.13
   1  -5   6   18.98    1.81
  -1   5  -6   19.43    2.43
  -1   5  -7   67.15    4.83
   1  -5   7   66.69    3.57
  -1  -5  -7   66.67    4.81
   1  -5   8    1.20    0.47
  -1  -5  -8    2.44    1.23
  -1   5  -8    0.46    0.93
   1  -5   9    5.29    1.05
  -1   5  -9    4.15    1.19
  -1  -5  -9    4.17    1.49
   1  -5  10    3.57    0.98
  -1  -5 -10    3.33    1.14
  -1   5 -10    1.61    0.83
  -1   5 -11    6.40    2.10
  -1  -5 -11    5.47    1.64
  -1   5 -12    5.22    1.96
  -1  -5 -12    4.57    1.51
  -1   5 -13    0.48    0.88
  -1  -5 -13    0.18    0.87
  -1  -5 -14   -0.48    1.47
  -1   5 -14    0.05    1.14
  -1  -5 -15    3.79    1.90
  -1   5 -15    2.13    1.50
   1   6 -14    5.36    1.69
  -1  -6  14    5.12    2.03
   1   6 -13    0.76    1.28
  -1  -6  13    0.48    0.73
   1  -6 -13   -1.16    1.30
   1  -6 -12    0.07    0.60
  -1  -6  12   -0.14    0.54
   1   6 -12    0.49    0.94
   1  -6 -12    0.08    0.88
   1  -6 -11    0.08    0.46
   1  -6 -11   -0.74    0.92
  -1  -6  11   -0.18    0.50
   1   6 -11   -0.05    0.70
  -1  -6  10   13.48    2.48
   1   6 -10   17.86    2.74
   1  -6 -10   19.08    2.44
   1  -6 -10   12.38    2.02
   1   6  -9    0.24    0.61
   1  -6  -9   -0.03    0.45
   1  -6  -9   -1.60    1.06
  -1  -6   9   -1.26    1.07
  -1  -6   8   85.38    5.64
   1  -6  -8   82.23    4.39
   1   6  -8   85.21    5.40
   1   6  -8   85.94    5.94
   1  -6  -8   72.24    5.06
   1   6  -7   15.15    2.20
   1  -6  -7   15.13    2.08
  -1  -6   7   13.00    2.00
   1  -6  -7   14.72    1.60
   1   6  -7   16.28    2.15
   1   6  -6   84.44    4.76
  -1  -6   6   85.32    5.14
   1  -6  -6   85.84    3.65
   1   6  -6   82.31    5.06
   1  -6  -6   80.65    4.84
  -1  -6   5    1.30    0.52
   1  -6  -5    0.15    0.60
   1   6  -5    0.95    0.41
   1  -6  -5    1.64    0.39
   1   6  -5    1.50    0.56
   1  -6  -4  345.05    5.41
   1   6  -4  364.94    8.77
  -1  -6   4  346.55    9.20
   1  -6  -4  356.40    9.20
   1   6  -4  353.55    9.51
   1   6  -3    0.55    0.46
   1  -6  -3    0.78    0.26
  -1  -6   3    0.74    0.46
   1  -6  -3    0.22    0.11
   1   6  -3    0.69    0.41
  -1  -6   2  249.36    6.71
   1   6  -2  247.19    6.90
   1   6  -2  262.47    6.95
   1  -6  -2  250.37    6.96
   1   6  -1   83.87    3.85
  -1   6   1   90.87    2.38
  -1  -6   1   87.98    3.67
   1  -6  -1   83.63    3.84
  -1  -6   0   53.41    2.64
   1  -6   0   51.76    2.93
  -1   6   0   52.93    2.15
   1  -6   1   85.12    3.66
  -1   6  -1   83.32    3.17
  -1  -6  -1   83.73    2.92
  -1   6  -2   68.73    3.30
  -1  -6  -2   67.97    3.52
   1  -6   2   67.55    3.27
  -1  -6  -2   75.14    2.45
  -1  -6  -3    0.87    0.24
  -1   6  -3    0.59    0.21
   1  -6   3    1.15    0.56
  -1  -6  -3    0.05    0.56
  -1   6  -4   17.08    2.01
  -1  -6  -4   20.28    0.94
  -1  -6  -4   19.51    2.17
   1  -6   4   20.35    1.96
  -1   6  -5  472.12   11.37
  -1  -6  -5  471.91   11.27
   1  -6   5  470.42    9.20
  -1   6  -6   51.55    4.09
   1  -6   6   52.64    3.19
  -1  -6  -6   47.18    3.89
   1  -6   7   15.90    1.87
  -1  -6  -7   18.95    2.56
  -1   6  -7   20.44    2.84
   1  -6   8   22.01    2.28
  -1   6  -8   15.53    2.53
  -1  -6  -8   21.60    2.86
   1  -6   9    8.98    1.51
  -1   6  -9    5.93    1.61
  -1  -6  -9    7.59    1.93
  -1   6 -10    1.86    1.04
  -1  -6 -10    2.37    1.22
   1  -6  10    2.46    0.94
  -1   6 -11    1.59    0.92
  -1  -6 -11    0.52    0.91
  -1   6 -12   10.08    2.55
  -1  -6 -12   11.91    2.59
  -1   6 -13    3.83    1.77
  -1  -6 -13    0.12    0.62
  -1   6 -14    0.13    1.36
  -1  -6 -14    3.97    1.82
   1   7 -14    1.61    1.40
  -1  -7  14    4.81    2.01
   1   7 -13    0.49    0.84
  -1  -7  13    1.57    0.99
   1  -7 -12    3.16    1.13
   1   7 -12    6.82    2.05
   1  -7 -12    5.23    1.41
  -1  -7  12    6.78    1.78
  -1  -7  11    0.66    0.53
   1   7 -11    0.84    0.62
   1  -7 -11    0.56    0.51
   1   7 -10   23.69    3.22
   1  -7 -10   22.42    2.70
  -1  -7  10   30.47    3.69
   1  -7 -10   23.98    3.17
  -1  -7   9   52.08    4.79
   1  -7  -9   50.86    3.81
   1   7  -9   57.24    4.90
   1  -7  -9   52.28    4.53
  -1  -7   8   44.01    4.12
   1  -7  -8   41.52    3.16
   1   7  -8   42.82    3.91
   1  -7  -8   43.89    3.97
   1  -7  -7   83.41    4.03
  -1  -7   7   87.22    5.50
   1   7  -7   82.20    5.14
   1  -7  -7   79.37    5.03
   1   7  -6    3.15    0.90
   1  -7  -6    1.90    0.92
   1  -7  -6    3.41    0.70
  -1  -7   6    3.70    1.15
   1  -7  -5   26.93    1.82
   1  -7  -5   24.02    2.49
   1   7  -5   26.55    2.71
  -1  -7   5   21.93    2.59
   1   7  -5   25.65    2.54
   1   7  -4    4.93    1.12
   1  -7  -4    3.38    0.94
  -1  -7   4    4.86    1.09
   1  -7  -4    3.92    0.59
   1  -7  -3   79.25    2.36
  -1  -7   3   83.89    4.38
   1   7  -3   85.04    4.27
   1  -7  -3   80.21    4.24
  -1  -7   2  159.18    5.56
   1   7  -2  156.18    5.64
   1  -7  -2  154.70    5.66
  -1   7   1   10.52    0.91
   1   7  -1    8.65    1.49
   1  -7  -1    8.44    1.19
  -1  -7   1   10.32    1.36
  -1  -7   0  133.66    4.34
   1  -7   0  137.55    5.03
  -1   7   0  138.16    3.78
  -1   7  -1   75.30    3.15
  -1  -7  -1   78.59    3.03
   1  -7   1   81.07    3.77
  -1  -7  -2   65.10    2.54
  -1  -7  -2   61.31    3.48
   1  -7   2   67.23    3.41
  -1   7  -2   64.54    3.29
  -1   7  -3    6.24    1.11
  -1  -7  -3    6.85    0.81
   1  -7   3    6.55    1.26
  -1  -7  -3    6.07    1.10
   1  -7   4  626.77   10.92
  -1  -7  -4  657.00   12.83
  -1   7  -4  636.73   12.43
  -1  -7  -4  629.06    6.48
  -1   7  -5   35.33    3.23
   1  -7   5   38.06    2.83
  -1  -7  -5   32.88    1.35
  -1  -7  -5   34.86    3.18
  -1  -7  -6  105.19    5.81
  -1   7  -6  105.19    5.92
   1  -7   6  108.38    4.87
   1  -7   7    1.25    0.73
  -1   7  -7    1.21    0.91
  -1  -7  -7    2.38    0.99
  -1   7  -8   -0.49    0.87
   1  -7   8    0.15    0.40
  -1  -7  -8   -0.44    0.88
  -1   7  -9   18.85    3.22
   1  -7   9   22.93    2.51
  -1  -7  -9   25.08    3.36
   1  -7  10   33.96    3.10
  -1  -7 -10   35.05    4.30
  -1   7 -10   37.35    4.34
  -1   7 -11    6.08    2.26
  -1  -7 -11    7.58    2.19
   1  -7  11    4.41    1.32
  -1  -7 -12   10.22    2.50
  -1   7 -12   12.18    2.80
  -1   7 -13    9.00    2.63
  -1  -7 -13    7.22    2.20
  -1   7 -14    2.82    1.71
  -1  -7 -14   -0.46    1.24
   1   8 -14   -0.41    0.90
  -1  -8  14    0.61    1.12
   1   8 -13    0.13    0.79
  -1  -8  13    0.95    0.66
   1   8 -12   -0.97    0.92
  -1  -8  12   -0.68    1.15
   1  -8 -12   -0.51    0.97
   1  -8 -11   14.73    2.50
  -1  -8  11   12.93    2.67
   1   8 -11   14.58    2.81
   1  -8 -11   15.72    2.55
   1  -8 -10    7.22    1.56
   1   8 -10    6.98    1.76
   1  -8 -10    7.32    1.65
  -1  -8  10    9.58    2.09
  -1  -8   9  280.55   11.07
   1  -8  -9  277.23    8.84
   1  -8  -9  268.20   10.23
   1   8  -9  276.24   10.81
  -1  -8   8    9.43    2.06
   1  -8  -8    9.77    1.95
   1   8  -8    8.63    1.87
   1  -8  -8   10.68    1.53
  -1  -8   7  296.18   10.34
   1   8  -7  283.16    9.75
   1  -8  -7  285.75    7.49
   1  -8  -7  290.19    9.80
  -1  -8   6    0.37    0.36
   1  -8  -6   -0.13    0.37
   1   8  -6    0.70    0.57
   1  -8  -6    0.94    0.59
   1  -8  -5   16.00    1.45
  -1  -8   5   12.84    1.97
   1  -8  -5   14.51    1.93
   1   8  -5   17.83    2.25
   1  -8  -4   18.32    1.35
  -1  -8   4   17.05    2.13
   1   8  -4   18.74    2.10
   1  -8  -4   21.41    2.34
   1  -8  -3  160.96    3.72
  -1  -8   3  167.68    6.27
   1  -8  -3  178.53    6.54
   1   8  -3  175.14    6.44
  -1  -8   2   38.11    2.80
   1   8  -2   40.83    3.08
   1  -8  -2   40.87    2.99
   1   8  -1  171.19    6.03
  -1  -8   1  162.87    5.43
  -1   8   1  174.03    4.17
   1  -8  -1  161.38    5.80
  -1  -8   0  226.08    5.91
   1  -8   0  222.60    6.66
  -1   8   0  228.82    5.19
  -1  -8  -1  920.83   11.26
   1  -8   1  931.38   13.53
  -1   8  -1  934.32   11.68
  -1   8  -2   77.91    3.71
   1  -8   2   77.55    3.85
  -1  -8  -2   80.41    3.04
  -1   8  -3  421.39    9.53
  -1  -8  -3  428.05   10.04
   1  -8   3  421.82    9.12
  -1  -8  -3  414.98    6.53
  -1  -8  -4   78.43    4.55
   1  -8   4   90.64    4.37
  -1  -8  -4   82.64    2.69
  -1   8  -4   82.13    4.53
  -1   8  -5  118.79    5.95
  -1  -8  -5  121.01    5.97
   1  -8   5  122.08    5.20
  -1  -8  -5  123.08    3.13
   1  -8   6   38.18    2.98
  -1   8  -6   36.96    3.54
  -1  -8  -6   37.96    3.47
   1  -8   7   18.45    2.14
  -1   8  -7   16.44    2.53
  -1  -8  -7   18.17    2.50
  -1   8  -8    0.52    0.60
   1  -8   8    0.68    0.67
  -1  -8  -8    0.32    0.59
   1  -8   9   26.28    2.74
  -1   8  -9   26.90    3.70
  -1  -8  -9   23.62    3.24
  -1  -8 -10    6.17    1.83
  -1   8 -10    4.00    1.58
   1  -8  10    5.39    1.40
   1  -8  11   64.00    4.62
  -1   8 -11   56.55    5.87
  -1  -8 -11   59.12    5.82
  -1   8 -12   21.29    3.86
  -1  -8 -12   19.58    3.52
  -1  -8 -13    1.74    1.19
  -1   8 -13   -0.55    1.41
  -1   8 -14   -0.82    0.94
  -1  -8 -14    1.31    1.25
   1   9 -14    0.69    0.84
  -1  -9  14    1.20    1.18
   1   9 -13   -0.18    0.90
  -1  -9  13    1.33    1.04
   1   9 -12   -0.62    0.68
  -1  -9  12    0.44    1.00
   1  -9 -12   -0.17    0.90
  -1  -9  11    0.02    0.76
   1   9 -11    1.66    1.34
   1  -9 -11   -0.71    1.09
   1  -9 -11   -0.67    0.84
   1  -9 -10    1.47    0.87
   1   9 -10    0.32    0.77
  -1  -9  10    1.53    1.02
   1  -9 -10    1.19    0.55
   1  -9  -9   32.83    3.10
   1   9  -9   33.44    3.88
   1  -9  -9   25.38    3.24
  -1  -9   9   29.34    3.60
   1  -9  -8    9.06    1.75
   1  -9  -8    5.46    1.15
   1   9  -8   10.71    2.17
  -1  -9   8    9.73    1.88
   1  -9  -7    1.63    0.58
   1  -9  -7    2.05    0.52
   1   9  -7    2.15    1.00
  -1  -9   7    1.72    0.71
   1   9  -6   84.97    5.21
   1  -9  -6   81.31    5.09
  -1  -9   6   82.54    5.26
   1  -9  -6   82.77    3.71
   1  -9  -5   81.50    3.34
  -1  -9   5   80.83    4.97
   1   9  -5   83.40    4.96
   1  -9  -5   76.18    4.78
  -1  -9   4    3.31    0.93
   1   9  -4    2.62    0.64
   1  -9  -4    2.49    0.52
   1  -9  -4    2.41    0.33
  -1  -9   3   62.75    3.95
   1   9  -3   64.90    4.06
   1  -9  -3   58.73    2.42
   1  -9  -3   56.92    3.81
  -1  -9   2   71.73    4.01
   1   9  -2   84.18    4.48
   1  -9  -2   72.62    4.10
   1   9  -1  174.62    6.45
   1  -9  -1  163.56    6.06
  -1  -9   1  161.50    5.64
  -1   9   1  177.14    4.55
   1  -9   0  152.17    5.78
  -1  -9   0  151.44    5.14
  -1   9   0  154.06    4.59
  -1  -9  -1   59.02    2.97
  -1   9  -1   57.32    3.05
   1  -9   1   58.42    3.53
  -1   9  -2   89.48    4.14
  -1  -9  -2   91.38    3.50
   1  -9   2   88.64    4.36
  -1   9  -3    3.37    0.62
  -1  -9  -3    5.97    0.97
   1  -9   3    4.87    1.15
  -1  -9  -3    5.51    1.10
  -1   9  -4   80.95    4.58
   1  -9   4   87.79    4.44
  -1  -9  -4   78.41    2.91
  -1  -9  -4   78.42    4.55
  -1   9  -5    0.36    0.44
  -1  -9  -5   -0.85    0.97
   1  -9   5    0.91    0.73
  -1  -9  -5    0.07    0.23
  -1   9  -6   21.40    2.73
  -1  -9  -6   21.93    2.68
   1  -9   6   23.50    2.41
  -1  -9  -6   23.73    1.49
  -1   9  -7   -0.23    0.74
  -1  -9  -7   -0.66    0.85
   1  -9   7   -0.85    0.71
  -1   9  -8    5.23    1.54
   1  -9   8    7.11    1.53
  -1  -9  -8    9.32    1.95
  -1  -9  -9   -1.21    0.75
  -1   9  -9   -1.43    1.20
   1  -9   9    0.65    0.53
   1  -9  10    1.05    0.87
  -1   9 -10   -1.33    1.02
  -1  -9 -10   -0.26    1.14
   1  -9  11   22.26    2.87
  -1  -9 -11   24.36    3.89
  -1   9 -11   26.51    4.09
  -1   9 -12    5.36    2.24
  -1  -9 -12    5.76    1.96
  -1  -9 -13    1.49    1.26
  -1   9 -13    1.30    1.42
  -1  -9 -14    5.83    1.92
  -1   9 -14    1.80    1.03
  -1 -10  14   -0.93    1.53
   1  10 -14    1.01    1.12
  -1 -10  13    2.80    1.44
   1  10 -13    2.43    0.94
  -1 -10  12    4.79    1.95
   1 -10 -12    2.52    1.25
   1  10 -12    4.05    1.20
   1  10 -11    5.78    1.69
   1 -10 -11    3.01    1.08
  -1 -10  11    5.41    1.97
   1  10 -10    8.64    2.03
   1 -10 -10    6.89    1.78
   1 -10 -10    8.77    1.66
  -1 -10  10    8.22    1.88
   1  10  -9   -0.94    0.84
   1 -10  -9   -0.19    0.61
  -1 -10   9   -0.08    0.57
   1 -10  -9   -2.11    1.12
   1  10  -8   14.31    2.44
   1 -10  -8   20.09    2.17
   1 -10  -8   13.54    2.31
  -1 -10   8   15.71    2.65
   1  10  -7    8.97    1.92
   1 -10  -7   12.35    1.55
  -1 -10   7   10.93    1.91
   1 -10  -7   10.69    1.86
   1  10  -6    1.78    0.84
   1 -10  -6    1.49    0.81
   1 -10  -6    1.85    0.38
  -1 -10   6    2.47    0.90
   1  10  -5   93.07    5.44
  -1 -10   5   87.23    5.32
   1 -10  -5   88.99    3.58
   1 -10  -5   83.80    5.10
   1  10  -4  117.38    5.93
   1 -10  -4  116.30    3.87
  -1 -10   4  119.69    5.94
   1 -10  -4  117.24    5.83
  -1 -10   3   19.06    2.29
   1  10  -3   21.14    2.57
   1 -10  -3   22.10    2.44
   1  10  -2    4.96    1.56
  -1 -10   2    4.94    1.23
   1 -10  -1   -0.63    0.60
  -1  10   1    0.23    0.38
   1  10   0  680.23   13.22
   1 -10   0  684.26   12.72
  -1 -10   0  673.67   11.46
   1 -10   1   24.84    2.52
  -1  10  -1   20.89    1.96
  -1 -10  -1   22.35    1.89
   1 -10   2   72.08    4.17
  -1 -10  -2   76.71    3.42
  -1  10  -2   75.35    3.99
  -1  10  -3    3.55    1.04
  -1 -10  -3    3.37    0.70
  -1 -10  -3    4.50    0.83
  -1  10  -4    7.30    1.39
  -1 -10  -4    9.34    1.15
   1 -10   4   11.38    1.74
  -1 -10  -4    9.69    1.79
  -1 -10  -5   61.84    4.30
   1 -10   5   57.31    3.92
  -1  10  -5   58.57    4.30
  -1 -10  -5   52.22    2.54
  -1  10  -6   40.72    3.78
  -1 -10  -6   48.01    4.05
  -1 -10  -6   40.98    2.17
   1 -10   6   50.33    3.68
  -1  10  -7    0.49    0.47
  -1 -10  -7    0.53    0.49
   1 -10   7    0.44    0.68
  -1  10  -8   -0.05    1.00
  -1 -10  -8    0.94    0.81
   1 -10   8    1.21    1.02
   1 -10   9    4.79    1.37
  -1  10  -9    4.22    1.28
  -1 -10  -9    1.25    0.48
  -1  10 -10   35.90    4.67
   1 -10  10   37.77    3.66
  -1 -10 -10   38.61    4.49
  -1  10 -11    1.16    1.03
   1 -10  11    1.48    0.83
  -1 -10 -12    9.98    2.68
  -1  10 -12    8.41    2.37
  -1 -10 -13    0.02    0.82
  -1  10 -13    0.90    1.58
  -1 -10 -14    0.75    0.76
  -1  10 -14   -1.94    1.54
   1  11 -14   -1.38    1.59
  -1 -11  14   -0.14    0.85
  -1 -11  13    0.15    0.96
   1  11 -13    0.81    1.08
   1 -11 -12    1.62    0.64
   1  11 -12    4.47    2.05
  -1 -11  12    2.04    1.29
  -1 -11  11   15.25    3.04
   1  11 -11   16.08    3.04
   1 -11 -11    9.23    2.08
   1 -11 -10   -0.34    0.86
  -1 -11  10    0.11    0.82
   1  11 -10    1.06    1.04
   1 -11 -10   -0.49    0.59
   1  11  -9   30.69    3.86
  -1 -11   9   32.93    4.02
   1 -11  -9   38.77    3.32
   1 -11  -9   31.11    3.58
   1  11  -8   60.26    5.14
   1 -11  -8   57.43    3.77
  -1 -11   8   59.48    5.17
   1 -11  -8   56.80    4.65
   1  11  -7   -0.72    0.63
   1 -11  -7    0.06    0.36
   1 -11  -7   -0.92    0.78
  -1 -11   7   -0.08    0.96
   1 -11  -6   61.15    3.34
  -1 -11   6   56.59    4.66
   1  11  -6   61.05    4.75
   1 -11  -6   59.81    4.54
   1 -11  -5   56.62    4.33
  -1 -11   5   55.94    4.31
   1 -11  -5   56.21    2.98
   1  11  -5   54.01    4.33
  -1 -11   4   24.73    2.81
   1  11  -4   22.85    2.71
   1 -11  -4   22.52    2.53
   1 -11  -4   23.75    1.84
   1  11  -3  125.37    6.24
  -1 -11   3  110.78    5.65
   1 -11  -3  120.58    5.93
  -1 -11   2  512.65   11.39
   1  11  -2  526.88   12.21
   1 -11  -2  517.96   11.82
  -1 -11   1  349.01    9.05
   1 -11  -1  349.71    9.61
  -1  11   1  369.20    7.58
   1  11  -1  357.34   10.03
  -1  11   0   71.63    3.57
  -1 -11   0   71.49    3.83
   1  11   0   73.28    4.44
   1 -11   0   73.37    4.35
  -1  11  -1    4.98    0.94
  -1 -11  -1    5.62    1.06
   1 -11   2   22.01    2.27
  -1 -11  -2   25.11    2.07
  -1  11  -2   23.28    2.27
  -1  11  -3    0.53    0.46
  -1 -11  -3    1.01    0.47
  -1 -11  -3   -0.63    0.61
   1 -11   3    1.35    0.78
  -1 -11  -4  103.37    3.94
  -1 -11  -4  104.98    5.63
  -1  11  -4  102.87    5.49
   1 -11   4  110.68    5.43
  -1 -11  -5   -0.26    0.29
  -1  11  -5   -0.18    0.59
   1 -11   5    0.29    0.60
  -1 -11  -5   -1.14    1.14
  -1 -11  -6    0.73    0.55
  -1  11  -6    1.64    0.89
  -1 -11  -6    1.44    0.52
   1 -11   6    1.65    0.77
  -1 -11  -7   36.22    3.79
  -1  11  -7   34.22    3.77
   1 -11   7   39.36    3.46
  -1  11  -8   38.25    4.31
  -1 -11  -8   44.68    4.30
   1 -11   8   50.27    4.14
  -1  11  -9    0.77    0.84
   1 -11   9    0.09    0.66
  -1 -11  -9    0.85    0.85
  -1 -11 -10   13.53    2.76
  -1  11 -10   14.93    2.97
   1 -11  10   18.08    2.69
  -1  11 -11   29.97    4.38
  -1 -11 -11   34.06    4.45
   1 -11  11   39.47    3.98
  -1 -11 -12    0.11    0.97
  -1  11 -12    0.43    0.98
  -1  11 -13    5.62    2.36
  -1 -11 -13    2.64    1.12
  -1  11 -14    0.57    0.85
  -1 -11 -14   -0.26    0.78
   1  12 -14    3.69    1.70
   1  12 -13    2.12    1.26
  -1 -12  13    2.57    1.28
  -1 -12  12    4.72    2.01
   1  12 -12    1.72    1.37
  -1 -12  11    0.04    0.64
   1  12 -11   -1.00    1.17
   1 -12 -11    0.75    0.74
  -1 -12  10    1.74    0.67
   1 -12 -10    0.93    0.96
   1 -12 -10    0.82    0.59
   1  12 -10    0.38    0.59
   1 -12  -9    0.42    0.34
   1 -12  -9    0.67    0.78
  -1 -12   9    0.97    1.06
   1  12  -9   -0.19    0.73
   1 -12  -8   36.12    3.01
  -1 -12   8   37.39    4.28
   1  12  -8   39.17    4.22
   1 -12  -8   34.57    3.66
  -1 -12   7  111.89    6.82
   1  12  -7  110.80    6.84
   1 -12  -7  107.70    4.88
   1 -12  -7  111.96    6.58
   1 -12  -6   10.05    1.93
   1  12  -6   14.43    2.40
  -1 -12   6   11.55    2.26
   1 -12  -6   11.54    1.43
   1  12  -5   -0.06    0.65
  -1 -12   5    0.99    0.36
   1 -12  -5    0.68    0.31
   1 -12  -5    0.24    0.33
   1  12  -4   10.71    1.92
  -1 -12   4    8.54    1.68
   1 -12  -4   10.07    1.23
   1 -12  -4    8.58    1.64
  -1 -12   3  137.36    6.41
   1 -12  -3  138.04    6.43
   1  12  -3  152.59    7.13
   1 -12  -2   12.42    1.85
   1  12  -2    9.26    1.81
  -1 -12   2   10.78    1.68
   1  12  -1   24.99    2.81
  -1  12   1   23.29    2.12
   1 -12  -1   23.86    2.61
  -1 -12   1   22.49    2.26
  -1  12   0    2.05    0.79
  -1 -12   0    1.48    0.58
   1  12   0    2.20    1.02
   1 -12   0    2.74    1.19
  -1 -12  -1  257.06    7.30
   1 -12   1  267.41    8.60
  -1  12  -1  257.78    7.48
   1 -12   2   36.65    3.08
  -1  12  -2   29.50    2.72
  -1 -12  -2   37.74    2.67
  -1  12  -3   70.92    4.41
  -1 -12  -3   72.36    3.60
   1 -12   3   70.50    4.53
  -1  12  -4   60.50    4.40
  -1 -12  -4   59.85    4.44
   1 -12   4   63.63    4.30
  -1 -12  -4   64.88    3.33
  -1 -12  -5   67.37    4.89
   1 -12   5   69.17    4.71
  -1 -12  -5   65.38    3.29
  -1  12  -5   64.63    4.75
  -1  12  -6    0.48    0.55
   1 -12   6   -0.08    0.38
  -1 -12  -6    0.12    0.31
  -1  12  -7    1.10    0.92
  -1 -12  -7    1.24    0.55
   1 -12   7    1.79    0.86
  -1  12  -8    3.11    1.24
  -1 -12  -8    0.22    0.85
   1 -12   8    2.59    1.10
  -1  12  -9  162.36    9.15
  -1 -12  -9  150.11    8.64
   1 -12   9  162.09    7.93
  -1  12 -10    1.31    1.06
  -1 -12 -10    3.23    1.40
   1 -12  10    3.52    1.41
  -1  12 -11    1.56    0.93
   1 -12  11    1.26    0.83
  -1 -12 -12    0.48    0.90
  -1  12 -12    1.59    1.23
  -1 -12 -13   -0.14    0.91
  -1  12 -13    1.07    1.00
  -1  12 -14    1.57    1.57
  -1 -12 -14    2.12    1.55
   1  13 -14    0.99    0.96
  -1 -13  13    0.91    1.01
   1  13 -13    5.61    2.21
   1  13 -12   -0.19    0.77
  -1 -13  12   -1.11    1.15
   1 -13 -11    1.34    1.02
   1  13 -11    0.32    0.80
  -1 -13  11    0.46    0.59
   1  13 -10   -0.14    0.56
  -1 -13  10   -0.20    1.14
   1 -13 -10    0.03    0.76
   1  13  -9   12.33    2.65
   1 -13  -9    9.03    2.11
  -1 -13   9   16.45    2.80
   1 -13  -9    9.66    1.77
   1 -13  -8   29.67    3.55
  -1 -13   8   34.19    4.12
   1  13  -8   39.10    4.30
   1 -13  -8   32.00    2.86
   1  13  -7   -0.05    0.95
  -1 -13   7    1.08    1.00
   1 -13  -7    0.79    0.73
   1 -13  -7   -0.57    0.75
  -1 -13   6    4.64    1.31
   1 -13  -6    4.52    0.95
   1  13  -6    6.22    1.93
   1 -13  -6    2.17    0.55
  -1 -13   5    9.18    2.04
   1  13  -5   10.37    2.08
   1 -13  -5   12.15    1.46
   1 -13  -5    9.61    1.85
   1  13  -4    6.88    1.54
   1 -13  -4    7.22    1.07
   1 -13  -4   11.08    1.93
  -1 -13   4    6.64    1.36
   1 -13  -3   -0.04    0.69
  -1 -13   3   -0.72    0.67
   1  13  -3   -0.41    0.65
   1  13  -2  118.87    6.23
   1 -13  -2  112.25    5.98
  -1 -13   2  117.88    5.83
  -1  13   1  178.72    5.94
  -1 -13   1  177.64    6.95
   1  13  -1  190.03    7.97
   1 -13  -1  179.70    7.32
  -1 -13   0   69.81    4.13
  -1  13   0   61.49    3.74
   1  13   0   63.49    4.50
   1 -13   0   65.53    4.53
  -1  13  -1   14.13    1.77
  -1 -13  -1   14.30    1.90
   1 -13   1   17.99    2.40
   1 -13   2    7.84    1.59
  -1 -13  -2    7.68    1.31
  -1  13  -2    7.17    1.39
  -1  13  -3   24.60    2.75
   1 -13   3   22.14    2.55
  -1 -13  -3   23.77    2.18
  -1  13  -4   20.31    2.63
  -1 -13  -4   16.06    1.78
   1 -13   4   20.35    2.41
  -1 -13  -4   15.90    2.27
  -1 -13  -5   36.78    3.62
   1 -13   5   39.15    3.53
  -1 -13  -5   38.13    2.66
  -1  13  -5   39.32    3.84
  -1  13  -6   -1.07    1.01
  -1 -13  -6   -1.01    1.01
   1 -13   6    0.63    0.45
  -1 -13  -6    0.37    0.40
  -1 -13  -7   54.59    4.81
   1 -13   7   66.00    4.87
  -1  13  -7   57.53    5.17
  -1  13  -8   -0.02    0.56
  -1 -13  -8    0.49    0.44
   1 -13   8    1.27    0.68
  -1 -13  -9    4.01    1.00
  -1  13  -9    7.94    2.24
   1 -13   9    7.69    1.89
  -1  13 -10    2.74    1.36
  -1 -13 -10    0.83    1.16
   1 -13  10    1.40    0.95
  -1 -13 -11    8.18    2.07
  -1  13 -11    5.52    1.83
   1 -13  11   11.92    2.39
  -1  13 -12    0.60    1.06
  -1 -13 -12    1.39    1.24
  -1  13 -13    1.53    1.52
  -1 -13 -13    2.49    1.34
  -1  13 -14    5.20    2.50
  -1 -13 -14   11.18    3.24
   1  14 -13   -1.65    1.72
  -1 -14  13    1.40    1.01
   1  14 -12    1.54    1.40
  -1 -14  12   -0.72    1.20
   1  14 -11    1.42    1.12
   1 -14 -11    2.24    1.28
  -1 -14  11    0.02    1.13
   1  14 -10    7.22    2.12
   1 -14 -10    5.70    1.78
  -1 -14  10    7.29    2.00
   1  14  -9    3.28    1.25
   1 -14  -9    4.06    1.29
   1 -14  -9    1.33    0.98
  -1 -14   9    0.23    1.05
   1 -14  -8    7.32    1.26
   1 -14  -8    8.43    1.80
  -1 -14   8    8.84    2.17
   1  14  -8    8.79    2.16
   1  14  -7   32.06    3.91
   1 -14  -7   24.77    3.23
  -1 -14   7   28.10    3.63
   1 -14  -7   27.38    2.53
   1 -14  -6  189.06    6.43
   1  14  -6  192.57    9.18
  -1 -14   6  197.31    9.19
   1 -14  -6  191.62    8.68
   1  14  -5    3.10    1.54
   1 -14  -5    1.94    0.75
   1 -14  -5    0.91    0.91
  -1 -14   5    2.00    1.09
   1  14  -4   17.94    2.65
   1 -14  -4   15.27    1.70
  -1 -14   4   16.43    2.33
   1 -14  -4   17.59    2.55
  -1 -14   3    4.16    1.24
   1 -14  -3    3.32    0.57
  -1 -14   2  331.11   10.15
   1 -14  -2  308.16   10.18
   1  14  -2  327.62   10.78
   1 -14  -1    2.66    1.42
   1  14  -1    1.85    1.17
  -1  14   1    1.41    0.82
  -1 -14   1    1.06    0.48
   1  14   0    0.09    0.69
  -1 -14   0   -0.55    0.42
  -1  14   0    0.18    0.27
  -1 -14  -1   84.06    4.62
   1 -14   1   88.83    5.34
  -1  14  -1   80.00    4.59
  -1  14  -2   14.37    2.04
   1 -14   2   17.39    2.28
  -1 -14  -2   14.67    1.76
  -1  14  -3    3.70    0.97
  -1 -14  -3    4.29    0.95
   1 -14   3    2.18    0.96
  -1  14  -4   17.33    2.36
  -1 -14  -4   20.26    2.08
   1 -14   4   23.29    2.81
  -1 -14  -4   17.82    2.48
  -1 -14  -5   40.08    4.00
  -1  14  -5   44.05    4.03
   1 -14   5   42.45    3.80
  -1 -14  -5   45.69    3.07
  -1  14  -6    0.76    0.82
  -1 -14  -6    3.79    0.95
  -1 -14  -6    1.46    0.87
   1 -14   6    2.06    1.06
  -1  14  -7    2.97    1.04
  -1 -14  -7    5.64    1.34
   1 -14   7    5.57    1.44
  -1 -14  -8   -2.33    1.53
  -1  14  -8   -0.85    0.69
   1 -14   8   -1.65    1.13
  -1 -14  -9    9.19    2.07
  -1  14  -9    7.51    1.90
   1 -14   9    5.58    1.63
  -1  14 -10    0.15    0.90
  -1 -14 -10   -0.96    1.03
   1 -14  10   -0.43    0.85
  -1 -14 -11   -1.08    1.40
  -1  14 -11    0.94    1.18
   1 -14  11   -0.48    0.59
  -1  14 -12    0.64    1.16
  -1 -14 -12    0.68    1.10
  -1  14 -13   -0.25    1.44
  -1 -14 -13   -1.39    1.12
  -1 -15  13    1.53    0.67
   1  15 -13    3.47    1.41
   1  15 -12    1.35    1.33
  -1 -15  12   -0.75    1.21
   1  15 -11    2.49    1.45
  -1 -15  11   -0.48    1.08
   1 -15 -11    1.51    1.25
   1  15 -10    2.89    1.30
   1 -15 -10    0.10    0.51
  -1 -15  10    2.31    1.27
   1 -15  -9   14.23    2.72
   1  15  -9   17.61    2.99
  -1 -15   9   15.46    3.12
   1  15  -8    3.69    1.86
   1 -15  -8    2.69    0.85
   1 -15  -8    1.52    0.98
  -1 -15   8    2.69    1.07
   1  15  -7   50.14    4.91
   1 -15  -7   44.72    3.36
  -1 -15   7   45.68    4.65
   1 -15  -7   43.27    4.39
  -1 -15   6  225.29   10.07
   1  15  -6  222.67   10.21
   1 -15  -6  214.04    7.10
   1 -15  -6  208.44    9.38
   1 -15  -5   21.26    2.18
  -1 -15   5   21.41    3.11
   1 -15  -5   21.43    2.99
   1 -15  -4    0.34    0.73
   1  15  -4   -1.03    1.00
  -1 -15   4   -1.39    1.21
   1 -15  -4   -0.87    0.42
   1  15  -3   -0.40    0.60
   1 -15  -3   -1.43    1.18
  -1 -15   3   -0.54    0.44
   1  15  -2   13.11    2.39
   1 -15  -2   10.70    2.10
  -1 -15   2   12.15    1.93
   1  15  -1   47.62    4.34
  -1 -15   1   45.73    3.73
  -1  15   1   47.96    3.49
   1 -15  -1   48.72    4.16
  -1  15   0    4.67    1.14
  -1 -15   0    4.23    1.15
   1 -15   0    5.46    1.66
   1  15   0    2.55    1.07
  -1  15  -1   27.43    2.84
  -1 -15  -1   28.52    2.80
   1 -15   1   33.12    3.40
   1 -15   2   39.12    3.80
  -1 -15  -2   37.15    3.14
  -1  15  -2   33.30    3.20
  -1  15  -3    7.63    1.53
  -1 -15  -3    9.93    1.54
   1 -15   3   11.70    2.20
  -1  15  -4    5.89    1.47
  -1 -15  -4   10.13    1.62
  -1 -15  -4    6.61    1.60
   1 -15   4    9.63    1.93
  -1  15  -5   15.82    2.32
  -1 -15  -5   16.49    1.97
   1 -15   5   20.46    2.87
  -1 -15  -5   16.07    2.32
  -1 -15  -6    1.44    0.72
  -1  15  -6    0.55    0.49
  -1 -15  -6    0.42    0.94
   1 -15   6    1.37    0.48
  -1 -15  -7    5.08    1.15
  -1  15  -7   10.76    2.14
   1 -15   7   12.35    2.26
  -1  15  -8   13.70    2.84
  -1 -15  -8   17.32    2.55
   1 -15   8   17.22    2.68
  -1  15  -9    4.08    1.33
  -1 -15  -9    6.81    1.81
   1 -15   9    8.18    1.89
  -1 -15 -10    3.23    1.46
  -1  15 -10    2.51    1.19
   1 -15  10    3.11    1.40
  -1 -15 -11    5.85    1.90
  -1  15 -11    6.23    2.32
   1 -15  11    4.05    1.50
  -1  15 -12    1.10    0.97
  -1 -15 -12    0.74    0.84
  -1  15 -13    1.63    1.58
  -1 -15 -13    2.38    1.65
   1  16 -13    5.27    2.22
  -1 -16  13    3.57    1.95
   1  16 -12    1.80    1.26
  -1 -16  12    0.39    1.13
   1 -16 -11    2.41    1.25
  -1 -16  11    0.77    0.72
   1  16 -11    0.95    0.69
   1  16 -10    7.20    2.29
   1 -16 -10    5.68    1.81
  -1 -16  10    3.92    1.21
   1  16  -9   30.08    4.04
   1 -16  -9   25.31    3.57
  -1 -16   9   24.18    3.75
   1  16  -8   34.69    4.57
   1 -16  -8   32.46    3.11
   1 -16  -8   34.61    4.23
  -1 -16   8   42.82    4.68
   1 -16  -7  119.25    5.65
  -1 -16   7  132.81    8.13
   1  16  -7  124.19    8.24
   1 -16  -7  135.47    7.86
   1  16  -6   41.99    4.52
   1 -16  -6   38.38    3.12
  -1 -16   6   37.23    4.09
   1 -16  -6   39.52    4.18
   1 -16  -5   -1.10    1.05
  -1 -16   5    0.69    0.53
   1  16  -5    1.11    0.96
   1 -16  -5   -0.90    0.79
   1 -16  -4   29.98    3.53
   1 -16  -4   25.38    2.44
  -1 -16   4   30.73    3.37
   1  16  -4   33.17    3.83
   1  16  -3   55.31    4.86
  -1 -16   3   48.46    4.26
   1 -16  -3   51.34    4.46
   1  16  -2   76.53    5.62
  -1 -16   2   84.17    5.39
   1 -16  -2   71.83    5.18
   1  16  -1  180.66    8.42
  -1  16   1  167.23    6.65
  -1 -16   1  171.48    7.63
   1 -16  -1  159.51    7.79
  -1 -16   0   12.58    2.04
   1 -16   0   11.10    2.00
  -1  16   0   10.49    1.77
   1  16   0   10.05    2.07
   1 -16   1   19.95    2.88
  -1  16  -1   16.09    2.23
  -1 -16  -1   14.96    2.06
   1 -16   2  309.98   10.53
  -1 -16  -2  300.77    9.10
  -1  16  -2  294.79    9.68
   1 -16   3  105.85    6.42
  -1 -16  -3  112.89    5.52
  -1  16  -3  110.00    6.24
  -1 -16  -4   21.10    2.44
  -1  16  -4   14.91    2.54
   1 -16   4   22.08    3.07
  -1 -16  -4   20.88    3.23
  -1  16  -5  139.55    7.65
  -1 -16  -5  143.76    7.55
   1 -16   5  139.43    7.48
  -1 -16  -5  130.37    5.67
  -1 -16  -6   -3.57    1.79
  -1  16  -6   -2.44    1.60
  -1 -16  -6    0.53    0.41
   1 -16   6    0.79    0.85
   1 -16   7    5.75    1.94
  -1  16  -7    5.42    1.68
  -1 -16  -7    3.64    1.37
  -1  16  -8    8.80    2.03
  -1 -16  -8    7.14    1.52
   1 -16   8    9.34    2.13
  -1 -16  -9    2.92    1.17
  -1  16  -9    5.53    2.18
   1 -16   9    3.75    1.50
  -1 -16 -10   -1.11    1.07
  -1  16 -10    0.20    0.99
   1 -16  10   -0.11    0.99
  -1  16 -11    0.99    1.50
  -1 -16 -11   -0.04    1.05
   1 -16  11    0.02    0.70
  -1  16 -12    2.30    1.58
  -1 -16 -12    0.52    0.77
  -1  16 -13   -1.03    1.76
  -1 -16 -13    2.50    1.65
  -1 -17  13    7.83    2.58
   1  17 -13    8.33    2.95
   1  17 -12    5.52    2.26
  -1 -17  12    4.86    1.96
   1  17 -11    6.16    2.34
   1 -17 -11    7.39    2.32
  -1 -17  11    7.72    2.22
   1 -17 -10   -1.29    1.11
  -1 -17  10    1.12    1.08
   1  17 -10    1.42    0.90
   1  17  -9    0.49    0.80
   1 -17  -9    0.16    0.60
  -1 -17   9    1.98    1.22
   1  17  -8   17.72    3.28
  -1 -17   8   12.86    2.75
   1 -17  -8   19.34    3.11
   1  17  -7    5.83    2.10
  -1 -17   7    5.02    1.70
   1 -17  -7    4.88    1.05
   1 -17  -7    5.44    1.90
   1  17  -6    2.20    1.18
  -1 -17   6    1.78    0.85
   1 -17  -6    1.47    0.71
   1 -17  -6   -0.43    1.00
  -1 -17   5    0.09    0.96
   1 -17  -5   -0.18    0.61
   1  17  -5   -1.27    0.72
   1 -17  -5    0.25    0.52
   1 -17  -4    1.66    0.37
   1  17  -4    0.93    0.56
  -1 -17   4    0.13    0.57
   1  17  -3    0.98    0.70
  -1 -17   3    0.27    0.52
   1 -17  -3    0.40    0.48
   1  17  -2   38.04    3.97
  -1 -17   2   36.86    3.75
   1 -17  -2   37.24    3.92
   1  17  -1   14.68    2.61
  -1  17   1   11.62    1.92
  -1 -17   1   10.16    2.09
   1 -17  -1    8.79    1.98
  -1 -17   0   -0.50    0.82
  -1  17   0   -0.16    0.52
   1 -17   0    0.90    1.18
  -1  17  -1    0.22    0.65
  -1 -17  -1   -1.15    0.90
  -1  17  -2    2.15    0.85
  -1 -17  -2    1.12    0.88
   1 -17   2    3.20    1.29
  -1 -17  -3  234.63    8.23
  -1  17  -3  235.39    9.39
   1 -17   3  255.88   10.00
   1 -17   4  146.73    7.69
  -1 -17  -4  136.23    6.16
  -1 -17  -4  131.18    7.37
  -1  17  -4  131.93    7.34
  -1 -17  -5    5.64    1.39
  -1  17  -5    5.78    1.73
  -1 -17  -5    9.35    2.18
   1 -17   5    8.43    2.35
  -1 -17  -6   12.15    1.78
  -1  17  -6   14.47    2.63
   1 -17   6   16.30    2.68
  -1 -17  -6   11.24    2.41
  -1  17  -7    6.87    1.92
  -1 -17  -7    4.09    1.43
   1 -17   7    5.76    1.87
  -1 -17  -8   -0.98    1.50
   1 -17   8   -0.58    0.90
  -1  17  -8    0.87    0.92
  -1  17  -9   25.94    4.14
  -1 -17  -9   24.53    3.62
   1 -17   9   25.95    3.72
  -1  17 -10    6.54    2.16
  -1 -17 -10    3.77    1.44
   1 -17  10    6.28    1.88
  -1 -17 -11    2.84    1.28
   1 -17  11    0.69    1.26
  -1  17 -11    4.38    1.83
  -1  17 -12    0.50    1.52
  -1 -17 -12   -0.77    0.89
  -1  17 -13    1.30    1.14
  -1 -17 -13    5.95    2.30
   1  18 -12   -0.55    0.89
  -1 -18  12   -0.67    1.08
   1  18 -11    0.64    1.78
  -1 -18  11   -0.49    1.12
   1 -18 -10   -0.69    1.03
   1  18 -10    1.18    0.81
  -1 -18  10   -0.02    1.05
  -1 -18   9    3.83    1.94
   1 -18  -9    4.95    1.71
   1  18  -9    4.96    1.97
  -1 -18   8   10.54    2.63
   1 -18  -8    9.94    2.36
   1  18  -8   12.36    2.87
   1  18  -7   -0.63    0.91
   1 -18  -7    0.80    0.36
  -1 -18   7   -1.67    1.41
   1 -18  -7    1.02    0.64
  -1 -18   6    1.16    0.82
   1  18  -6    2.22    1.00
   1 -18  -6    4.10    1.13
   1 -18  -6    4.57    1.34
  -1 -18   5    1.50    0.77
   1 -18  -5    2.25    0.53
   1  18  -5    3.29    1.56
   1 -18  -5    3.08    1.04
   1  18  -4    0.10    1.02
  -1 -18   4   -0.51    0.91
   1 -18  -4    1.13    0.74
   1  18  -3    1.18    1.00
   1 -18  -3    0.53    0.42
  -1 -18   3    1.97    0.89
  -1 -18   2   -0.01    0.85
   1  18  -2   -0.16    0.87
   1 -18  -2    0.78    0.93
  -1  18   1    8.68    1.62
   1 -18  -1    9.38    2.04
  -1 -18   1   10.47    1.97
   1  18  -1   10.74    2.24
  -1  18   0   15.76    2.36
   1 -18   0   21.71    3.23
  -1 -18   0   20.19    2.57
  -1  18  -1   -0.17    0.63
   1 -18   1    2.20    1.69
  -1 -18  -1    1.04    0.70
  -1  18  -2    7.97    1.76
   1 -18   2    7.68    1.90
  -1 -18  -2    8.61    1.77
  -1 -18  -3   36.06    3.33
  -1  18  -3   33.17    3.60
   1 -18   3   33.02    3.89
  -1 -18  -4   58.52    5.12
   1 -18   4   61.73    5.24
  -1 -18  -4   53.57    4.10
  -1  18  -4   62.48    5.22
  -1 -18  -5  216.89   10.05
  -1 -18  -5  209.14    7.89
   1 -18   5  209.79    9.88
  -1  18  -5  224.74   10.23
  -1 -18  -6    8.65    1.59
  -1  18  -6    8.79    2.33
   1 -18   6   11.02    2.35
  -1 -18  -6    5.18    1.59
  -1  18  -7    2.57    0.82
  -1 -18  -7    4.64    1.43
   1 -18   7    3.09    1.37
  -1  18  -8   -0.14    0.59
  -1 -18  -8   -0.52    1.21
   1 -18   8   -1.47    1.28
  -1  18  -9   10.74    2.68
   1 -18   9    9.88    2.45
  -1 -18  -9    8.47    2.37
  -1  18 -10   14.64    3.23
  -1 -18 -10   14.76    2.98
   1 -18  10   14.21    3.11
  -1  18 -11   -0.63    1.25
  -1 -18 -11    0.36    0.94
   1 -18  11   -0.62    0.56
  -1  18 -12    2.34    2.15
  -1 -18 -12    1.53    1.17
   1  19 -12    5.00    2.47
  -1 -19  12   -1.12    1.37
  -1 -19  11   -0.35    1.03
   1  19 -11    1.01    1.79
   1  19 -10    2.80    1.93
  -1 -19  10    1.61    1.59
   1 -19 -10    1.46    1.22
   1  19  -9    4.05    1.83
  -1 -19   9    4.59    1.69
   1 -19  -9    6.36    2.01
   1  19  -8    6.81    2.27
  -1 -19   8    5.17    1.74
   1 -19  -8    5.77    1.80
  -1 -19   7   22.84    3.72
   1 -19  -7   21.36    2.61
   1 -19  -7   23.73    3.44
   1  19  -7   26.32    3.96
   1 -19  -6   52.58    3.97
   1  19  -6   57.94    5.96
   1 -19  -6   58.03    5.35
  -1 -19   5   29.72    3.96
   1 -19  -5   27.93    2.96
   1  19  -5   24.93    3.66
   1 -19  -5   27.99    3.65
   1 -19  -4    2.35    0.85
   1  19  -4    2.16    1.30
  -1 -19   4    3.80    1.24
   1  19  -3   12.36    2.39
  -1 -19   3   14.16    2.61
   1 -19  -3   12.01    2.33
  -1 -19   2    5.93    1.77
   1  19  -2    7.95    2.02
   1 -19  -2    6.41    1.46
   1  19  -1   16.16    2.76
  -1  19   1   14.18    2.19
   1 -19  -1   14.99    2.67
  -1 -19   1   15.96    2.63
  -1  19   0   89.26    5.60
  -1 -19   0   97.30    6.16
   1 -19   0   98.69    6.62
   1 -19   1   23.64    3.43
  -1  19  -1   15.73    2.57
  -1 -19  -1   23.69    2.94
   1 -19   2  138.84    7.98
  -1  19  -2  140.52    7.53
  -1 -19  -2  133.15    6.90
  -1 -19  -3   31.18    3.20
  -1  19  -3   29.18    3.54
   1 -19   3   31.21    3.74
   1 -19   4   48.53    4.87
  -1 -19  -4   55.16    5.09
  -1  19  -4   50.71    4.86
  -1 -19  -4   51.31    4.15
  -1 -19  -5    0.78    1.52
  -1  19  -5    0.22    0.47
  -1 -19  -5    2.51    1.05
   1 -19   5    1.25    1.23
  -1 -19  -6   31.95    3.17
  -1  19  -6   30.43    4.12
   1 -19   6   35.15    4.23
  -1 -19  -6   27.55    3.70
  -1  19  -7   -0.79    1.02
  -1 -19  -7    0.87    1.17
   1 -19   7   -0.43    0.84
  -1  19  -8    3.21    1.10
  -1 -19  -8    3.25    1.05
  -1  19  -9    0.49    1.07
  -1 -19  -9    0.85    0.90
   1 -19   9    0.77    1.19
  -1  19 -10    4.77    1.85
   1 -19  10    1.21    1.47
  -1 -19 -10    3.34    1.63
  -1  19 -11    1.25    1.71
  -1 -19 -11    1.10    0.92
   1 -19  11    3.51    1.61
  -1 -19 -12   -0.18    1.27
  -1  19 -12    0.53    1.02
   1  20 -12    4.94    2.35
  -1 -20  12    6.41    2.29
  -1 -20  11   11.62    3.11
   1  20 -11   12.36    3.54
   1  20 -10    2.09    1.53
   1 -20 -10    1.54    1.47
  -1 -20  10    1.93    1.89
  -1 -20   9    0.97    1.06
   1 -20  -9    2.75    1.46
   1  20  -9    0.92    0.77
  -1 -20   8    4.26    1.82
   1 -20  -8    4.87    1.70
   1  20  -8    4.58    1.60
   1  20  -7    8.81    2.53
  -1 -20   7    9.64    2.53
   1 -20  -7    5.39    1.77
  -1 -20   6    8.73    2.41
   1 -20  -6    5.14    1.33
   1  20  -6    6.88    2.18
   1 -20  -6    9.34    2.12
   1  20  -5    4.30    1.73
  -1 -20   5    1.53    1.27
   1 -20  -5    1.06    0.46
   1 -20  -5    0.78    1.16
   1  20  -4    3.08    1.25
   1 -20  -4    3.15    1.07
  -1 -20   3   62.90    5.56
   1 -20  -3   57.72    5.33
   1  20  -3   52.90    5.24
   1  20  -2    0.09    0.54
   1 -20  -2   -0.27    0.76
  -1 -20   1   38.28    3.99
   1  20  -1   39.85    4.54
  -1  20   1   36.08    3.66
   1 -20  -1   29.02    3.73
  -1 -20   0    0.54    0.96
  -1  20   0   -0.09    0.70
   1 -20   1   11.12    2.32
  -1 -20  -1    6.71    1.50
  -1  20  -1    6.86    1.58
  -1  20  -2   84.58    6.18
  -1 -20  -2   87.92    5.72
   1 -20   2   85.03    6.29
  -1 -20  -3   26.09    3.01
  -1  20  -3   26.43    3.64
   1 -20   3   23.25    3.43
  -1 -20  -4   34.95    4.19
   1 -20   4   40.07    4.46
  -1  20  -4   33.16    3.90
  -1 -20  -4   37.59    3.58
   1 -20   5   11.61    2.56
  -1 -20  -5   13.32    2.10
  -1  20  -5   15.46    2.66
  -1 -20  -5   13.50    2.64
  -1 -20  -6    0.36    0.50
  -1  20  -6    2.66    1.39
   1 -20   6    0.58    1.08
  -1 -20  -6    2.77    0.96
  -1  20  -7    1.89    1.24
   1 -20   7    0.46    1.10
  -1 -20  -7   -0.84    1.18
  -1  20  -8   -0.13    0.84
  -1 -20  -8    0.46    0.80
   1 -20   8    0.73    0.86
  -1 -20  -9    0.02    0.83
  -1  20  -9    2.24    1.22
  -1 -20 -10    2.19    0.71
   1 -20  10    1.85    1.13
  -1  20 -10    3.51    1.67
  -1  20 -11   -0.79    1.15
  -1 -20 -11    1.32    1.15
   1 -20  11    1.55    0.88
  -1  20 -12    3.06    1.70
  -1 -20 -12    2.79    1.79
   1  21 -11    1.75    1.15
  -1 -21  11    0.11    1.07
   1  21 -10    0.41    1.74
  -1 -21  10    3.18    1.31
   1 -21 -10   -1.10    1.06
  -1 -21   9    6.12    2.37
   1 -21  -9    6.14    2.24
   1  21  -9    7.77    2.33
   1  21  -8   15.55    3.52
  -1 -21   8   12.28    3.02
   1 -21  -8   15.58    2.98
  -1 -21   7    8.45    2.50
   1  21  -7    8.65    2.45
   1 -21  -7   10.04    2.57
   1  21  -6   14.30    3.11
  -1 -21   6   14.75    3.10
   1 -21  -6   15.31    2.23
   1 -21  -6   13.63    2.90
  -1 -21   5   40.63    4.89
   1  21  -5   43.78    4.99
   1 -21  -5   37.27    3.52
   1 -21  -5   37.28    4.43
   1  21  -4    0.99    0.74
   1 -21  -4    1.16    0.70
  -1 -21   4    1.24    1.23
   1  21  -3    4.22    1.71
   1 -21  -3    2.71    0.94
  -1 -21   3    6.01    2.04
   1  21  -2   14.30    3.22
   1 -21  -2   16.83    2.89
  -1 -21   2   14.81    2.85
   1 -21  -1   53.55    5.15
  -1 -21   1   59.96    5.23
   1  21  -1   55.58    5.59
  -1  21   1   52.33    4.54
  -1 -21   0   42.27    4.22
  -1  21   0   47.09    4.32
   1 -21   0   43.03    4.90
  -1  21  -1    0.16    0.51
   1 -21   1    2.10    1.33
  -1 -21  -1    0.22    0.79
   1 -21   2   10.44    2.41
  -1 -21  -2   12.84    2.41
  -1  21  -2   12.10    2.43
  -1  21  -3   26.35    3.63
   1 -21   3   30.56    4.02
  -1 -21  -3   20.74    2.90
  -1 -21  -4    8.16    1.81
  -1  21  -4   10.62    2.47
   1 -21   4   10.69    2.49
  -1 -21  -4    9.55    2.22
  -1  21  -5    6.23    1.81
  -1 -21  -5    3.47    1.24
  -1 -21  -5    7.44    2.18
   1 -21   5    6.79    1.97
  -1 -21  -6    4.19    1.29
  -1  21  -6    2.89    1.33
   1 -21   6    5.15    1.41
  -1 -21  -6    4.92    1.84
  -1  21  -7    4.82    1.98
   1 -21   7    7.56    1.96
  -1 -21  -7    5.66    1.85
  -1  21  -8    4.24    1.83
  -1 -21  -8    7.07    2.37
   1 -21   8    4.80    2.04
  -1  21  -9    2.56    1.52
  -1 -21  -9    1.51    0.94
   1 -21   9    1.72    1.24
  -1  21 -10    1.02    1.45
  -1 -21 -10   -1.49    1.37
   1 -21  10    0.98    0.78
   1 -21  11    2.29    1.38
  -1 -21 -11    0.12    0.78
   1  22 -11   -1.80    2.02
  -1 -22  11    0.31    1.07
   1  22 -10   -1.50    1.35
  -1 -22  10    0.37    0.97
   1  22  -9    0.03    0.90
  -1 -22   9    0.99    0.88
   1 -22  -9    0.04    0.90
   1  22  -8    0.08    0.67
  -1 -22   8   -0.84    0.78
   1 -22  -8    0.95    1.03
   1  22  -7    4.76    1.98
  -1 -22   7    0.40    0.97
   1 -22  -7    2.51    1.51
   1  22  -6   10.08    2.56
  -1 -22   6   12.23    2.65
   1 -22  -6    9.66    1.95
   1 -22  -6   10.33    2.49
   1  22  -5    6.09    2.03
  -1 -22   5    7.39    2.42
   1 -22  -5    5.04    1.47
   1 -22  -5    5.76    1.72
  -1 -22   4    4.17    1.64
   1 -22  -4    2.45    1.24
   1  22  -4    2.23    0.93
  -1 -22   3   15.77    3.05
   1 -22  -3   14.18    2.81
   1  22  -3   13.10    2.81
  -1 -22   2  130.46    8.20
   1  22  -2  122.85    8.50
   1 -22  -2  133.53    8.29
  -1  22   1    6.19    1.74
   1 -22  -1    5.79    2.00
   1  22  -1    2.70    1.34
  -1 -22   1    9.14    2.24
   1 -22   0    1.01    1.34
  -1  22   0    2.21    1.04
  -1 -22   0    1.82    1.21
   1 -22   1    6.16    2.00
  -1  22  -1    5.32    1.59
  -1 -22  -1    5.58    1.34
   1 -22   2    2.22    0.81
  -1 -22  -2    3.96    1.61
  -1  22  -2    3.20    1.38
  -1 -22  -3   -0.39    0.84
   1 -22   3    1.44    0.50
  -1  22  -3    0.63    0.95
  -1  22  -4   34.94    4.44
  -1 -22  -4   36.03    3.77
   1 -22   4   35.96    4.50
  -1 -22  -4   33.84    4.38
  -1 -22  -5   10.56    2.06
  -1  22  -5    7.64    2.23
   1 -22   5   14.05    3.01
  -1 -22  -5   10.36    2.48
  -1  22  -6    1.11    0.88
  -1 -22  -6   -0.19    0.49
   1 -22   6    2.26    1.35
  -1 -22  -6    1.63    1.04
  -1  22  -7    0.91    1.08
   1 -22   7   -0.21    0.74
  -1 -22  -7    0.24    0.76
   1 -22   8    1.51    0.81
  -1 -22  -8    2.70    1.69
  -1  22  -8    3.01    1.13
  -1 -22  -9    0.67    1.07
   1 -22   9    0.57    0.72
  -1  22 -10    0.17    1.06
  -1 -22 -10   -2.10    1.37
   1 -22  10   -0.12    0.78
  -1  22 -11   -0.60    1.29
   1 -22  11    0.05    0.76
  -1 -23  10    2.13    1.73
   1  23 -10    0.27    1.00
   1  23  -9    0.68    1.14
  -1 -23   9    3.07    1.82
   1 -23  -9   -0.07    1.09
  -1 -23   8    0.59    0.93
   1  23  -8   -2.34    1.18
   1 -23  -8    0.19    0.81
   1  23  -7    2.71    1.49
  -1 -23   7    6.82    2.01
   1 -23  -7    3.56    1.70
  -1 -23   6    1.47    1.45
   1  23  -6    1.20    1.51
   1 -23  -6    2.32    1.68
   1  23  -5    4.78    1.88
  -1 -23   5    5.26    1.79
   1 -23  -5    3.14    1.30
   1 -23  -5    5.93    1.71
  -1 -23   4    7.93    2.33
   1  23  -4    9.14    2.47
   1 -23  -4    4.64    1.77
  -1 -23   3    5.15    2.20
   1  23  -3    1.03    0.56
   1 -23  -3    4.99    1.72
   1  23  -2    2.23    1.56
  -1 -23   2   -2.80    1.47
   1 -23  -2    0.61    1.27
   1  23  -1    1.55    1.07
   1 -23  -1    1.02    1.17
  -1  23   1    0.97    0.90
  -1 -23   1    1.12    0.53
   1 -23   0    1.99    1.65
  -1  23   0    3.14    1.35
  -1 -23   0    1.72    1.38
   1 -23   1   16.97    2.95
  -1  23  -1   13.78    2.68
  -1 -23  -1   16.50    2.93
  -1  23  -2    1.73    0.76
  -1 -23  -2    1.15    0.70
  -1  23  -3    0.82    0.82
  -1 -23  -3    2.99    1.35
  -1  23  -4    8.66    2.18
  -1 -23  -4    6.11    1.72
   1 -23   4    8.46    2.28
  -1 -23  -4    9.20    2.38
  -1  23  -5    2.02    1.59
  -1 -23  -5    1.71    1.08
   1 -23   5    0.53    1.01
  -1 -23  -5    1.86    1.44
  -1 -23  -6    5.27    1.73
  -1  23  -6    5.55    2.04
   1 -23   6    3.59    1.59
  -1 -23  -6    5.38    1.86
  -1  23  -7    1.15    1.28
   1 -23   7    0.44    1.22
  -1 -23  -7    2.45    1.26
  -1  23  -8    3.02    1.83
   1 -23   8    2.18    1.31
  -1 -23  -8    4.73    2.06
   1 -23   9   -1.32    1.30
  -1 -23  -9    1.04    0.98
  -1  23  -9    2.69    1.65
  -1 -23 -10   -1.40    1.64
   1 -23  10   -0.37    1.01
  -1  23 -10    1.11    0.85
   1  24 -10    4.45    2.35
  -1 -24  10    0.99    1.00
   1  24  -9    1.02    1.36
  -1 -24   9   -2.12    1.79
   1 -24  -9    0.83    0.85
  -1 -24   8    1.17    1.76
   1  24  -8    0.39    1.04
   1 -24  -8    1.12    1.11
  -1 -24   7    6.53    2.35
   1  24  -7    9.34    3.14
   1 -24  -7    5.15    2.05
   1  24  -6    2.70    1.41
  -1 -24   6    0.85    1.19
   1 -24  -6    3.66    1.53
  -1 -24   5    5.61    2.11
   1  24  -5    4.24    1.84
   1 -24  -5    2.00    0.94
   1 -24  -5    3.72    1.59
   1  24  -4    0.79    0.88
   1 -24  -4   -0.66    0.94
  -1 -24   4    0.83    0.87
   1 -24  -3   -1.44    1.08
  -1 -24   3   -0.34    0.54
   1  24  -2    1.66    1.28
   1 -24  -2    2.85    1.15
  -1 -24   2    0.56    0.82
  -1  24   1   14.09    2.55
   1  24  -1   17.93    3.37
  -1 -24   1   16.10    2.80
   1 -24  -1   19.23    3.51
   1 -24   0    1.82    1.10
  -1  24   0    1.72    1.23
  -1 -24   0    0.91    0.70
   1 -24   1    4.85    1.62
  -1  24  -1    3.77    1.13
  -1 -24  -1    4.44    1.82
   1 -24   2    3.85    1.49
  -1  24  -2    2.61    1.75
  -1 -24  -2    2.97    1.11
  -1  24  -3    1.72    0.87
  -1 -24  -3    3.51    1.46
   1 -24   3    0.93    0.80
  -1  24  -4    0.84    0.92
  -1 -24  -4    0.86    1.02
   1 -24   4    0.91    0.50
  -1 -24  -4   -0.10    0.92
  -1  24  -5    7.96    2.58
   1 -24   5   10.92    2.74
  -1 -24  -5   12.87    2.84
  -1 -24  -5   12.81    2.42
  -1  24  -6    2.66    1.06
   1 -24   6    1.70    0.95
  -1 -24  -6    1.35    0.84
  -1  24  -7   -0.81    1.10
   1 -24   7    0.37    0.86
  -1 -24  -7    0.11    1.05
  -1  24  -8    4.15    2.04
   1 -24   8   10.29    2.80
  -1 -24  -8    4.83    1.88
  -1  24  -9    1.24    1.20
   1 -24   9   -1.38    1.03
  -1 -24  -9    0.38    0.96
  -1  24 -10    0.77    1.04
   1 -24  10   -0.60    0.72
  -1 -24 -10    0.48    1.45
   1  25  -9    2.16    0.98
  -1 -25   9    1.59    1.36
   1  25  -8    2.14    1.64
  -1 -25   8    2.12    1.34
   1 -25  -8    2.79    1.65
  -1 -25   7    0.33    0.97
   1  25  -7    1.21    1.38
   1 -25  -7    2.74    1.75
  -1 -25   6   -0.19    0.91
   1  25  -6    0.82    0.96
   1 -25  -6    0.15    1.02
   1  25  -5    1.82    1.88
  -1 -25   5    2.29    1.70
   1 -25  -5    2.47    1.43
   1  25  -4    0.74    1.16
   1 -25  -4    1.54    0.81
  -1 -25   4    0.77    0.97
   1  25  -3    6.93    2.10
   1 -25  -3    3.50    1.31
  -1 -25   3    4.71    2.05
   1  25  -2    1.74    1.34
   1 -25  -2    2.26    1.26
  -1 -25   2   -0.61    1.22
   1 -25  -1    0.94    0.95
  -1 -25   1    0.02    0.71
   1 -25   0    2.79    1.77
  -1  25   0    0.86    0.62
  -1 -25   0    1.11    1.08
  -1 -25  -1    1.16    0.84
   1 -25   1    2.97    1.94
  -1  25  -1    1.29    0.68
  -1 -25  -2    1.80    0.98
   1 -25   2    3.01    1.30
  -1  25  -2    2.32    1.25
  -1  25  -3   -0.31    0.72
  -1 -25  -3   -0.41    0.89
   1 -25   3   -0.22    1.02
  -1 -25  -4    0.39    0.61
   1 -25   4    1.18    0.71
  -1  25  -4    2.14    1.26
  -1  25  -5    1.60    1.37
   1 -25   5    2.39    1.48
  -1 -25  -5    0.58    0.85
  -1 -25  -5    0.87    1.00
  -1  25  -6    4.79    1.86
   1 -25   6    3.43    1.65
  -1 -25  -6    1.85    1.24
  -1  25  -7    1.27    1.38
   1 -25   7    0.99    0.90
  -1 -25  -7    0.91    1.28
  -1  25  -8    0.96    1.18
   1 -25   8   -0.08    1.29
  -1 -25  -8    0.12    0.78
   1 -25   9    3.06    1.74
  -1 -25  -9    0.15    0.59
  -1  25  -9    1.05    1.54
  -1 -26   9    2.95    1.73
   1  26  -9    4.33    2.05
  -1 -26   8    3.55    2.06
   1  26  -8    0.48    0.87
   1 -26  -8    2.71    1.64
   1  26  -7    5.66    2.53
  -1 -26   7    3.94    2.15
   1 -26  -7    2.05    1.51
  -1 -26   6    1.33    0.90
   1  26  -6   -0.29    1.45
   1 -26  -6    0.81    0.73
  -1 -26   5   -1.71    1.28
   1  26  -5    0.93    0.74
   1 -26  -5    0.75    0.99
   1  26  -4    0.80    0.88
   1 -26  -4   -0.31    1.13
  -1 -26   4    0.42    1.09
   1  26  -3    0.56    0.68
   1 -26  -3   -0.31    1.06
  -1 -26   3   -0.56    1.22
   1  26  -2    1.98    1.62
   1 -26  -2    2.20    1.00
  -1 -26   2   -0.43    1.31
   1 -26  -1    2.93    1.45
  -1 -26   1    4.40    1.73
   1 -26   0    0.93    1.23
  -1  26   0    0.59    1.03
  -1 -26   0    0.52    0.58
   1 -26   1    5.31    2.27
  -1  26  -1    3.62    1.42
  -1 -26  -1    5.67    1.88
  -1  26  -2    0.14    0.60
   1 -26   2    1.95    1.68
  -1 -26  -2    2.60    1.40
  -1  26  -3    0.86    1.03
  -1 -26  -3    1.19    0.92
   1 -26   3    1.92    1.79
  -1  26  -4    1.66    1.73
  -1 -26  -4    2.02    1.23
   1 -26   4    0.16    0.96
  -1 -26  -4    0.04    0.99
  -1 -26  -5    0.41    0.62
   1 -26   5    1.44    1.19
  -1  26  -5    0.26    0.70
  -1 -26  -5    0.66    1.10
  -1  26  -6   -1.29    1.22
   1 -26   6    1.50    1.55
  -1 -26  -6   -1.63    1.39
  -1  26  -7    1.72    1.63
   1 -26   7   -1.37    1.39
  -1 -26  -7    0.85    1.02
  -1  26  -8    0.14    0.75
  -1 -26  -8    0.49    1.14
   1 -26   8   -0.47    0.92
  -1  26  -9   -1.94    2.01
   1 -26   9   -0.11    1.07
  -1 -26  -9   -1.61    1.49
   1  27  -8    2.97    1.88
  -1 -27   8    3.60    2.07
   1 -27  -8    2.19    1.38
  -1 -27   7    1.95    1.28
   1  27  -7   -1.69    1.65
   1 -27  -7    1.13    1.53
   1  27  -6   -1.31    1.02
   1 -27  -6    0.82    1.63
  -1 -27   6   -0.63    1.12
   1  27  -5   -0.35    1.27
  -1 -27   5    0.58    1.50
   1 -27  -5    3.84    1.57
   1  27  -4    0.82    0.83
  -1 -27   4    0.41    0.92
   1 -27  -3   -0.19    1.19
  -1 -27   3    0.14    0.96
   1  27  -3   -0.59    1.05
   1 -27  -2    4.00    1.66
   1  27  -2    1.13    1.38
  -1 -27   2    1.30    1.47
   1 -27  -1    0.83    0.76
  -1 -27   1    0.30    1.22
   1 -27   0    4.20    1.68
  -1  27   0    4.89    1.59
  -1 -27   0    2.09    1.40
   1 -27   1    2.12    1.81
  -1  27  -1    0.71    1.31
  -1 -27  -1    1.88    1.33
  -1  27  -2    3.34    1.60
   1 -27   2    5.20    2.02
  -1 -27  -2    3.87    1.46
  -1 -27  -3    0.89    0.80
  -1  27  -3    0.68    0.92
  -1 -27  -4    2.53    1.52
  -1  27  -4    3.22    1.62
   1 -27   4    1.10    1.50
  -1 -27  -4    4.65    2.04
  -1 -27  -5   -1.25    1.21
   1 -27   5   -0.68    1.06
  -1  27  -5   -0.33    1.16
  -1 -27  -5    0.23    0.70
   1 -27   6    0.41    0.74
  -1  27  -6    1.76    1.73
  -1 -27  -6   -0.14    0.93
  -1  27  -7    1.37    1.08
   1 -27   7   -0.03    1.13
  -1 -27  -7    0.64    0.73
  -1  27  -8   -0.75    1.21
   1 -27   8    2.01    1.83
  -1 -27  -8    3.73    1.88
   1  28  -8    2.25    1.43
  -1 -28   8    5.60    2.04
   1  28  -7    1.73    0.98
   1 -28  -7    1.13    1.80
  -1 -28   7   -1.29    1.75
   1  28  -6    0.41    0.92
   1 -28  -6    0.23    0.91
  -1 -28   6    0.47    0.77
   1  28  -5   -0.14    1.25
  -1 -28   5    1.11    1.41
   1 -28  -5    0.67    1.16
   1  28  -4    0.17    1.28
   1 -28  -4   -2.00    1.56
  -1 -28   4    0.15    0.94
   1  28  -3    2.17    1.57
   1 -28  -3    0.02    1.20
  -1 -28   3    0.10    0.82
   1 -28  -2   -0.17    0.64
   1  28  -2   -0.18    0.71
  -1 -28   2    0.45    0.94
   1 -28  -1    0.92    0.73
  -1 -28   1    1.91    1.21
  -1  28   0   -0.83    1.30
   1 -28   0    0.61    1.60
  -1 -28   0    0.48    1.06
   1 -28   1   10.56    3.01
  -1  28  -1    8.99    2.52
  -1 -28  -1   11.96    2.87
  -1  28  -2   -0.44    1.13
  -1 -28  -2    0.69    1.02
  -1 -28  -3    2.33    1.52
   1 -28   3    4.22    2.19
  -1  28  -3    0.57    0.85
  -1  28  -4    0.07    0.72
  -1 -28  -4   -0.06    0.82
   1 -28   4    1.03    1.03
  -1 -28  -4   -0.47    0.90
   1 -28   5    3.45    1.90
  -1  28  -5    5.26    1.91
  -1 -28  -5    1.73    1.39
  -1  28  -6   -1.17    1.87
   1 -28   6   -0.35    0.98
  -1 -28  -6    0.50    1.08
  -1  28  -7   -0.98    1.23
   1 -28   7    2.01    1.92
  -1 -28  -7    0.77    0.99
  -1  28  -8    1.18    1.28
   1 -28   8   -0.98    1.44
  -1 -28  -8   -3.46    2.08
   1 -29  -7    0.27    0.95
   1  29  -7    1.23    1.64
  -1 -29   7    0.63    0.90
   1  29  -6   -1.28    1.82
  -1 -29   6   -1.12    1.42
   1 -29  -6    0.82    1.37
   1  29  -5    0.74    1.27
  -1 -29   5    3.59    1.98
   1 -29  -5   -0.36    1.22
   1  29  -4   -1.44    1.23
   1 -29  -4   -0.28    1.05
  -1 -29   4   -1.11    1.67
   1  29  -3    0.14    0.91
   1 -29  -3   -1.17    1.29
  -1 -29   3    1.02    1.19
   1 -29  -2   -0.59    1.06
  -1 -29   2   -0.20    0.69
   1  29  -2   -0.43    0.94
   1 -29  -1    0.54    1.24
  -1 -29   1    0.83    0.76
  -1  29   0    1.81    1.03
   1 -29   0    3.87    1.87
  -1 -29   0    3.27    1.57
   1 -29   1    1.98    1.45
  -1 -29  -1   -0.18    1.29
  -1  29  -1    0.09    0.69
  -1  29  -2    1.84    1.47
   1 -29   2    0.65    1.02
  -1 -29  -2    0.77    1.18
  -1 -29  -3    5.65    2.17
   1 -29   3    9.40    3.00
  -1  29  -3    6.26    2.01
   1 -29   4    0.62    1.70
  -1 -29  -4   -0.19    0.94
  -1 -29  -4    1.97    1.55
  -1  29  -4   -1.79    1.53
  -1  29  -5   -1.60    1.60
   1 -29   5   -0.11    1.11
  -1 -29  -5   -0.03    1.25
  -1  29  -6   -2.25    1.80
   1 -29   6   -0.76    1.24
  -1 -29  -6   -0.18    0.95
  -1  29  -7    0.76    0.80
   1 -29   7   -2.12    2.03
  -1 -29  -7   -1.38    1.28
   1  30  -6    0.16    0.89
  -1 -30   6    0.12    1.23
   1 -30  -6    0.44    1.23
   1  30  -5    0.75    1.62
  -1 -30   5   -1.01    1.62
   1 -30  -5    1.60    1.46
   1 -30  -4   -0.83    0.93
   1  30  -4    0.75    1.20
  -1 -30   4    1.11    1.54
   1  30  -3   -0.58    1.30
   1 -30  -3   -1.47    1.06
  -1 -30   3    2.19    1.37
   1 -30  -2    1.39    1.25
  -1 -30   2    0.23    1.49
   1 -30  -1   -2.97    2.08
  -1 -30   1    2.47    1.61
   1 -30   0    2.20    1.90
  -1 -30   0    0.19    0.82
  -1  30  -1    0.14    0.79
   1 -30   1   -1.19    1.19
  -1 -30  -1    0.12    1.07
  -1 -30  -2    1.13    1.28
  -1  30  -2   -0.54    1.13
   1 -30   2    2.94    1.96
  -1  30  -3    0.91    0.80
   1 -30   3   -0.31    1.34
  -1  30  -4   -1.47    1.52
   1 -30   4    0.68    1.86
  -1 -30  -4    0.39    0.90
  -1  30  -5   -0.53    0.78
   1 -30   5    2.31    1.86
  -1 -30  -5    1.31    1.47
   1 -30   6    4.29    1.88
  -1 -30  -6    2.41    1.47
  -1  30  -6    2.77    1.83
   1 -31  -5    1.66    2.01
   1  31  -5    1.46    1.67
  -1 -31   5   -0.90    0.65
   1  31  -4    2.28    1.42
   1 -31  -4   -1.17    1.10
  -1 -31   4    2.57    1.94
   1  31  -3   -0.42    1.13
   1 -31  -3   -1.33    1.57
  -1 -31   3   -0.45    0.94
   1 -31  -2   -1.12    1.44
  -1 -31   2    3.24    1.37
   1 -31  -1   -1.71    1.76
  -1 -31   1   -0.78    1.27
   1 -31   0    2.61    1.72
  -1 -31   0    3.51    2.11
  -1  31  -1    1.39    0.89
   1 -31   1    3.83    2.18
  -1 -31  -1    0.60    1.17
   1 -31   2    2.97    2.11
  -1 -31  -2    2.75    1.63
  -1  31  -2    3.16    1.49
  -1  31  -3   -0.74    1.12
  -1 -31  -3   -0.69    1.27
   1 -31   3    2.44    2.11
  -1  31  -4    0.19    0.70
  -1 -31  -4   -0.91    0.91
  -1  31  -5    0.23    0.96
   1 -31   5   -0.09    1.20
  -1 -31  -5    1.58    1.70
   1 -32  -3    5.63    2.69
  -1 -32   3   11.40    3.49
   1  32  -3    8.87    3.11
   1 -32  -2    0.61    1.27
  -1 -32   2    3.01    2.25
   1 -32  -1   -2.69    2.01
  -1 -32   1    1.70    0.85
   1 -32   0    0.18    1.06
  -1 -32   0    4.59    2.19
   1 -32   1    1.30    1.76
  -1 -32  -1    2.45    1.67
   1 -32   2    0.87    1.37
  -1 -32  -2    2.48    1.68
  -1  32  -2    1.82    1.69
   1 -32   3    2.79    1.81
  -1  32  -3   -3.01    1.99
   2   0 -14   -1.27    1.39
  -2   0  14   -0.84    1.16
   2   0 -13   -0.17    0.94
   2   0 -12    0.62    1.35
   2   0 -11   -1.04    1.19
   2   0 -10  107.29    7.53
   2   0 -10   93.66    5.48
   2   0  -9   -0.55    1.30
   2   0  -9   -0.01    0.52
   2   0  -8  142.65    8.13
   2   0  -8  156.45    6.03
   2   0  -7   -0.25    0.26
   2   0  -7   -0.67    1.01
   2   0  -6    1.01    0.69
   2   0  -6    1.19    0.50
   2   0  -5   -0.29    0.29
   2   0  -5    0.07    0.37
   2   0  -4 1072.46   18.32
   2   0  -4 1045.46   11.31
   2   0  -3   -1.55    0.93
   2   0  -2   34.59    2.99
  -2   0   2   37.37    1.97
   2   0  -1   -0.37    0.75
  -2   0   1    0.17    0.23
  -2   0   0   22.85    1.79
   2   0   0   23.22    2.21
  -2   0  -1    0.95    0.31
   2   0   1   -1.15    0.96
  -2   0  -2 1698.83   18.77
   2   0   2 1728.61   16.16
   2   0   3   -1.11    0.53
  -2   0  -3   -2.35    1.15
   2   0   4    3.90    0.64
  -2   0  -4    3.78    0.96
  -2   0  -5    0.94    0.88
  -2   0  -6  190.52    8.29
  -2   0  -7    0.47    0.80
  -2   0  -8   16.07    2.76
  -2   0  -9   -1.97    1.22
  -2   0 -10   73.54    6.53
  -2   0 -11    0.22    0.90
  -2   0 -12    6.16    2.26
  -2   0 -13   -2.72    1.78
  -2   0 -14    0.98    0.97
   2   1 -14   12.04    3.01
   2  -1 -14   10.57    2.88
  -2  -1  14    7.31    2.31
   2  -1 -13   -1.52    1.24
   2   1 -13   -1.53    1.68
   2   1 -12   -0.49    1.04
   2  -1 -12    2.92    1.63
   2  -1 -11    2.68    1.54
   2   1 -11    2.16    1.26
   2  -1 -10    0.99    0.92
   2   1 -10    1.38    0.57
   2   1 -10    3.24    1.56
   2   1  -9   17.97    2.98
   2  -1  -9   16.04    2.96
   2   1  -9   17.06    2.24
   2  -1  -9   17.09    2.03
   2   1  -8  263.66   10.97
   2  -1  -8  264.96   10.97
   2   1  -8  253.07    7.97
   2  -1  -8  251.08    7.36
   2  -1  -7    6.61    1.79
   2  -1  -7    4.06    0.84
   2   1  -7    3.83    0.92
   2   1  -7    2.93    1.16
   2   1  -6   19.92    1.91
   2   1  -6   16.02    2.45
   2  -1  -6   19.59    2.77
   2  -1  -6   19.96    1.72
   2  -1  -5    2.37    0.58
   2   1  -5    2.90    0.77
   2   1  -5    3.08    1.08
   2  -1  -5    3.40    1.22
   2   1  -4  106.35    6.04
   2  -1  -4  113.32    6.07
   2  -1  -4  112.61    3.30
   2   1  -4  111.60    4.05
   2   1  -3  157.08    6.73
   2  -1  -3  158.58    6.80
  -2   1   2  364.72    5.60
   2   1  -2  378.73    9.75
   2  -1  -2  371.92    9.89
  -2   1   1  287.20    5.54
  -2  -1   1  298.11    6.31
   2   1  -1  305.34    8.28
   2  -1  -1  294.70    8.38
  -2   1   0   30.14    1.99
  -2  -1   0   33.96    2.28
   2   1   0   31.82    2.47
   2  -1   0   30.40    2.50
  -2  -1  -1  752.69   11.67
  -2   1  -1  731.71   11.02
   2   1   1  736.28   11.30
   2  -1   1  732.01   11.56
  -2  -1  -2  155.04    5.71
  -2   1  -2  155.96    5.54
   2   1   2  152.53    4.65
   2  -1   2  154.29    4.93
  -2   1  -3  320.45    8.68
  -2  -1  -3  322.43    8.87
   2   1   3  316.39    6.04
   2  -1   3  314.20    6.59
  -2   1  -4  329.08    9.44
  -2  -1  -4  320.82    9.52
   2   1   4  312.65    5.15
   2  -1   4  318.87    6.17
  -2  -1  -5  109.15    5.98
  -2   1  -5  104.51    5.77
   2  -1   5   95.81    3.16
  -2   1  -6   97.46    5.97
  -2  -1  -6   94.77    5.86
  -2   1  -7    3.54    1.45
  -2  -1  -7    4.97    2.01
  -2  -1  -8  219.36   10.11
  -2   1  -8  215.01    9.95
  -2   1  -9   47.35    4.86
  -2  -1  -9   47.09    4.87
  -2   1 -10    5.56    1.82
  -2  -1 -10    4.67    1.60
  -2   1 -11    1.98    1.58
  -2  -1 -11    1.37    0.54
  -2   1 -12    4.90    1.96
  -2  -1 -12    9.17    2.46
  -2   1 -13   13.25    3.13
  -2  -1 -13   10.53    2.99
  -2   1 -14    6.81    2.53
  -2  -1 -14   10.91    3.07
   2   2 -14   -0.68    0.76
   2  -2 -14   -0.59    0.99
  -2  -2  14   -2.25    1.83
   2   2 -13    7.45    2.27
   2  -2 -13    5.45    1.93
  -2  -2  13    3.58    1.76
   2   2 -12    2.53    1.00
   2  -2 -12    0.66    0.94
   2   2 -11    0.87    1.37
   2  -2 -11    1.07    1.00
   2   2 -11   -0.12    0.41
   2  -2 -10   -0.77    0.86
   2   2 -10    0.17    0.81
   2   2 -10   -0.98    0.78
   2   2  -9    6.91    1.81
   2   2  -9    8.05    1.55
   2  -2  -9    5.90    1.26
   2  -2  -8   11.07    1.51
   2   2  -8    8.94    1.82
   2  -2  -8    6.52    1.58
   2   2  -8    8.00    1.43
   2  -2  -7    0.93    0.46
   2   2  -7   -0.16    0.84
   2   2  -7    0.47    0.39
   2   2  -6   49.04    3.19
   2   2  -6   46.84    4.17
   2  -2  -6   49.84    4.55
   2  -2  -6   51.90    2.54
   2   2  -5   78.55    5.27
   2  -2  -5   79.76    5.31
   2  -2  -5   76.29    2.65
   2   2  -5   81.09    3.88
   2   2  -4  590.61    9.91
   2   2  -4  570.14   13.57
   2  -2  -4  584.73   13.95
  -2   2   3  317.98    4.03
   2   2  -3  320.26    9.67
   2  -2  -3  319.56    9.79
  -2   2   2   44.16    1.70
   2   2  -2   44.68    3.43
   2  -2  -2   47.86    3.63
  -2   2   1   21.15    1.39
   2  -2  -1   21.03    2.23
   2   2  -1   20.65    2.15
  -2  -2   1   22.11    1.82
   2   2   0    2.78    0.75
  -2   2   0    3.49    0.67
   2  -2   0    3.22    0.85
  -2  -2   0    3.66    0.74
   2   2   1   12.75    1.45
  -2   2  -1   11.89    1.35
   2  -2   1   12.96    1.67
  -2  -2  -1   12.81    1.52
   2   2   2    2.76    0.66
  -2   2  -2    0.05    0.82
  -2  -2  -2    0.82    0.73
   2  -2   2    3.24    0.73
  -2   2  -3  813.58   13.86
  -2  -2  -3  825.98   14.33
   2   2   3  809.39    9.33
   2  -2   3  828.55   11.32
  -2   2  -4   93.47    5.13
   2   2   4   88.53    2.43
  -2  -2  -4  101.03    5.32
   2  -2   4   90.22    3.58
  -2   2  -5   26.55    2.98
  -2  -2  -5   28.33    3.01
   2  -2   5   26.40    1.85
  -2   2  -6   17.75    2.85
  -2  -2  -6   19.02    2.55
   2  -2   6   15.19    1.35
  -2   2  -7  230.53    9.70
  -2  -2  -7  221.12    9.53
  -2   2  -8   23.14    3.44
  -2  -2  -8   23.19    3.44
  -2   2  -9    3.48    1.43
  -2  -2  -9    5.74    2.15
  -2  -2 -10   -0.51    0.69
  -2   2 -10   -1.15    1.43
  -2   2 -11   -1.91    1.16
  -2  -2 -11    0.48    0.58
  -2   2 -12    3.56    1.66
  -2  -2 -12    6.69    2.12
  -2   2 -13   -1.94    1.73
  -2  -2 -13    1.64    0.79
  -2   2 -14    1.04    1.53
  -2  -2 -14    4.16    2.08
   2   3 -14   10.74    3.11
   2  -3 -14   12.03    2.91
  -2  -3  14   16.60    3.46
   2   3 -13   -2.02    1.55
   2  -3 -13   -1.41    1.36
  -2  -3  13   -1.01    1.26
  -2  -3  12    1.60    1.29
   2  -3 -12    0.46    0.78
   2   3 -12   -0.30    1.01
   2   3 -11    1.31    1.15
   2   3 -11    0.93    0.83
   2  -3 -11    0.54    0.61
   2   3 -10    5.10    1.73
   2  -3 -10    7.22    1.75
   2   3 -10    6.97    1.69
   2   3  -9    2.42    0.94
   2  -3  -9    1.33    0.53
   2   3  -9    2.61    1.21
   2   3  -8   17.03    2.55
   2  -3  -8   19.44    2.80
   2   3  -8   18.40    2.23
   2   3  -7    8.25    1.46
   2  -3  -7    8.55    1.98
   2   3  -7    7.67    1.68
   2  -3  -6   10.90    1.95
   2   3  -6   12.92    1.72
   2   3  -6   12.06    2.10
   2   3  -5   14.49    1.83
   2   3  -5   14.47    2.16
   2  -3  -5   18.65    2.55
   2   3  -4   38.60    3.51
   2  -3  -4   40.42    3.53
   2   3  -3  178.20    7.14
   2  -3  -3  174.37    7.26
   2   3  -3  175.95    5.62
  -2   3   2   39.70    1.33
   2   3  -2   37.89    3.17
   2  -3  -2   40.02    3.39
  -2   3   1   51.05    2.04
   2   3  -1   47.11    3.34
   2  -3  -1   47.64    3.46
  -2   3   0   77.73    3.04
  -2  -3   0   75.04    3.68
   2   3   0   72.47    3.80
   2  -3   0   77.12    4.17
  -2  -3  -1  262.97    7.25
  -2   3  -1  273.65    6.51
   2   3   1  267.26    6.66
   2  -3   1  268.59    7.43
   2   3   2    0.46    0.20
  -2   3  -2    0.33    0.25
  -2  -3  -2    0.26    0.26
   2  -3   2   -0.11    0.38
   2   3   3    6.22    0.72
  -2  -3  -3    9.40    1.65
   2  -3   3    7.60    1.04
  -2  -3  -4   36.31    3.23
  -2   3  -4   37.14    3.27
   2  -3   4   36.99    2.39
  -2   3  -5    4.05    1.09
  -2  -3  -5    2.84    0.63
   2  -3   5    3.13    0.69
   2  -3   6    1.72    0.46
  -2   3  -6    2.78    1.03
  -2  -3  -6    2.20    1.01
  -2   3  -7   -0.81    0.82
  -2  -3  -7   -0.81    0.41
  -2   3  -8   13.32    2.38
  -2  -3  -8   17.38    2.92
  -2   3  -9   46.06    4.80
  -2  -3  -9   43.69    4.86
  -2   3 -10   26.94    3.86
  -2  -3 -10   18.93    3.38
  -2   3 -11    1.26    0.64
  -2  -3 -11    5.12    1.98
  -2   3 -12    0.32    1.37
  -2  -3 -12    0.31    1.22
  -2   3 -13   16.24    3.39
  -2  -3 -13   10.67    3.12
  -2   3 -14    1.42    1.71
  -2  -3 -14    2.38    1.69
  -2  -4  14    5.19    2.13
   2   4 -13    5.30    2.18
   2  -4 -13    3.76    1.72
  -2  -4  13    2.33    1.63
   2   4 -12    4.77    1.87
  -2  -4  12    6.93    2.00
   2  -4 -12    5.97    1.92
   2  -4 -11   -0.93    1.36
  -2  -4  11    0.44    0.90
   2   4 -11   -0.45    1.20
   2   4 -11   -0.55    0.49
   2  -4 -10   -0.65    1.22
   2   4 -10   -0.73    1.03
   2   4 -10    0.25    0.49
   2   4  -9    3.80    1.27
   2   4  -9    3.32    1.03
   2  -4  -9    2.92    0.65
   2   4  -8   -0.29    0.43
   2  -4  -8   -2.42    1.62
   2   4  -8   -1.35    1.12
   2   4  -7   16.90    2.67
   2  -4  -7   20.21    2.77
   2   4  -7   22.29    2.51
   2   4  -6   46.30    4.27
   2  -4  -6   42.03    4.05
   2   4  -6   46.65    3.40
   2   4  -5  132.47    5.56
   2   4  -5  127.02    6.87
   2  -4  -5  125.04    6.80
   2   4  -4   53.80    3.46
   2   4  -4   45.82    3.81
   2  -4  -4   44.93    3.85
   2   4  -3   55.25    3.91
   2  -4  -3   51.44    3.96
   2   4  -3   50.57    3.29
   2   4  -2  237.10    7.85
   2  -4  -2  225.01    8.04
  -2   4   1  217.77    4.03
   2   4  -1  216.30    7.06
   2  -4  -1  220.20    7.54
   2   4   0   10.51    1.37
  -2   4   0    7.76    0.89
   2  -4   0    6.09    1.21
  -2  -4   0    7.77    1.07
  -2  -4  -1  184.74    6.29
  -2   4  -1  181.40    5.30
   2   4   1  182.39    5.56
   2  -4   1  186.14    6.32
  -2   4  -2    2.89    0.81
  -2  -4  -2    2.26    0.53
   2  -4   2    1.72    0.62
   2   4   2    2.01    0.42
  -2   4  -3  725.37   12.97
  -2  -4  -3  712.20   13.92
   2   4   3  720.40    8.56
   2  -4   3  710.22   11.54
  -2   4  -4   -0.36    0.54
  -2  -4  -4   -0.81    0.94
   2  -4   4    0.16    0.32
   2  -4   5   13.33    1.49
  -2   4  -5   14.02    2.09
  -2  -4  -5   14.36    2.15
   2  -4   6    2.88    0.72
  -2   4  -6    3.27    0.92
  -2  -4  -6    2.71    1.06
  -2   4  -7   43.46    4.15
  -2  -4  -7   43.58    4.18
   2  -4   7   38.72    2.55
  -2   4  -8   -0.81    1.24
  -2  -4  -8    1.95    1.31
  -2   4  -9    7.15    1.46
  -2  -4  -9    8.53    2.22
  -2   4 -10    0.64    0.83
  -2  -4 -10    1.31    0.91
  -2   4 -11    5.91    1.97
  -2  -4 -11    3.45    1.57
  -2   4 -12    1.80    0.68
  -2  -4 -12    5.57    2.16
  -2   4 -13   -0.78    0.66
  -2  -4 -13    1.27    0.88
  -2   4 -14   -1.46    1.47
  -2  -4 -14   -0.17    0.78
  -2  -5  14    0.08    0.86
   2  -5 -13   20.41    3.77
  -2  -5  13   22.75    4.16
   2   5 -12    9.93    2.62
   2  -5 -12   10.95    2.51
  -2  -5  12   12.85    3.16
   2   5 -11   12.40    2.92
   2   5 -11   10.82    2.32
   2  -5 -11   10.79    2.58
  -2  -5  11   11.41    2.53
   2   5 -10    0.52    0.66
   2   5 -10    0.53    0.42
   2  -5 -10   -0.97    1.16
  -2  -5  10   -0.92    1.48
   2   5  -9   10.33    1.90
   2  -5  -9   12.15    2.41
   2   5  -9    8.56    2.08
   2   5  -8   16.34    2.61
   2   5  -8   21.79    2.67
   2  -5  -8   18.03    2.84
   2   5  -7   19.29    2.85
   2   5  -7   20.32    2.52
   2  -5  -7   17.39    2.73
   2   5  -6    7.11    1.53
   2   5  -6    7.47    1.45
   2  -5  -6    8.00    1.68
   2   5  -5    1.57    1.14
   2   5  -5    1.81    0.77
   2  -5  -5    0.43    0.47
   2   5  -4  269.35    9.46
   2  -5  -4  267.94    9.57
   2   5  -4  266.03    7.85
   2   5  -3   64.66    4.41
   2  -5  -3   62.31    4.35
   2   5  -3   62.91    3.76
   2   5  -2  120.84    5.71
   2  -5  -2  119.60    5.95
  -2   5   1   25.35    1.35
   2   5  -1   21.42    2.25
   2  -5  -1   25.16    2.66
   2   5   0    3.96    0.79
  -2   5   0    5.41    0.79
   2  -5   0    5.55    1.26
  -2   5  -1   71.17    3.32
  -2  -5  -1   69.25    3.96
   2   5   1   72.03    3.52
   2  -5   1   74.87    4.15
  -2   5  -2  215.11    6.48
  -2  -5  -2  208.22    7.20
   2   5   2  206.04    5.42
   2  -5   2  211.08    6.72
  -2   5  -3   49.88    3.42
  -2  -5  -3   54.78    3.98
  -2  -5  -3   54.66    2.31
   2  -5   3   55.27    3.37
  -2   5  -4   51.60    3.88
  -2  -5  -4   54.54    4.08
   2  -5   4   58.32    3.32
   2  -5   5    2.42    0.66
  -2   5  -5    4.06    0.98
  -2  -5  -5    2.57    0.63
   2  -5   6    0.01    0.33
  -2   5  -6   -0.39    0.76
  -2  -5  -6    0.63    0.64
   2  -5   7    1.84    0.61
  -2   5  -7    1.96    0.66
  -2  -5  -7    2.09    0.80
  -2   5  -8    3.21    0.74
  -2  -5  -8    2.64    1.05
  -2   5  -9   -0.05    1.35
  -2  -5  -9    0.96    0.97
  -2   5 -10    0.16    1.09
  -2  -5 -10    0.16    0.62
  -2   5 -11   -0.56    1.05
  -2  -5 -11    0.04    0.96
  -2   5 -12    9.59    2.56
  -2  -5 -12    7.88    2.36
  -2   5 -13    2.23    1.02
  -2  -5 -13    7.75    2.70
  -2   5 -14   -1.20    1.49
  -2  -5 -14    1.95    1.72
  -2  -6  14    4.09    2.19
   2  -6 -13    1.77    1.75
  -2  -6  13    3.85    1.72
   2   6 -12    0.88    1.33
   2  -6 -12    2.90    1.34
   2   6 -12    0.12    1.12
  -2  -6  12    1.05    1.13
   2   6 -11    5.28    1.60
   2  -6 -11    4.42    1.71
  -2  -6  11    3.33    1.45
   2   6 -11    4.37    1.92
   2   6 -10   -0.20    0.82
   2   6 -10    0.19    0.54
  -2  -6  10   -1.83    1.49
   2  -6 -10   -0.38    0.90
  -2  -6   9   -1.04    1.47
   2   6  -9    1.13    0.97
   2  -6  -9    0.34    0.76
   2   6  -9   -0.04    0.50
   2   6  -8   -0.23    1.11
   2   6  -8    1.24    0.89
   2  -6  -8   -2.21    1.49
   2   6  -7   82.12    6.24
   2  -6  -7   84.21    6.08
   2   6  -7   90.66    5.31
   2   6  -6   15.44    2.20
   2   6  -6   13.37    2.33
   2  -6  -6   17.42    2.47
   2   6  -5   -0.47    0.89
   2   6  -5    0.32    0.54
   2  -6  -5   -0.85    1.02
   2   6  -4    8.43    1.56
   2   6  -4    4.93    1.21
   2  -6  -4    5.51    1.38
   2   6  -3    9.81    1.77
   2  -6  -3    8.32    1.18
   2   6  -3   10.10    1.71
   2   6  -2    0.81    0.62
   2  -6  -2    0.21    0.57
  -2   6   1   21.62    1.23
   2  -6  -1   23.44    2.58
  -2   6   0  459.00    7.35
   2   6   0  470.12   10.00
   2  -6   0  467.26   11.06
  -2   6  -1    6.00    0.87
   2   6   1    7.11    1.08
  -2  -6  -1    7.84    1.25
   2  -6   1    7.53    1.44
   2   6   2    0.54    0.32
  -2   6  -2    0.69    0.29
  -2  -6  -2   -0.31    0.72
   2  -6   2    0.62    0.30
  -2   6  -3   28.45    2.46
  -2  -6  -3   27.76    1.67
  -2  -6  -3   25.65    2.68
   2  -6   3   28.17    2.46
  -2   6  -4   35.19    3.08
  -2  -6  -4   39.60    3.58
   2  -6   4   40.00    2.91
  -2   6  -5    0.97    0.55
  -2  -6  -5    1.45    0.53
   2  -6   5    0.41    0.34
   2  -6   6    0.41    0.42
  -2   6  -6   -1.35    1.10
  -2  -6  -6    0.15    0.73
   2  -6   7    3.64    0.90
  -2   6  -7    3.63    1.04
  -2  -6  -7    2.38    0.86
   2  -6   8    2.71    0.87
  -2   6  -8    3.03    1.12
  -2  -6  -8    2.48    1.21
  -2   6  -9    0.37    1.10
  -2  -6  -9    0.39    0.78
  -2   6 -10    0.77    0.65
  -2  -6 -10   -0.66    0.70
  -2   6 -11   -0.74    1.34
  -2  -6 -11   -0.42    0.85
  -2  -6 -12    3.59    1.61
  -2   6 -12   -0.07    1.14
  -2   6 -13   11.96    3.18
  -2  -6 -13   13.28    3.27
  -2   6 -14    6.62    2.80
  -2  -6 -14    3.53    1.96
  -2  -7  14    7.13    2.27
   2  -7 -13    9.08    2.73
  -2  -7  13   10.68    2.82
   2   7 -12   -0.30    0.83
   2  -7 -12    0.42    0.84
  -2  -7  12   -0.34    0.95
   2   7 -11    1.72    1.04
   2   7 -11    0.54    0.58
   2  -7 -11   -0.62    1.08
  -2  -7  11    3.07    1.66
   2   7 -10    5.75    2.02
   2   7 -10    5.28    1.49
  -2  -7  10    6.84    1.81
   2  -7 -10    5.86    1.83
   2   7  -9   22.38    3.53
  -2  -7   9   22.90    3.45
   2   7  -9   23.48    3.02
   2  -7  -9   23.09    3.48
  -2  -7   8   82.97    6.43
   2   7  -8   82.49    6.52
   2  -7  -8   77.65    6.22
   2   7  -8   81.96    5.51
   2   7  -7   26.64    3.62
   2   7  -7   27.37    3.07
   2  -7  -7   22.97    3.30
   2   7  -6   92.53    6.30
   2  -7  -6   83.34    5.94
   2   7  -6   94.00    5.50
   2   7  -5   16.10    2.56
   2   7  -5   16.81    2.26
   2  -7  -5   18.01    2.69
   2   7  -4    2.93    0.88
   2   7  -4    2.70    0.77
   2  -7  -4    1.20    0.88
   2   7  -3    0.34    0.49
   2   7  -3   -0.17    0.66
   2  -7  -3   -0.03    0.80
   2   7  -2  129.21    6.12
   2  -7  -2  124.78    6.28
  -2   7   1    1.60    0.39
   2   7  -1    0.22    0.34
   2  -7  -1    1.31    0.31
  -2   7   0   30.78    1.90
  -2  -7   0   32.21    2.63
   2   7   0   30.19    2.62
   2  -7   0   27.58    2.72
   2   7   1   12.95    1.59
  -2   7  -1   11.87    1.40
  -2  -7  -1   13.50    1.75
   2  -7   1   14.22    1.91
  -2  -7  -1   15.97    1.68
   2  -7   2    6.87    1.35
  -2   7  -2    8.06    1.40
  -2  -7  -2    5.51    1.08
  -2  -7  -2    5.76    0.90
  -2   7  -3  219.67    7.34
  -2  -7  -3  231.79    8.36
  -2  -7  -3  209.07    4.86
   2  -7   3  222.03    7.23
  -2   7  -4   35.27    3.15
  -2  -7  -4   37.09    3.44
   2  -7   4   38.12    2.93
  -2   7  -5  116.92    6.27
  -2  -7  -5  111.05    6.43
   2  -7   5  114.24    5.11
   2  -7   6    9.39    1.46
  -2   7  -6    8.71    1.84
  -2  -7  -6    8.09    1.72
   2  -7   7    6.11    1.30
  -2   7  -7    7.01    1.43
  -2  -7  -7    6.40    1.71
   2  -7   8    7.95    1.37
  -2   7  -8   10.46    2.22
  -2  -7  -8    7.87    1.89
  -2   7  -9    0.99    0.94
  -2  -7  -9   -0.45    0.65
  -2   7 -10   16.76    3.05
  -2  -7 -10   15.47    3.18
  -2   7 -11   26.23    4.25
  -2  -7 -11   29.77    4.36
  -2   7 -12   17.30    3.60
  -2  -7 -12   20.05    3.75
  -2   7 -13    1.86    2.00
  -2  -7 -13   -0.03    0.84
  -2   7 -14   -0.57    1.63
  -2  -7 -14    0.61    1.15
  -2  -8  13    0.86    1.30
   2  -8 -13   -1.09    1.23
   2   8 -12    1.15    1.07
   2  -8 -12    0.51    0.57
  -2  -8  12    0.62    0.63
   2   8 -11    0.56    0.78
   2  -8 -11   -0.59    0.77
  -2  -8  11   -0.53    0.77
   2   8 -10    4.62    1.52
   2  -8 -10    4.85    1.72
  -2  -8  10    5.61    1.98
   2   8  -9    0.15    0.76
  -2  -8   9   -0.18    0.85
   2  -8  -9    0.15    0.56
   2   8  -9   -0.31    0.75
  -2  -8   8  206.49   10.13
   2   8  -8  207.38   10.45
   2  -8  -8  212.48   10.32
   2   8  -8  226.72    9.40
   2   8  -7    3.45    1.28
  -2  -8   7    1.29    0.58
   2  -8  -7    1.83    0.43
   2   8  -7    4.08    1.27
   2   8  -6   41.90    4.21
  -2  -8   6   39.05    4.09
   2  -8  -6   46.70    4.45
   2   8  -6   51.13    4.16
   2   8  -5    0.85    0.53
   2   8  -5   -0.04    0.58
  -2  -8   5    0.92    0.72
   2  -8  -5    0.39    0.50
   2   8  -4   24.19    2.96
   2  -8  -4   27.38    3.15
  -2  -8   4   26.88    3.08
   2   8  -4   29.46    2.96
   2   8  -3    1.07    0.39
   2   8  -3    1.07    0.62
  -2  -8   3    0.18    0.59
   2  -8  -3    0.56    0.77
   2   8  -2    7.31    1.44
  -2  -8   2    8.33    1.58
   2  -8  -2    8.25    1.56
  -2  -8   1   13.70    1.77
   2  -8  -1   15.68    2.22
   2   8  -1   14.14    1.92
  -2   8   1   13.67    1.06
  -2   8   0   40.01    2.24
  -2  -8   0   39.21    2.97
   2   8   0   39.93    3.05
   2  -8   0   39.97    3.44
  -2  -8  -1   -0.88    0.60
  -2   8  -1   -0.02    0.20
   2  -8   1   -0.07    0.44
  -2   8  -2   23.16    2.25
   2  -8   2   21.39    2.36
  -2  -8  -2   22.06    1.84
  -2  -8  -2   21.37    2.42
   2  -8   3   19.55    2.17
  -2  -8  -3   22.68    1.64
  -2   8  -3   20.12    2.30
  -2  -8  -3   23.02    2.55
  -2   8  -4   32.64    3.16
  -2  -8  -4   36.49    3.52
   2  -8   4   34.25    2.90
   2  -8   5    0.41    0.68
  -2   8  -5    0.28    0.71
  -2  -8  -5    0.10    0.67
  -2   8  -6   39.32    3.91
  -2  -8  -6   33.04    3.66
   2  -8   6   37.74    3.13
   2  -8   7    1.44    0.69
  -2   8  -7    1.37    0.73
  -2  -8  -7   -0.19    0.55
   2  -8   8    3.32    1.02
  -2   8  -8    3.95    1.33
  -2  -8  -8    2.24    0.66
  -2   8  -9    1.56    0.49
  -2  -8  -9    2.15    1.42
  -2   8 -10    9.18    2.47
  -2  -8 -10   10.05    2.50
  -2   8 -11    4.58    2.01
  -2  -8 -11    1.42    1.28
  -2   8 -12    2.32    1.63
  -2  -8 -12    6.02    2.47
  -2   8 -13    8.78    2.96
  -2  -8 -13   10.88    2.96
   2  -9 -13   -1.72    1.50
  -2  -9  13   -2.68    1.65
  -2  -9  12    2.43    1.45
   2   9 -12    0.40    0.89
   2  -9 -12   -0.45    0.79
   2   9 -11    1.21    0.93
  -2  -9  11   -0.83    1.22
   2  -9 -11   -1.98    1.49
   2   9 -10    9.35    2.04
   2  -9 -10    7.94    2.12
  -2  -9  10    7.90    2.23
   2   9  -9    1.10    0.66
   2  -9  -9   -0.54    1.13
  -2  -9   9    1.51    1.07
  -2  -9   8    2.00    0.82
   2   9  -8    6.78    1.85
   2   9  -8    6.37    1.82
   2  -9  -8    2.62    0.99
   2   9  -7   60.12    4.83
  -2  -9   7   58.19    5.13
   2   9  -7   59.78    5.35
   2  -9  -7   51.01    4.85
   2   9  -6    5.89    1.69
   2   9  -6    3.66    1.27
  -2  -9   6    3.68    1.26
   2  -9  -6    1.88    1.10
  -2  -9   5  107.14    6.44
   2   9  -5  104.19    6.59
   2  -9  -5  100.72    6.47
   2   9  -5  108.70    6.12
   2   9  -4    7.79    1.81
   2   9  -4    6.88    1.49
  -2  -9   4    8.06    1.79
   2  -9  -4    5.26    1.49
   2   9  -3    0.98    0.86
  -2  -9   3    0.99    0.62
   2  -9  -3    0.47    0.57
   2   9  -2    5.13    1.32
  -2  -9   2    5.66    1.20
   2  -9  -2    5.80    1.56
  -2   9   1   10.71    1.02
  -2  -9   1    9.47    1.53
   2  -9  -1   10.24    1.79
  -2   9   0  157.35    4.68
  -2  -9   0  163.78    6.16
   2  -9   0  164.22    6.98
   2  -9   1   16.98    2.35
  -2   9  -1   13.88    1.54
  -2  -9  -1   16.96    1.80
  -2  -9  -2  160.28    7.03
  -2  -9  -2  160.32    5.21
  -2   9  -2  158.37    5.89
   2  -9   2  158.99    6.68
  -2   9  -3   73.86    4.36
  -2  -9  -3   74.70    4.94
  -2  -9  -3   79.85    3.30
   2  -9   3   73.84    4.50
   2  -9   4    7.96    1.40
  -2   9  -4    6.11    1.29
  -2  -9  -4    6.11    1.37
  -2  -9  -4    5.26    0.69
  -2   9  -5   30.79    3.29
  -2  -9  -5   28.92    3.29
   2  -9   5   31.54    3.01
   2  -9   6    7.01    1.42
  -2   9  -6    6.40    1.48
  -2  -9  -6    5.69    1.45
   2  -9   7    1.51    0.82
  -2   9  -7    2.47    1.16
  -2  -9  -7    1.21    0.66
   2  -9   8    5.68    1.36
  -2   9  -8    2.43    0.94
  -2  -9  -8    3.57    1.38
  -2   9  -9   -0.06    0.46
   2  -9   9    0.12    0.46
  -2  -9  -9    0.54    0.53
  -2   9 -10   -0.68    0.69
  -2  -9 -10    2.64    1.53
  -2   9 -11   -0.84    1.33
  -2  -9 -11    1.72    1.45
  -2   9 -12   25.32    4.12
  -2  -9 -12   20.38    4.01
  -2   9 -13    4.81    2.15
  -2  -9 -13    7.58    2.57
   2 -10 -13    1.35    1.12
  -2 -10  13    1.65    1.17
   2 -10 -12   -0.80    1.04
   2  10 -12    0.91    1.15
  -2 -10  12    1.02    1.28
  -2 -10  11    4.36    1.70
   2  10 -11    3.64    1.50
   2 -10 -11    2.01    0.62
   2  10 -10   14.93    2.95
   2 -10 -10   17.07    3.11
  -2 -10  10   17.87    3.24
   2  10  -9    0.89    0.67
  -2 -10   9    0.19    0.86
   2 -10  -9    0.44    0.80
   2  10  -8    6.26    1.57
   2 -10  -8    6.30    1.73
  -2 -10   8    8.50    2.12
   2  10  -7    7.23    1.87
   2 -10  -7    5.69    1.53
  -2 -10   7    7.96    1.80
   2  10  -6    9.61    1.93
   2 -10  -6    5.07    1.45
  -2 -10   6    8.10    1.87
  -2 -10   5  108.08    6.58
   2 -10  -5   98.39    6.55
   2  10  -5  100.92    6.05
  -2 -10   4  133.00    6.98
   2 -10  -4  131.81    7.28
   2  10  -4  131.42    6.75
  -2 -10   3  154.20    7.18
   2 -10  -3  161.98    7.77
   2  10  -3  168.76    7.43
   2  10  -2    4.31    1.33
  -2 -10   2    3.55    1.14
   2 -10  -2    5.44    1.52
  -2 -10   1   81.32    4.66
   2 -10  -1   75.49    5.03
  -2  10   1   81.46    3.01
  -2  10   0    6.69    1.01
  -2 -10   0    6.00    1.18
   2 -10   0    9.37    1.74
  -2  10  -1  101.02    4.40
  -2 -10  -1  112.08    4.88
   2 -10   1  113.33    5.89
  -2  10  -2    2.21    0.57
   2 -10   2    4.57    1.22
  -2 -10  -2    4.08    0.87
  -2 -10  -2    3.47    0.82
   2 -10   3    5.08    1.40
  -2 -10  -3    4.18    0.79
  -2  10  -3    5.92    1.24
  -2 -10  -3    5.71    1.29
   2 -10   4    0.44    0.63
  -2  10  -4   -0.33    0.61
  -2 -10  -4   -1.05    1.11
  -2 -10  -4   -0.18    0.31
   2 -10   5   15.26    2.13
  -2  10  -5   11.47    2.07
  -2 -10  -5   11.91    1.90
  -2  10  -6    4.11    1.31
  -2 -10  -6    2.91    0.96
  -2  10  -7    1.01    0.72
  -2 -10  -7   -0.54    1.25
  -2  10  -8    3.63    1.43
   2 -10   8    2.92    1.17
  -2 -10  -8    2.38    1.29
  -2  10  -9   -0.78    0.93
   2 -10   9    1.19    0.96
  -2 -10  -9   -0.84    1.17
  -2  10 -10    0.73    0.81
  -2 -10 -10    0.86    0.50
  -2  10 -11    4.89    1.66
  -2 -10 -11    5.17    2.07
  -2  10 -12    0.96    1.45
  -2 -10 -12    2.86    1.83
  -2  10 -13    9.18    2.66
  -2 -10 -13   18.98    4.16
   2 -11 -13   -0.59    1.37
  -2 -11  13    0.36    0.72
   2  11 -12    1.36    1.47
   2 -11 -12   -1.54    1.81
  -2 -11  12   -0.58    1.30
   2  11 -11   -1.04    0.93
   2 -11 -11   -0.52    0.96
  -2 -11  11    0.34    0.65
   2  11 -10   -0.19    1.27
   2 -11 -10   -0.85    0.58
  -2 -11  10    0.08    0.57
   2  11  -9    1.75    0.79
   2 -11  -9    0.95    0.48
  -2 -11   9    2.40    1.35
   2  11  -8   11.42    2.36
  -2 -11   8    7.25    1.95
   2 -11  -8    7.91    2.04
   2  11  -7   14.91    2.47
  -2 -11   7    8.80    2.16
   2 -11  -7   11.89    2.16
   2  11  -6    0.78    0.99
  -2 -11   6   -1.16    0.99
   2 -11  -6    1.92    1.04
  -2 -11   5   43.61    4.25
   2 -11  -5   43.55    4.44
   2  11  -5   51.94    4.41
   2  11  -4    1.31    0.92
  -2 -11   4   -0.12    0.62
   2 -11  -4   -0.41    0.39
  -2 -11   3   36.56    3.54
   2 -11  -3   35.90    3.66
   2  11  -3   37.76    3.65
   2  11  -2   33.03    3.36
  -2 -11   2   32.39    3.10
   2 -11  -2   33.20    3.56
  -2 -11   1  146.95    6.48
   2 -11  -1  147.35    7.19
  -2  11   1  143.35    4.33
  -2 -11   0   57.96    3.86
   2 -11   0   65.48    4.82
  -2  11   0   57.31    3.08
  -2 -11  -1    0.11    0.30
   2 -11   1    0.28    0.49
  -2  11  -1    0.48    0.40
   2 -11   2   19.81    2.44
  -2  11  -2   19.40    2.11
  -2 -11  -2   20.26    1.93
  -2 -11  -2   18.06    2.51
   2 -11   3    3.23    1.00
  -2 -11  -3    3.20    0.75
  -2  11  -3    3.09    0.95
  -2 -11  -3    2.44    0.83
   2 -11   4    9.96    1.93
  -2  11  -4    9.75    1.77
  -2 -11  -4   10.43    2.00
  -2 -11  -4    9.94    1.16
   2 -11   5   10.57    1.98
  -2  11  -5    7.98    1.64
  -2 -11  -5    8.15    1.84
   2 -11   6    5.47    1.41
  -2  11  -6    4.37    1.29
  -2 -11  -6    5.57    1.37
  -2  11  -7    0.56    0.99
   2 -11   7    0.35    0.92
  -2 -11  -7   -0.25    0.70
  -2  11  -8   43.76    4.71
  -2 -11  -8   43.08    4.73
   2 -11   8   40.64    3.80
  -2  11  -9    3.49    1.75
   2 -11   9    5.17    1.46
  -2 -11  -9    5.50    1.73
  -2  11 -10    6.02    1.81
  -2 -11 -10    7.83    2.51
  -2  11 -11    6.50    2.46
  -2 -11 -11    4.47    2.31
  -2  11 -12    2.77    1.98
  -2 -11 -12    2.84    1.41
  -2  11 -13    1.26    1.40
  -2 -11 -13   -0.33    0.89
  -2 -12  13    4.82    1.95
   2 -12 -12   -1.32    1.27
   2  12 -12    0.97    0.86
   2  12 -11    4.93    1.77
   2 -12 -11    3.68    1.72
  -2 -12  11    5.36    1.99
   2  12 -10    3.75    1.81
   2 -12 -10    4.76    1.75
  -2 -12  10    2.80    1.33
   2  12  -9   26.87    3.73
   2 -12  -9   23.30    3.75
  -2 -12   9   30.62    4.07
   2 -12  -8    0.89    0.55
  -2 -12   8    0.91    0.61
  -2 -12   7   32.95    4.13
   2  12  -7   39.47    4.38
   2 -12  -7   32.07    3.83
  -2 -12   6   58.48    5.30
   2 -12  -6   59.49    5.38
   2  12  -6   58.78    5.12
  -2 -12   5   20.01    2.88
   2  12  -5   20.07    2.93
   2 -12  -5   20.68    3.02
  -2 -12   4   47.75    4.33
   2 -12  -4   52.61    4.72
   2  12  -4   52.09    4.45
   2  12  -3    5.94    1.66
  -2 -12   3    3.86    1.31
   2 -12  -3    2.54    0.81
   2  12  -2   11.72    2.11
  -2 -12   2    7.42    1.57
   2 -12  -2   10.63    2.10
  -2  12   1   -0.30    0.29
  -2 -12   1    0.25    0.52
   2 -12  -1    0.66    1.04
   2 -12   0   17.17    2.46
  -2 -12   0   19.14    2.31
  -2  12   0   16.71    1.74
   2 -12   1   10.67    1.93
  -2  12  -1   15.91    1.87
  -2 -12  -1   14.69    1.83
   2 -12   2   16.78    2.42
  -2  12  -2   19.83    2.21
  -2 -12  -2   18.10    1.98
  -2 -12  -2   21.71    2.83
   2 -12   3   10.76    1.91
  -2  12  -3    6.63    1.36
  -2 -12  -3   11.55    2.07
  -2 -12  -3    5.88    1.09
  -2  12  -4   63.55    4.66
  -2 -12  -4   61.38    3.07
  -2 -12  -4   66.51    5.12
   2 -12   4   67.84    4.81
   2 -12   5    3.51    1.08
  -2  12  -5    2.08    0.83
  -2 -12  -5    1.28    1.08
  -2  12  -6   42.53    4.26
  -2 -12  -6   41.60    4.50
   2 -12   6   43.25    3.98
  -2  12  -7    8.22    2.02
   2 -12   7    6.82    1.71
  -2 -12  -7    4.92    1.80
  -2  12  -8   11.90    2.61
   2 -12   8   18.46    2.65
  -2 -12  -8   13.43    2.95
  -2  12  -9    3.07    1.25
   2 -12   9    2.18    0.99
  -2 -12  -9    3.15    1.25
  -2  12 -10   30.12    4.45
  -2 -12 -10   41.61    5.30
  -2  12 -11    2.72    1.95
  -2 -12 -11    2.05    1.83
  -2  12 -12    1.12    1.53
  -2 -12 -12   -1.48    1.88
  -2  12 -13   -0.06    1.49
  -2 -12 -13    1.69    1.51
  -2 -13  13    1.43    1.59
   2  13 -12    1.25    0.82
   2 -13 -12    1.38    1.05
  -2 -13  12    1.39    1.66
   2  13 -11    0.95    1.23
   2 -13 -11    0.38    0.97
  -2 -13  11    0.09    0.87
   2  13 -10    3.72    1.69
   2 -13 -10    3.66    1.62
  -2 -13  10    5.90    2.39
   2  13  -9   15.61    3.14
   2 -13  -9   16.98    3.26
  -2 -13   9   17.16    3.39
   2  13  -8   45.69    4.97
   2 -13  -8   46.73    5.10
  -2 -13   8   44.79    5.04
   2  13  -7   18.81    3.06
   2 -13  -7   17.69    3.08
  -2 -13   7   21.08    3.37
  -2 -13   6   53.52    5.06
   2 -13  -6   53.26    5.13
   2  13  -6   54.44    4.95
   2  13  -5   13.29    2.44
   2 -13  -5   12.15    2.50
  -2 -13   5   13.59    2.57
   2  13  -4    2.24    0.92
  -2 -13   4    5.45    1.49
   2 -13  -4    4.33    1.41
   2  13  -3    1.11    0.96
  -2 -13   3    1.44    0.73
   2 -13  -3    3.33    1.39
   2  13  -2   18.08    2.57
  -2 -13   2   21.35    2.78
   2 -13  -2   20.77    2.93
  -2 -13   1   87.68    5.32
   2 -13  -1   90.42    5.97
  -2  13   1   83.45    3.68
   2 -13   0   12.88    2.14
  -2  13   0   13.03    1.53
  -2 -13   0   11.14    1.70
   2 -13   1    0.92    0.62
  -2  13  -1    1.11    0.25
   2 -13   2    4.75    1.22
  -2  13  -2    5.46    1.15
  -2 -13  -2    6.35    1.16
   2 -13   3    1.84    1.04
  -2  13  -3    0.61    0.34
  -2 -13  -3    1.67    0.82
  -2 -13  -3   -0.79    0.94
   2 -13   4    0.19    0.74
  -2  13  -4    0.22    0.47
  -2 -13  -4    0.45    0.52
  -2 -13  -4   -0.76    1.12
   2 -13   5    1.99    1.18
  -2  13  -5    2.54    1.20
  -2 -13  -5    1.59    0.81
  -2  13  -6   62.52    5.19
  -2 -13  -6   63.23    5.62
   2 -13   6   67.06    4.96
  -2  13  -7    0.69    0.67
   2 -13   7    1.96    1.09
  -2 -13  -7    1.16    0.69
  -2  13  -8   25.45    3.73
   2 -13   8   27.40    3.33
  -2 -13  -8   23.86    3.54
  -2  13  -9    0.27    1.07
   2 -13   9    0.68    0.59
  -2 -13  -9   -0.84    1.39
  -2  13 -10   -1.11    1.21
  -2 -13 -10   -0.88    0.71
  -2  13 -11   -1.14    1.69
  -2 -13 -11    1.40    1.48
  -2  13 -12   -0.30    1.32
  -2 -13 -12    0.56    0.81
  -2  13 -13   -2.15    1.69
  -2 -13 -13    2.34    1.72
   2  14 -12    4.64    1.82
  -2 -14  12    3.27    1.75
   2 -14 -12    3.07    1.56
   2  14 -11   17.97    3.45
  -2 -14  11   19.60    3.82
   2 -14 -11   15.33    3.52
   2  14 -10    5.64    1.98
  -2 -14  10    6.84    2.41
   2 -14 -10    4.75    1.96
   2  14  -9    0.26    0.77
  -2 -14   9    0.32    0.62
   2 -14  -9   -0.66    0.71
   2  14  -8   10.43    2.48
  -2 -14   8    9.47    2.49
   2 -14  -8   10.78    2.58
   2  14  -7   15.97    2.87
  -2 -14   7   11.86    2.69
   2 -14  -7   11.21    2.55
   2  14  -6    3.27    1.40
  -2 -14   6    2.22    1.38
   2 -14  -6    2.58    1.34
   2  14  -5    7.17    1.75
  -2 -14   5    4.78    1.59
   2 -14  -5    6.34    1.65
  -2 -14   4   66.01    5.34
   2 -14  -4   68.02    5.59
   2  14  -4   61.65    5.23
  -2 -14   3   42.62    4.15
   2 -14  -3   45.69    4.58
   2  14  -3   47.03    4.50
  -2 -14   2    0.31    0.85
   2  14  -2    0.99    0.65
   2 -14  -2    1.07    1.11
   2 -14  -1   17.92    2.80
  -2  14   1   22.01    1.97
  -2 -14   1   21.00    2.62
   2 -14   0    0.01    1.07
  -2  14   0    1.46    0.76
  -2 -14   0    0.83    0.78
   2 -14   1   -0.87    1.00
  -2  14  -1    1.02    0.72
  -2 -14  -1    0.40    0.46
  -2  14  -2   60.52    4.12
  -2 -14  -2   59.09    3.81
   2 -14   2   58.50    4.74
  -2  14  -3   56.08    4.28
  -2 -14  -3   59.76    3.63
  -2 -14  -3   65.91    5.28
   2 -14   3   64.23    4.96
   2 -14   4    2.70    1.22
  -2  14  -4    1.39    0.72
  -2 -14  -4    0.63    0.51
  -2 -14  -4    1.30    0.97
  -2  14  -5   -1.81    1.21
  -2 -14  -5   -1.92    1.63
  -2  14  -6   11.86    2.23
   2 -14   6   11.00    2.24
  -2 -14  -6   10.91    2.13
  -2  14  -7   15.94    2.87
   2 -14   7   20.72    2.85
  -2 -14  -7   13.45    2.59
  -2  14  -8    2.06    0.75
   2 -14   8    2.62    1.17
  -2 -14  -8    4.05    1.37
  -2  14  -9    1.85    0.49
   2 -14   9    0.59    0.66
  -2 -14  -9   -0.56    1.09
  -2  14 -10    1.92    1.10
  -2 -14 -10    0.05    0.98
  -2  14 -11    3.94    1.51
  -2 -14 -11    3.46    1.56
  -2  14 -12    1.13    1.03
  -2 -14 -12    1.70    0.96
  -2 -15  12    1.11    1.11
   2  15 -12   -0.38    0.79
   2 -15 -12   -0.17    0.86
   2  15 -11    1.11    1.23
  -2 -15  11    1.87    1.71
   2 -15 -11    0.19    0.92
   2  15 -10   -0.02    0.78
  -2 -15  10    3.65    1.73
   2 -15 -10    3.37    1.87
   2  15  -9    7.59    2.26
  -2 -15   9    6.32    2.18
   2 -15  -9    5.15    1.93
   2  15  -8   -0.62    0.88
  -2 -15   8    0.79    1.33
   2 -15  -8    0.39    0.92
   2  15  -7    1.58    0.96
  -2 -15   7    1.60    0.64
   2 -15  -7    2.39    0.97
   2  15  -6   43.98    4.81
  -2 -15   6   49.66    5.00
   2 -15  -6   45.27    4.95
  -2 -15   5   69.49    5.72
   2 -15  -5   67.00    5.77
   2  15  -5   73.45    5.93
   2  15  -4    8.18    1.86
  -2 -15   4    8.88    1.94
   2 -15  -4    6.18    1.79
   2  15  -3    3.12    1.54
  -2 -15   3    4.94    1.61
   2 -15  -3    2.58    1.18
   2  15  -2    0.83    0.75
   2 -15  -2   -0.46    0.85
  -2 -15   2   -0.84    1.06
   2 -15  -1    0.72    0.95
  -2  15   1    1.37    0.53
  -2 -15   1    0.18    0.63
  -2 -15   0  129.13    6.52
   2 -15   0  132.54    7.47
  -2  15   0  127.37    5.44
  -2 -15  -1  118.20    5.92
   2 -15   1  131.58    7.30
  -2  15  -1  117.84    5.64
   2 -15   2   22.48    3.12
  -2 -15  -2   24.10    2.53
  -2  15  -2   22.25    2.51
   2 -15   3    1.41    1.64
  -2  15  -3    0.83    0.60
  -2 -15  -3    2.37    1.45
  -2 -15  -3   -0.59    0.53
   2 -15   4    1.19    1.05
  -2  15  -4   -0.50    1.22
  -2 -15  -4    0.17    0.29
  -2 -15  -4   -1.10    0.90
  -2  15  -5    2.71    1.07
   2 -15   5    3.99    1.41
  -2 -15  -5    2.77    0.66
  -2  15  -6    2.60    1.30
   2 -15   6    2.67    1.35
  -2 -15  -6    0.82    0.92
  -2  15  -7    3.69    1.37
   2 -15   7   10.44    2.32
  -2 -15  -7    7.32    2.21
  -2  15  -8    3.09    1.43
   2 -15   8    4.55    1.67
  -2 -15  -8    2.89    1.57
  -2  15  -9    0.50    0.89
  -2 -15  -9    0.75    0.96
  -2  15 -10    3.78    1.63
  -2 -15 -10    3.79    1.74
  -2  15 -11    3.95    1.87
  -2 -15 -11    2.55    1.87
  -2  15 -12    3.21    1.59
  -2 -15 -12    5.04    2.20
  -2 -16  12   -1.47    1.69
   2  16 -12   -1.45    1.06
  -2 -16  11    1.40    1.01
   2  16 -11    0.15    1.25
   2 -16 -11    0.83    1.24
  -2 -16  10    0.60    0.98
   2  16 -10   -0.07    0.60
   2 -16 -10    0.58    0.88
   2  16  -9    2.54    1.51
  -2 -16   9    4.36    2.07
   2 -16  -9    2.13    1.25
   2  16  -8   25.74    3.98
  -2 -16   8   24.95    4.01
   2 -16  -8   23.22    3.77
   2  16  -7   12.57    2.62
  -2 -16   7   12.80    2.83
   2 -16  -7   10.84    2.68
   2  16  -6   34.32    4.34
  -2 -16   6   31.88    4.25
   2 -16  -6   35.30    4.41
   2  16  -5    9.37    2.16
  -2 -16   5    7.95    2.07
   2 -16  -5    6.18    1.92
  -2 -16   4   34.37    3.98
   2  16  -4   32.11    4.05
   2 -16  -4   36.69    4.38
   2  16  -3    1.26    0.50
   2 -16  -3    1.40    1.17
  -2 -16   3    0.69    0.75
   2  16  -2   35.36    4.08
  -2 -16   2   32.87    3.51
   2 -16  -2   33.58    3.98
   2 -16  -1   12.33    2.40
  -2  16   1   11.76    1.64
  -2 -16   1   14.99    2.21
   2 -16   0    1.21    0.95
  -2  16   0    1.79    0.75
  -2 -16   0    1.85    0.61
   2 -16   1   37.70    4.08
  -2 -16  -1   40.51    3.51
  -2  16  -1   38.15    3.27
  -2 -16  -2    5.06    1.37
   2 -16   2    2.84    1.41
  -2  16  -2    2.66    1.13
  -2  16  -3  148.89    7.30
  -2 -16  -3  152.62    6.37
  -2 -16  -3  173.64    8.84
   2 -16   3  157.37    8.20
  -2  16  -4   50.94    4.54
  -2 -16  -4   47.74    3.36
  -2 -16  -4   50.99    5.07
   2 -16   4   50.83    4.67
  -2  16  -5   10.84    2.10
   2 -16   5   11.70    2.44
  -2 -16  -5   11.40    2.16
  -2  16  -6    2.96    0.96
   2 -16   6    3.12    1.42
  -2 -16  -6    1.87    0.86
  -2  16  -7   13.26    2.57
   2 -16   7   11.91    2.48
  -2 -16  -7   14.05    2.85
  -2  16  -8   -0.16    0.95
   2 -16   8    0.28    0.98
  -2 -16  -8   -1.33    1.47
  -2  16  -9    2.35    1.12
   2 -16   9    3.21    1.42
  -2 -16  -9    3.45    1.67
  -2  16 -10    2.31    1.13
  -2 -16 -10    1.45    1.41
  -2  16 -11    4.26    1.97
  -2 -16 -11    2.49    1.52
  -2  16 -12    0.55    1.30
  -2 -16 -12    1.85    1.83
   2  17 -12    5.51    2.51
  -2 -17  12    8.22    2.44
   2  17 -11    4.72    1.96
   2 -17 -11    3.61    1.60
  -2 -17  11    5.92    2.48
   2  17 -10    0.40    0.93
   2 -17 -10   -0.57    0.57
   2  17  -9    0.40    0.89
   2 -17  -9    0.22    0.97
  -2 -17   9   -0.05    1.02
  -2 -17   8    4.88    1.71
   2  17  -8    8.93    2.63
   2 -17  -8    9.86    2.23
  -2 -17   7   15.93    3.42
   2  17  -7   14.62    2.98
   2 -17  -7   20.26    3.51
   2  17  -6    1.51    1.40
  -2 -17   6    0.93    1.06
   2 -17  -6   -0.08    0.85
  -2 -17   5   -1.44    1.25
   2  17  -5    0.48    0.64
   2 -17  -5   -0.28    0.71
   2  17  -4   18.28    3.04
   2 -17  -4   14.86    2.92
  -2 -17   4   15.57    2.63
   2  17  -3   16.98    3.04
  -2 -17   3   19.75    2.89
   2 -17  -3   20.37    3.11
  -2 -17   2    1.10    1.03
   2 -17  -2   -0.07    0.81
   2 -17  -1    2.95    0.48
  -2  17   1    4.64    1.01
  -2 -17   1    5.10    1.49
   2 -17   0    4.52    0.94
  -2  17   0    5.57    1.34
  -2 -17   0    5.46    1.56
   2 -17   1    1.96    1.25
  -2  17  -1    1.52    0.78
  -2 -17  -1    1.25    0.91
  -2 -17  -2   99.63    5.62
   2 -17   2   96.27    6.79
  -2  17  -2   94.61    5.65
   2 -17   3   24.42    3.35
  -2  17  -3   21.67    2.81
  -2 -17  -3   22.94    3.59
  -2 -17  -3   21.36    2.47
  -2  17  -4    0.04    0.44
  -2 -17  -4    0.79    0.71
  -2 -17  -4   -0.54    0.57
  -2  17  -5   10.23    2.06
   2 -17   5   16.86    2.78
  -2 -17  -5   14.84    2.75
  -2  17  -6    4.90    1.36
   2 -17   6    6.02    1.74
  -2 -17  -6    8.10    2.05
  -2  17  -7    0.04    0.85
   2 -17   7    1.24    1.36
  -2 -17  -7    0.82    0.80
  -2  17  -8    1.63    1.12
   2 -17   8    1.22    0.67
  -2 -17  -8   -0.39    1.17
  -2  17  -9   -1.98    1.47
   2 -17   9    0.95    0.80
  -2 -17  -9   -0.85    1.42
  -2  17 -10    8.11    2.51
  -2 -17 -10    9.59    2.76
  -2  17 -11    7.74    2.90
  -2 -17 -11    8.14    2.76
  -2  17 -12   25.22    4.85
  -2 -17 -12   23.66    4.47
   2 -18 -11    2.39    0.77
  -2 -18  11    2.17    1.44
   2  18 -10   -2.41    1.89
   2 -18 -10    0.80    1.14
  -2 -18  10   -0.48    1.03
   2  18  -9    2.86    2.09
   2 -18  -9    2.69    1.59
  -2 -18   9    0.17    0.58
   2  18  -8    6.11    1.85
   2 -18  -8    5.20    2.14
  -2 -18   8    5.57    1.75
   2  18  -7    1.67    0.97
   2 -18  -7    0.29    0.89
  -2 -18   7    0.29    0.66
   2  18  -6    1.31    0.76
   2 -18  -6    0.12    0.76
  -2 -18   6    0.37    0.92
   2  18  -5    4.11    1.79
   2 -18  -5    3.27    1.51
  -2 -18   5    4.74    1.51
   2  18  -4   28.45    3.98
  -2 -18   4   21.96    3.22
   2 -18  -4   27.85    3.85
   2  18  -3    0.31    0.96
  -2 -18   3   -0.88    0.85
   2 -18  -3    0.50    0.45
   2 -18  -2    0.92    1.41
  -2 -18   2    0.03    0.54
  -2  18   1    5.60    1.29
  -2 -18   1    5.38    1.43
   2 -18  -1    5.55    1.61
  -2 -18   0  127.44    6.90
   2 -18   0  122.93    7.74
  -2  18   0  123.76    5.98
  -2 -18  -1   81.05    5.37
   2 -18   1   77.30    6.29
  -2  18  -1   79.22    5.15
   2 -18   2    8.60    2.26
  -2  18  -2    7.29    1.71
  -2 -18  -2    5.57    1.42
  -2  18  -3   19.17    2.78
   2 -18   3   24.96    3.54
  -2 -18  -3   23.72    2.68
  -2 -18  -3   25.07    3.76
  -2 -18  -4   58.22    4.00
  -2 -18  -4   69.29    5.97
   2 -18   4   66.55    5.63
  -2  18  -4   59.17    5.11
  -2  18  -5    4.96    1.32
   2 -18   5    7.18    2.23
  -2 -18  -5    0.87    0.70
  -2  18  -6    1.05    1.12
  -2 -18  -6    2.01    0.60
  -2  18  -7   -1.41    1.01
   2 -18   7   -0.07    0.64
  -2 -18  -7   -1.63    1.43
  -2  18  -8    1.12    0.68
   2 -18   8    0.07    0.56
  -2 -18  -8   -0.69    1.10
  -2  18  -9   -0.14    0.97
   2 -18   9    0.74    1.04
  -2 -18  -9   -2.56    1.85
  -2  18 -10    2.10    0.94
  -2 -18 -10    0.20    0.74
  -2  18 -11    9.66    3.07
  -2 -18 -11   12.27    3.30
   2  19 -11   -0.03    0.90
  -2 -19  11    1.86    1.48
   2  19 -10    7.29    2.49
   2 -19 -10    9.71    2.72
  -2 -19  10    9.83    2.89
   2  19  -9   -0.20    1.39
   2 -19  -9    1.16    1.25
  -2 -19   9   -0.37    1.17
   2  19  -8   18.95    3.69
   2 -19  -8   18.84    3.72
  -2 -19   8   15.78    3.37
   2  19  -7   13.52    3.02
   2 -19  -7   12.42    3.13
  -2 -19   7   12.56    2.79
   2  19  -6    2.03    0.95
   2 -19  -6    2.47    1.39
  -2 -19   6    1.58    0.82
   2  19  -5   -0.35    0.90
  -2 -19   5    1.20    0.50
   2  19  -4   13.91    2.96
  -2 -19   4    9.27    2.11
   2 -19  -4   11.13    2.68
  -2 -19   3   -0.84    1.17
   2  19  -3   -0.58    0.60
   2 -19  -3    0.79    0.68
   2 -19  -2    0.89    0.88
  -2 -19   2    0.86    0.40
   2 -19  -1    9.21    2.11
  -2 -19   1    8.14    2.01
  -2  19   1    7.92    1.47
  -2  19   0    2.11    0.99
  -2 -19   0    3.17    1.42
   2 -19   0    2.62    1.61
  -2 -19  -1   79.55    5.53
   2 -19   1   90.51    6.76
  -2  19  -1   73.37    5.07
  -2 -19  -2   53.19    4.38
   2 -19   2   59.50    5.44
  -2  19  -2   58.04    4.76
  -2  19  -3    0.47    0.75
   2 -19   3    2.51    1.68
  -2 -19  -3    1.19    1.02
  -2 -19  -3   -0.54    0.47
  -2  19  -4   14.76    2.54
   2 -19   4   21.09    3.49
  -2 -19  -4   14.79    2.13
  -2 -19  -4   15.93    3.09
  -2  19  -5    4.35    1.61
   2 -19   5    4.78    1.71
  -2 -19  -5    0.57    0.69
  -2  19  -6    2.22    1.02
   2 -19   6    3.42    1.79
  -2 -19  -6    1.05    0.96
  -2  19  -7    1.54    1.27
   2 -19   7    3.18    1.61
  -2 -19  -7    0.85    0.68
  -2  19  -8   -0.45    0.76
   2 -19   8    0.18    1.01
  -2 -19  -8   -1.61    1.47
  -2  19  -9   -0.07    1.45
   2 -19   9    3.23    1.62
  -2 -19  -9    0.83    0.75
  -2  19 -10    3.96    1.47
  -2 -19 -10    2.88    1.51
  -2  19 -11    4.55    1.91
  -2 -19 -11    2.22    1.38
   2  20 -11    2.44    1.73
  -2 -20  11    1.72    1.55
   2  20 -10    6.35    2.62
   2 -20 -10    5.54    2.25
  -2 -20  10    6.52    2.40
   2  20  -9    0.34    0.91
   2 -20  -9    0.14    1.07
  -2 -20   9   -2.24    1.63
   2  20  -8    9.44    2.62
   2 -20  -8   10.20    2.82
  -2 -20   8    9.50    2.58
   2  20  -7    0.53    0.94
  -2 -20   7    0.59    0.75
   2 -20  -7    0.59    0.67
   2  20  -6   -0.69    1.19
  -2 -20   6   -1.50    1.26
   2 -20  -6   -1.11    1.04
   2  20  -5   11.04    2.70
  -2 -20   5   11.99    2.71
   2 -20  -5   10.32    2.60
   2  20  -4   -0.32    1.11
  -2 -20   4    0.68    0.82
   2 -20  -4    1.37    1.36
  -2 -20   3    2.84    1.21
   2  20  -3    4.06    1.43
   2 -20  -3    2.71    1.62
   2 -20  -2   21.86    3.70
  -2 -20   2   19.59    3.09
   2 -20  -1    1.97    1.15
  -2 -20   1    0.69    0.76
  -2  20   1   -0.76    0.69
  -2  20   0   22.33    2.72
   2 -20   0   31.58    4.17
  -2 -20   0   27.97    3.41
  -2 -20  -1    6.26    1.84
   2 -20   1    3.95    1.61
  -2  20  -1    2.41    0.81
   2 -20   2   39.50    4.57
  -2 -20  -2   39.88    3.88
  -2  20  -2   40.41    4.10
  -2 -20  -3   60.76    4.59
  -2 -20  -3   78.85    6.66
   2 -20   3   61.98    5.99
  -2  20  -3   67.01    5.41
  -2  20  -4   20.07    3.10
   2 -20   4   23.78    3.50
  -2 -20  -4   18.09    2.44
  -2 -20  -4   22.21    3.63
  -2  20  -5    5.12    1.76
   2 -20   5    4.42    1.46
  -2 -20  -5    7.69    2.48
  -2  20  -6   12.07    2.89
   2 -20   6   11.40    2.68
  -2 -20  -6   14.92    2.99
  -2  20  -7    4.81    1.92
   2 -20   7    3.78    1.82
  -2 -20  -7    4.34    1.78
  -2  20  -8    0.85    1.33
   2 -20   8    1.17    1.27
  -2 -20  -8   -0.14    1.24
  -2  20  -9    0.65    0.87
   2 -20   9    4.67    2.01
  -2 -20  -9    3.14    1.40
  -2  20 -10   -1.25    1.46
  -2 -20 -10    0.94    1.33
  -2  20 -11    2.38    1.68
  -2 -20 -11    0.54    1.05
   2  21 -10    0.82    1.08
   2 -21 -10    2.65    1.64
  -2 -21  10    4.99    2.00
   2  21  -9   14.65    3.45
   2 -21  -9   11.16    3.20
  -2 -21   9   13.62    3.60
   2  21  -8    5.28    2.09
  -2 -21   8   10.18    3.16
   2 -21  -8    9.60    2.79
   2  21  -7    1.04    1.28
  -2 -21   7    3.54    1.69
   2 -21  -7    2.35    1.41
   2  21  -6   -0.16    0.76
  -2 -21   6   -0.74    0.74
   2 -21  -6   -0.74    1.29
   2  21  -5    0.43    0.76
  -2 -21   5    2.02    0.97
   2 -21  -5    1.87    1.64
   2  21  -4    7.80    2.31
  -2 -21   4    8.37    2.20
   2 -21  -4    8.03    2.45
   2  21  -3    5.64    1.72
  -2 -21   3    4.47    1.70
   2 -21  -3    6.28    2.26
   2 -21  -2   27.96    4.24
  -2 -21   2   18.68    3.10
   2 -21  -1   20.08    3.64
  -2 -21   1   21.93    3.42
  -2  21   1   18.64    2.46
  -2  21   0   21.46    2.77
  -2 -21   0   28.74    3.66
   2 -21   0   28.73    3.98
  -2  21  -1    0.13    0.58
   2 -21   1    1.42    1.23
  -2 -21  -1    0.65    0.54
  -2  21  -2   -0.40    0.75
   2 -21   2    0.20    0.94
  -2 -21  -2   -0.70    0.42
  -2  21  -3    0.03    0.92
   2 -21   3    1.63    1.35
  -2 -21  -3    2.60    0.92
  -2 -21  -3    2.00    1.54
  -2  21  -4   26.99    3.80
   2 -21   4   31.78    4.12
  -2 -21  -4   27.07    3.17
  -2 -21  -4   26.82    4.20
  -2  21  -5    1.81    1.30
   2 -21   5   -0.08    0.79
  -2 -21  -5    0.49    0.97
  -2  21  -6    1.79    1.38
   2 -21   6    3.49    1.74
  -2 -21  -6    0.02    1.04
  -2  21  -7    2.32    1.69
   2 -21   7    4.00    2.16
  -2 -21  -7    2.10    1.19
  -2  21  -8    0.33    1.34
   2 -21   8    2.25    1.60
  -2 -21  -8    2.64    1.48
  -2  21  -9    2.36    1.63
   2 -21   9    2.22    1.52
  -2 -21  -9    2.42    1.16
  -2  21 -10    3.13    1.73
  -2 -21 -10    0.91    0.97
   2  22 -10    1.14    1.40
  -2 -22  10    1.98    1.82
   2 -22 -10   -0.35    1.01
   2  22  -9    2.47    1.89
  -2 -22   9    3.53    1.53
   2 -22  -9    1.21    0.82
   2  22  -8    1.64    0.90
   2 -22  -8    1.08    1.24
   2  22  -7    4.19    2.07
  -2 -22   7    2.23    1.68
   2 -22  -7    4.61    1.88
   2  22  -6    6.59    1.95
  -2 -22   6    4.70    2.14
   2 -22  -6    4.78    1.96
   2  22  -5    4.43    1.54
  -2 -22   5    0.63    0.89
   2 -22  -5    3.60    1.25
   2  22  -4    1.04    1.22
  -2 -22   4    0.93    0.72
   2 -22  -4    0.44    0.62
   2  22  -3    2.25    1.60
  -2 -22   3    1.63    1.32
   2 -22  -3    1.82    1.38
   2 -22  -2    2.45    1.69
  -2 -22   2    0.61    0.88
   2 -22  -1   26.35    3.92
  -2  22   1   19.58    2.65
  -2 -22   1   26.68    3.72
  -2 -22   0    3.87    1.29
  -2  22   0    2.59    0.98
   2 -22   0    1.17    1.21
  -2  22  -1    0.19    0.43
   2 -22   1    0.08    0.80
  -2 -22  -1    1.07    1.12
  -2  22  -2   -0.51    0.77
   2 -22   2    0.21    0.90
  -2 -22  -2   -0.18    0.59
  -2  22  -3    0.82    0.56
   2 -22   3    1.53    1.02
  -2 -22  -3    0.87    0.85
  -2 -22  -3   -0.46    1.20
  -2  22  -4    1.41    1.03
   2 -22   4    2.80    1.66
  -2 -22  -4    1.46    0.99
  -2 -22  -4    0.28    0.59
  -2  22  -5    9.86    2.54
   2 -22   5    8.50    2.70
  -2 -22  -5   10.42    2.90
  -2  22  -6   14.52    3.21
   2 -22   6   17.25    3.47
  -2 -22  -6   11.64    2.85
  -2  22  -7   12.54    3.03
   2 -22   7   15.29    3.18
  -2 -22  -7   11.60    2.91
  -2  22  -8   -0.32    1.30
   2 -22   8    3.18    1.79
  -2 -22  -8    2.44    1.86
  -2  22  -9    0.51    0.93
   2 -22   9    3.57    1.60
  -2 -22  -9   -0.08    1.57
  -2  22 -10    2.51    1.73
  -2 -22 -10   -1.58    2.12
   2  23  -9    0.78    2.04
  -2 -23   9    0.48    1.10
   2 -23  -9   -0.29    0.74
   2  23  -8    4.81    2.13
  -2 -23   8    6.43    2.31
   2 -23  -8   11.22    2.66
  -2 -23   7    2.41    1.16
   2  23  -7    4.31    1.94
   2 -23  -7    2.70    1.44
   2  23  -6    1.05    1.36
  -2 -23   6    3.15    1.65
   2 -23  -6    2.22    1.69
   2  23  -5    3.30    1.77
  -2 -23   5    2.67    1.79
   2 -23  -5    4.12    2.15
  -2 -23   4    6.10    2.14
   2  23  -4    5.64    2.02
   2 -23  -4    5.40    2.30
   2  23  -3    1.70    0.79
  -2 -23   3    2.18    1.70
   2 -23  -3    2.06    1.35
   2 -23  -2    0.55    0.92
  -2 -23   2    1.52    1.25
   2 -23  -1    1.81    1.26
  -2 -23   1    1.70    1.31
  -2 -23   0    9.76    2.30
  -2  23   0    8.17    1.94
   2 -23   0    8.32    2.42
   2 -23   1   -3.08    1.65
  -2 -23  -1   -1.35    0.94
  -2  23  -2   -0.95    0.98
   2 -23   2    1.19    1.00
  -2 -23  -2    0.60    0.66
  -2  23  -3    0.53    0.55
   2 -23   3    0.50    0.97
  -2 -23  -3   -0.28    0.79
  -2 -23  -3   -1.04    1.16
  -2  23  -4   -0.52    0.84
   2 -23   4   -0.44    0.68
  -2 -23  -4   -0.78    0.73
  -2  23  -5   11.27    2.45
   2 -23   5   17.58    3.59
  -2 -23  -5   13.39    3.02
  -2  23  -6    4.88    2.09
   2 -23   6    7.93    2.57
  -2 -23  -6    7.10    2.01
  -2  23  -7    4.52    1.85
   2 -23   7    3.54    1.97
  -2 -23  -7    8.30    2.69
  -2  23  -8    5.16    2.15
   2 -23   8    1.81    1.27
  -2 -23  -8    5.58    2.38
  -2  23  -9    2.48    1.80
   2 -23   9    3.06    1.62
  -2 -23  -9   -0.87    1.35
   2  24  -9   -0.36    0.98
  -2 -24   9    1.06    1.21
   2 -24  -9   -0.72    1.39
   2  24  -8    1.27    1.44
  -2 -24   8    4.50    1.80
   2 -24  -8    0.27    1.02
   2  24  -7    0.78    0.74
  -2 -24   7    0.29    1.10
   2 -24  -7    0.63    0.93
   2  24  -6    8.29    2.51
  -2 -24   6    2.54    1.54
   2 -24  -6   11.31    3.09
   2  24  -5    0.50    0.80
  -2 -24   5    1.55    1.30
   2 -24  -5   -0.05    0.98
   2  24  -4    3.47    1.84
  -2 -24   4    4.82    1.80
   2 -24  -4    2.37    1.50
   2  24  -3   -1.07    1.45
  -2 -24   3    0.49    0.64
   2 -24  -3    0.05    0.72
   2 -24  -2    1.54    1.04
  -2 -24   2    2.30    1.20
  -2 -24   1    5.55    1.99
   2 -24  -1    6.74    2.00
  -2  24   0   -0.40    0.78
   2 -24   0    0.41    1.18
  -2 -24   0    0.59    0.76
  -2  24  -1    0.84    0.86
   2 -24   1    1.45    1.22
  -2 -24  -1    2.96    1.23
  -2  24  -2    0.27    0.56
   2 -24   2   -0.95    1.07
  -2 -24  -2    0.15    0.64
  -2  24  -3   -0.13    0.80
   2 -24   3    0.32    0.63
  -2 -24  -3   -0.30    0.66
  -2  24  -4   -1.46    1.47
   2 -24   4    0.69    0.69
  -2 -24  -4   -1.37    1.05
  -2  24  -5    1.26    0.83
   2 -24   5    0.21    1.06
  -2 -24  -5   -1.01    1.62
  -2  24  -6    0.05    0.90
   2 -24   6   -0.60    0.67
  -2 -24  -6    1.37    1.56
  -2  24  -7   -1.30    1.12
   2 -24   7    2.00    1.82
  -2 -24  -7    0.49    0.88
  -2  24  -8    0.92    0.76
   2 -24   8    3.20    2.01
  -2 -24  -8    3.17    1.72
  -2  24  -9    2.72    1.92
  -2 -24  -9    0.06    0.75
   2  25  -8   -0.90    1.32
  -2 -25   8    0.69    1.30
   2 -25  -8    0.67    1.01
   2  25  -7   -1.05    1.18
  -2 -25   7    0.82    0.93
   2 -25  -7   -0.19    0.99
   2  25  -6    1.50    1.35
  -2 -25   6   -0.34    0.98
   2 -25  -6   -1.50    1.31
   2  25  -5    0.03    1.23
  -2 -25   5    3.12    1.55
   2 -25  -5   -1.30    1.24
  -2 -25   4    0.21    0.70
   2  25  -4   -2.05    1.61
   2 -25  -4   -1.70    1.38
  -2 -25   3    1.18    0.78
   2 -25  -3    0.34    0.74
   2 -25  -2   -0.26    0.86
  -2 -25   2    0.13    0.90
  -2 -25   1    0.20    0.74
   2 -25  -1   -0.12    1.09
   2 -25   0    0.07    1.51
  -2 -25   0   -1.38    1.47
  -2  25  -1   -0.03    0.72
   2 -25   1   -0.07    0.61
  -2 -25  -1   -0.22    1.05
  -2  25  -2   -0.47    0.95
   2 -25   2   -1.07    1.15
  -2 -25  -2   -0.26    0.81
  -2  25  -3    0.06    0.86
   2 -25   3   -0.26    0.70
  -2 -25  -3   -0.49    0.78
  -2 -25  -3   -0.19    0.92
  -2  25  -4   -0.33    0.66
   2 -25   4    0.12    1.39
  -2 -25  -4   -1.21    1.35
  -2  25  -5   -1.17    1.25
   2 -25   5    1.40    1.17
  -2 -25  -5    0.05    0.68
  -2  25  -6   -0.77    1.17
   2 -25   6    0.40    1.20
  -2 -25  -6    1.01    1.08
  -2  25  -7    0.25    0.99
   2 -25   7    0.76    1.65
  -2 -25  -7    0.94    0.76
  -2  25  -8   -1.09    1.19
   2 -25   8    1.15    1.39
  -2 -25  -8   -1.37    1.40
   2  26  -8    1.00    0.94
  -2 -26   8    1.72    1.39
   2 -26  -8    1.59    1.60
   2  26  -7    3.38    2.15
  -2 -26   7    3.65    2.16
   2 -26  -7    3.03    1.87
  -2 -26   6    0.11    0.78
   2  26  -6   -0.29    1.32
   2 -26  -6    0.08    1.13
   2  26  -5   -0.68    1.16
  -2 -26   5    0.36    0.98
   2 -26  -5    1.19    1.35
   2  26  -4    1.09    0.93
   2 -26  -4    0.86    0.88
  -2 -26   3    7.72    2.57
   2 -26  -3    3.75    1.75
  -2 -26   2    2.12    1.46
   2 -26  -2    4.78    1.96
   2 -26  -1    2.03    0.70
  -2 -26   1    1.54    0.98
   2 -26   0   -0.35    0.88
  -2 -26   0    0.02    0.70
  -2  26  -1   -0.09    0.74
   2 -26   1    1.94    1.37
  -2 -26  -1   -0.96    1.19
  -2  26  -2    1.49    1.09
   2 -26   2   -0.77    1.55
  -2 -26  -2    0.58    0.64
  -2  26  -3    3.20    1.58
   2 -26   3    2.36    1.41
  -2 -26  -3   -1.55    1.36
  -2  26  -4   -0.80    1.02
   2 -26   4    1.86    1.58
  -2 -26  -4    0.66    1.31
  -2  26  -5    1.48    1.18
   2 -26   5    2.53    1.03
  -2 -26  -5    1.45    1.49
  -2  26  -6    3.56    1.49
   2 -26   6    3.95    1.84
  -2 -26  -6   -0.29    1.32
  -2  26  -7    0.08    1.00
   2 -26   7    0.80    1.43
  -2 -26  -7   -0.28    0.80
   2  27  -7    2.93    2.04
  -2 -27   7    3.34    1.65
   2 -27  -7   -1.34    1.04
   2  27  -6   -0.34    1.40
  -2 -27   6   -0.89    1.08
   2 -27  -6   -1.95    1.68
   2  27  -5    2.78    1.92
  -2 -27   5   -0.72    0.70
   2 -27  -5    0.52    1.56
   2  27  -4   -0.48    1.25
  -2 -27   4    0.94    1.29
   2 -27  -4   -1.84    1.48
  -2 -27   3    1.77    1.25
   2 -27  -3    0.93    0.94
   2 -27  -2   -1.31    1.31
  -2 -27   2   -1.97    1.41
   2 -27  -1   -0.39    1.21
  -2 -27   1    3.08    1.60
   2 -27   0    0.18    1.36
  -2 -27   0    0.37    0.67
   2 -27   1   -0.21    1.19
  -2 -27  -1    0.33    0.82
  -2  27  -2    1.74    1.26
   2 -27   2    0.26    1.00
  -2 -27  -2    0.94    0.76
  -2  27  -3    6.90    2.37
   2 -27   3    7.87    2.12
  -2 -27  -3    7.90    2.53
  -2  27  -4    0.99    1.18
   2 -27   4   -0.24    0.91
  -2 -27  -4    0.60    1.06
  -2  27  -5   -1.65    1.45
   2 -27   5    3.59    1.95
  -2 -27  -5    1.67    0.99
  -2  27  -6   -1.90    1.54
   2 -27   6   -0.27    0.77
  -2 -27  -6   -1.03    1.06
  -2  27  -7    0.22    0.79
   2 -27   7    0.03    0.75
  -2 -27  -7    2.12    2.01
   2  28  -6   -0.13    1.72
  -2 -28   6    1.89    2.09
   2 -28  -6   -0.50    1.10
   2  28  -5    2.61    2.08
  -2 -28   5    2.85    2.03
   2 -28  -5    1.78    1.42
  -2 -28   4    1.14    1.20
   2 -28  -4   -1.24    1.08
   2 -28  -3   -0.89    0.96
  -2 -28   3    1.33    1.47
   2 -28  -2    0.36    1.26
  -2 -28   2   -0.98    1.26
   2 -28  -1    0.81    0.98
  -2 -28   1   -0.68    1.25
   2 -28   0    5.29    2.04
  -2 -28   0    2.66    1.43
   2 -28   1    0.54    1.51
  -2 -28  -1   -0.04    0.79
   2 -28   2    8.35    2.75
  -2 -28  -2    4.30    1.70
   2 -28   3    1.05    1.35
  -2 -28  -3   -1.58    1.72
  -2  28  -4   -0.37    1.08
   2 -28   4   -0.50    1.04
  -2 -28  -4   -2.73    1.95
  -2  28  -5   -0.38    1.00
   2 -28   5    0.59    0.88
  -2 -28  -5    2.18    1.48
  -2  28  -6   -1.32    0.86
   2 -28   6   -0.11    0.79
  -2 -28  -6   -0.60    1.61
   2  29  -5    0.60    1.32
  -2 -29   5   -0.12    1.06
   2 -29  -5    0.92    0.89
  -2 -29   4    2.50    0.91
   2 -29  -4    3.00    1.82
  -2 -29   3    0.53    1.10
   2 -29  -3   -1.65    1.25
   2 -29  -2    0.46    0.85
  -2 -29   2    1.56    1.68
   2 -29  -1   -1.36    1.77
  -2 -29   1   -0.42    0.70
   2 -29   0   -0.11    0.81
  -2 -29   0   -0.71    0.85
   2 -29   1   -0.57    1.36
  -2 -29  -1    0.70    1.02
   2 -29   2    3.45    1.74
   2 -29   3    0.95    1.06
  -2 -29  -3    2.09    1.06
   2 -29   4    3.00    1.52
  -2 -29  -4    1.16    0.84
   2 -29   5   -0.65    0.96
  -2 -29  -5    1.36    0.82
  -2 -30   3    1.34    1.61
   2 -30  -3    2.65    1.09
   2 -30  -2    0.45    1.14
  -2 -30   2    0.56    0.87
   2 -30  -1   -1.59    1.42
  -2 -30   1   -0.18    1.10
   2 -30   0    0.65    0.74
  -2 -30   0    2.31    1.36
   2 -30   1    1.93    1.80
   2 -30   2    0.03    1.11
   2 -30   3   -0.96    1.36
  -2 -30  -3    3.45    2.26
   2 -31  -1   -0.95    1.10
  -2 -31   1   -0.99    1.75
   2 -31   0   -0.65    1.23
  -2 -31   0   -2.60    2.01
   2 -31   1    0.37    0.97
   3   0 -13    0.30    1.14
   3   0 -12   -0.99    0.77
   3   0 -11    0.67    0.71
   3   0 -10    1.13    1.22
   3   0  -9   80.44    7.37
   3   0  -8   -0.64    1.21
   3   0  -7    5.35    1.64
   3   0  -6   -2.02    1.54
   3   0  -5   31.48    3.74
   3   0  -4    0.61    0.88
  -3   0   3   95.76    3.73
   3   0  -3  106.26    6.72
   3   0  -2    1.02    0.56
  -3   0   2   -0.45    0.51
   3   0  -1   20.59    2.63
  -3   0   1   20.02    1.96
   3   0   0    0.35    0.52
  -3   0   0   -0.53    0.69
   3   0   1    4.44    0.99
  -3   0  -1    3.78    0.84
   3   0   2   -0.15    0.43
  -3   0  -2   -0.06    0.46
  -3   0  -3  132.64    6.59
   3   0   3  127.03    5.45
   3   0   4    0.02    0.35
  -3   0  -4    0.91    1.15
  -3   0  -5  367.03   12.22
  -3   0  -6    1.45    1.49
  -3   0  -7    3.30    1.72
  -3   0  -8    1.28    1.26
  -3   0  -9    1.81    1.11
  -3   0 -10    0.49    1.02
  -3   0 -11    0.23    0.93
  -3   0 -12   -0.75    1.23
   3   1 -13   10.68    2.80
   3  -1 -13    7.64    2.86
   3   1 -12   -0.42    1.10
   3  -1 -12    1.81    1.86
   3   1 -11    2.79    1.87
   3  -1 -11    5.52    2.32
   3   1 -10    1.47    1.31
   3  -1 -10    1.22    0.94
   3   1  -9   -0.69    1.06
   3  -1  -9    1.22    1.12
   3   1  -8    6.62    2.04
   3  -1  -8    7.62    2.15
   3   1  -7   45.62    4.99
   3  -1  -7   44.44    5.06
   3   1  -6   -0.65    1.04
   3  -1  -6    1.58    0.74
   3   1  -5   22.02    3.22
   3  -1  -5   23.93    3.35
   3   1  -4    7.21    1.89
   3  -1  -4    8.19    2.22
  -3  -1   4   10.01    1.23
  -3  -1   3  101.85    4.12
   3   1  -3  104.67    6.61
   3  -1  -3  104.26    6.65
  -3   1   2   22.09    1.74
  -3  -1   2   23.73    2.06
   3   1  -2   23.37    2.87
   3  -1  -2   26.08    3.25
   3   1  -1   -0.53    0.56
   3  -1  -1    0.49    0.51
  -3   1   1    0.07    0.28
  -3  -1   1   -0.80    0.56
   3   1   0    0.20    0.62
   3  -1   0   -0.40    0.78
  -3   1   0    0.67    0.40
  -3  -1   0    0.65    0.38
  -3   1  -1   33.31    2.86
  -3  -1  -1   30.75    2.78
   3   1   1   33.64    3.15
   3  -1   1   32.52    3.17
  -3   1  -2   77.71    4.69
  -3  -1  -2   76.12    4.78
   3   1   2   72.41    4.28
   3  -1   2   74.93    4.57
  -3  -1  -3  202.27    8.11
  -3   1  -3  197.99    7.90
   3   1   3  187.26    6.45
   3  -1   3  185.15    6.83
  -3   1  -4  191.46    8.27
  -3  -1  -4  185.42    8.34
   3   1   4  168.70    5.57
   3  -1   4  160.61    5.94
  -3   1  -5   39.07    4.25
  -3  -1  -5   36.88    3.95
  -3   1  -6   26.92    3.55
  -3  -1  -6   30.17    3.71
  -3   1  -7   79.36    6.34
  -3  -1  -7   89.19    6.81
  -3   1  -8   17.30    3.19
  -3  -1  -8   19.14    3.33
  -3   1  -9    4.07    1.54
  -3  -1  -9    2.94    1.70
  -3   1 -10   -0.84    1.03
  -3  -1 -10   -0.02    1.00
  -3   1 -11   12.05    3.14
  -3  -1 -11    7.66    2.51
  -3   1 -12   -0.22    1.13
  -3  -1 -12   -0.64    0.82
   3   2 -13   -1.29    1.34
   3  -2 -13    1.29    1.76
   3  -2 -12   -0.44    1.00
   3   2 -12    0.39    1.08
   3   2 -11    3.04    1.87
   3  -2 -11    0.18    0.90
   3   2 -10   -1.74    1.42
   3  -2 -10   -1.26    1.25
   3   2  -9   -0.43    1.35
   3  -2  -9   -0.35    1.26
   3   2  -8    3.12    1.63
   3  -2  -8    1.52    1.19
   3   2  -7   46.55    5.16
   3  -2  -7   52.88    5.50
   3   2  -6   14.65    2.92
   3  -2  -6   19.40    3.40
   3   2  -5    1.90    0.49
   3  -2  -5    1.06    0.91
   3   2  -4   50.59    4.69
   3  -2  -4   45.99    4.54
  -3  -2   3  109.87    4.57
   3   2  -3  107.07    6.80
   3  -2  -3  109.92    6.91
  -3   2   2   16.82    1.43
   3   2  -2   15.27    2.46
   3  -2  -2   15.19    2.53
  -3  -2   2   15.85    1.75
   3   2  -1   -0.94    0.80
   3  -2  -1    0.39    0.38
  -3   2   1   -0.21    0.32
  -3  -2   1    0.05    0.39
   3   2   0    3.36    0.90
   3  -2   0    4.87    1.26
  -3   2   0    3.76    0.84
  -3  -2   0    3.53    0.90
   3   2   1    4.72    1.02
   3  -2   1    5.34    1.34
  -3   2  -1    5.46    1.14
  -3  -2  -1    5.28    0.88
   3   2   2    1.09    0.48
   3  -2   2    1.09    0.37
  -3   2  -2    1.80    0.75
   3   2   3    2.39    0.79
   3  -2   3    1.84    0.63
  -3   2  -3    3.89    1.27
  -3  -2  -3    2.19    0.83
  -3  -2  -4  111.12    6.44
   3   2   4  102.79    4.15
   3  -2   4  101.81    4.87
  -3   2  -5   86.18    5.96
  -3  -2  -5   87.25    6.00
  -3  -2  -6  150.82    8.37
  -3   2  -6  154.41    8.28
  -3   2  -7   -1.44    0.81
  -3  -2  -7    2.15    1.63
  -3   2  -8   24.37    3.61
  -3  -2  -8   23.40    3.70
  -3   2  -9   -0.66    0.52
  -3  -2  -9   -0.23    0.55
  -3   2 -10    3.85    1.59
  -3  -2 -10    3.49    1.63
  -3   2 -11   -2.38    1.89
  -3  -2 -11   -0.76    1.23
  -3   2 -12    2.01    1.51
  -3  -2 -12    0.11    1.15
   3   3 -12    5.26    2.27
   3  -3 -12    3.46    1.72
   3   3 -11   -0.21    0.64
   3  -3 -11   -0.03    0.65
   3   3 -10   11.82    2.94
   3  -3 -10   10.03    2.69
   3   3  -9    1.29    1.35
   3  -3  -9   -0.67    1.04
   3   3  -8   -0.27    1.05
   3  -3  -8    1.09    1.03
   3   3  -7    0.06    0.78
   3  -3  -7   -1.15    1.52
   3   3  -6  113.70    7.68
   3  -3  -6  101.18    7.41
   3   3  -5   50.44    5.09
   3  -3  -5   51.67    5.19
   3   3  -4    9.28    1.96
   3  -3  -4   14.12    2.51
   3   3  -3   -1.05    1.19
   3  -3  -3    0.31    0.78
   3   3  -2   -1.22    1.25
   3  -3  -2   -1.01    1.00
  -3  -3   2    0.18    0.41
  -3   3   1   38.32    2.37
  -3  -3   1   40.41    3.07
   3   3  -1   34.80    3.49
   3  -3  -1   34.84    3.57
  -3   3   0   38.45    2.74
  -3  -3   0   38.41    3.18
   3   3   0   38.24    3.44
   3  -3   0   37.53    3.65
   3   3   1    7.82    1.43
  -3   3  -1   10.32    1.45
   3  -3   1    9.92    1.81
  -3  -3  -1    9.61    1.70
  -3   3  -2   44.11    3.47
  -3  -3  -2   37.67    3.28
   3   3   2   39.39    3.05
   3  -3   2   39.12    3.34
   3   3   3    0.96    0.38
  -3   3  -3    1.23    0.84
   3  -3   3    1.59    0.82
  -3  -3  -3   -0.91    1.18
   3  -3   4    0.02    0.36
  -3  -3  -4   -0.31    0.99
  -3   3  -5    0.44    1.15
   3  -3   5   -0.39    0.48
  -3  -3  -5    0.19    0.59
  -3   3  -6    0.39    0.43
  -3  -3  -6    0.80    0.69
  -3   3  -7    0.41    0.80
  -3  -3  -7    1.77    1.45
  -3   3  -8    0.69    0.76
  -3  -3  -8    1.43    1.14
  -3   3  -9   -0.40    0.63
  -3  -3  -9    2.65    1.83
  -3   3 -10    7.94    2.38
  -3  -3 -10    8.63    2.77
  -3   3 -11    3.09    1.74
  -3  -3 -11    1.92    1.46
  -3   3 -12    0.39    0.94
  -3  -3 -12    2.88    1.53
   3   4 -12    2.40    1.40
   3  -4 -12    3.90    2.07
   3   4 -11   -1.22    1.53
   3  -4 -11   -0.03    0.70
   3   4 -10   -0.61    1.12
   3  -4 -10    1.19    0.95
   3   4  -9   -0.80    0.80
   3  -4  -9    0.81    0.60
   3   4  -8    5.62    1.72
   3  -4  -8    7.09    1.85
   3   4  -7    1.68    0.63
   3  -4  -7    0.82    1.17
   3   4  -6   99.96    7.27
   3  -4  -6  111.28    7.76
   3   4  -5   76.23    6.07
   3  -4  -5   78.93    6.28
   3   4  -4    5.38    1.48
   3  -4  -4    6.37    1.66
   3   4  -3   -0.30    0.57
   3  -4  -3    1.73    0.75
   3   4  -2   23.59    3.08
  -3  -4   2   27.25    2.56
   3  -4  -2   24.91    3.17
   3   4  -1   13.06    2.21
  -3   4   1   12.11    1.28
   3  -4  -1   12.68    2.22
  -3  -4   1   15.31    1.90
   3   4   0    8.85    1.67
  -3   4   0   12.33    1.45
   3  -4   0    9.85    1.92
  -3  -4   0   10.71    1.66
   3   4   1   12.05    1.74
  -3   4  -1   14.67    1.78
   3  -4   1   15.01    2.27
  -3  -4  -1   12.78    2.00
  -3   4  -2   55.60    3.79
  -3  -4  -2   54.29    4.11
   3   4   2   53.29    3.54
   3  -4   2   51.55    3.93
   3   4   3   -0.28    0.53
  -3   4  -3    1.18    0.79
   3  -4   3    0.08    0.46
  -3   4  -4   20.10    2.74
  -3  -4  -4   22.08    2.83
   3  -4   4   20.73    2.36
  -3   4  -5    0.95    0.48
  -3  -4  -5   -0.95    1.23
   3  -4   5   -0.13    0.44
  -3   4  -6   -0.47    0.91
  -3  -4  -6    1.17    0.79
  -3   4  -7    0.59    0.85
  -3  -4  -7   -2.02    1.56
  -3   4  -8    0.21    0.93
  -3  -4  -8   -0.56    0.85
  -3   4  -9    4.21    1.33
  -3  -4  -9    8.58    2.57
  -3   4 -10    1.40    1.16
  -3  -4 -10   -1.11    1.07
  -3   4 -11   -1.05    1.09
  -3  -4 -11    0.15    1.01
  -3   4 -12    4.37    1.90
  -3  -4 -12    6.51    2.59
   3   5 -12    2.36    1.42
   3  -5 -12    0.85    1.22
  -3  -5  12    1.96    1.35
   3   5 -11   -1.02    1.25
   3  -5 -11   -1.44    1.33
   3   5 -10    2.67    1.63
   3  -5 -10    5.08    2.22
   3   5  -9    0.14    0.91
   3  -5  -9   -1.89    1.89
   3   5  -8    7.74    2.15
   3  -5  -8    6.76    2.18
   3   5  -7    0.84    0.74
   3   5  -7   -0.67    0.97
   3  -5  -7   -1.31    1.22
   3   5  -6    2.74    1.36
   3  -5  -6    3.59    1.91
   3   5  -5   -0.35    0.80
   3  -5  -5    0.63    0.55
   3   5  -4   45.84    4.47
   3  -5  -4   50.42    4.88
   3   5  -3  114.50    6.90
   3  -5  -3  112.07    7.15
   3   5  -2   32.18    3.57
  -3  -5   2   37.14    3.15
   3  -5  -2   33.24    3.78
   3   5  -1   -0.24    0.49
   3  -5  -1   -0.20    0.46
  -3  -5   1    0.53    0.29
   3   5   0    0.38    0.42
  -3   5   0    0.65    0.42
   3  -5   0    1.25    0.63
  -3  -5   0    1.99    0.62
  -3   5  -1   30.57    2.58
  -3  -5  -1   34.13    3.17
   3   5   1   34.89    3.13
   3  -5   1   33.58    3.48
   3   5   2    6.33    1.16
  -3   5  -2    8.09    1.44
   3  -5   2    7.57    1.60
  -3  -5  -2    6.46    1.35
   3   5   3    6.53    1.09
  -3   5  -3    5.62    1.31
  -3  -5  -3    2.90    1.23
   3  -5   3    5.81    1.23
  -3   5  -4    4.33    1.05
  -3  -5  -4    2.72    0.68
  -3   5  -5   -0.18    0.78
  -3  -5  -5   -0.34    1.05
   3  -5   5   -0.04    0.38
  -3   5  -6    3.08    1.17
  -3  -5  -6    4.37    1.30
  -3   5  -7   -0.80    1.31
  -3  -5  -7   -1.38    0.96
  -3   5  -8   -0.17    0.57
  -3  -5  -8   -1.59    0.82
  -3   5  -9    0.94    0.72
  -3  -5  -9    2.67    1.53
  -3   5 -10    5.74    1.95
  -3  -5 -10    5.20    2.02
  -3   5 -11   13.72    3.23
  -3  -5 -11   21.53    4.10
  -3   5 -12   -1.88    1.70
  -3  -5 -12   -0.11    1.08
   3   6 -12    0.67    1.10
   3  -6 -12    0.89    0.87
  -3  -6  12   -0.79    0.98
   3   6 -11    0.41    1.09
   3  -6 -11   -0.72    1.04
  -3  -6  11   -0.03    0.98
   3  -6 -10    1.60    1.43
   3   6 -10    0.30    0.87
   3   6  -9    1.39    1.22
   3  -6  -9    1.40    1.24
   3   6  -8    0.17    0.85
   3  -6  -8   -0.36    0.91
   3   6  -7    4.86    1.53
   3   6  -7    1.00    1.27
   3  -6  -7    3.35    1.43
   3   6  -6   89.11    6.88
   3  -6  -6   83.13    6.97
   3   6  -6   92.07    5.46
   3   6  -5    1.16    0.80
   3  -6  -5    0.80    1.07
   3   6  -4   57.57    5.15
   3  -6  -4   45.50    4.81
   3   6  -3   -0.54    0.60
   3  -6  -3   -0.55    0.85
   3   6  -2   -0.93    0.54
   3  -6  -2   -1.06    0.89
   3   6  -1    7.70    1.63
   3  -6  -1   10.45    1.99
  -3  -6   1    7.32    1.47
   3   6   0   -0.08    0.44
  -3   6   0    0.57    0.49
   3  -6   0    1.11    1.09
  -3  -6   0    0.51    0.51
  -3   6  -1   88.87    4.38
  -3  -6  -1   84.19    5.23
   3   6   1   91.89    5.05
   3  -6   1   89.55    5.69
   3   6   2   -0.59    0.72
  -3   6  -2    0.16    0.64
  -3  -6  -2   -0.14    0.73
   3  -6   2   -0.19    0.34
   3   6   3    2.83    0.66
  -3   6  -3    2.08    0.65
  -3  -6  -3    2.69    0.72
  -3  -6  -3    2.38    0.72
   3  -6   3    2.71    0.87
  -3   6  -4    2.31    0.94
  -3  -6  -4    2.31    0.60
   3  -6   4    4.30    1.14
  -3   6  -5   22.71    2.94
  -3  -6  -5   27.23    3.41
   3  -6   5   25.46    2.62
  -3   6  -6    5.70    1.46
  -3  -6  -6    5.85    1.58
   3  -6   6    5.01    1.24
  -3   6  -7    0.11    0.75
  -3  -6  -7    1.62    1.01
  -3   6  -8    5.12    1.76
  -3  -6  -8    5.93    1.57
  -3   6  -9   16.81    3.40
  -3  -6  -9   16.01    3.20
  -3   6 -10    0.14    0.73
  -3  -6 -10    2.22    1.94
  -3   6 -11    2.58    1.80
  -3  -6 -11    3.33    2.34
  -3   6 -12    0.14    1.19
  -3  -6 -12    0.40    1.21
   3   7 -12    4.54    1.99
  -3  -7  12    2.31    1.70
   3  -7 -12    1.30    1.14
   3   7 -11   -0.25    1.02
   3  -7 -11    0.26    0.87
  -3  -7  11   -0.41    1.09
   3   7 -10   -1.48    0.99
   3  -7 -10    0.12    0.93
  -3  -7  10    0.48    1.23
   3   7  -9    2.96    1.53
   3  -7  -9    3.62    1.27
   3   7  -8   12.56    2.81
   3   7  -8   13.42    2.28
   3  -7  -8   12.65    3.06
   3   7  -7   42.51    5.19
   3  -7  -7   41.07    5.07
   3   7  -7   41.51    3.94
   3   7  -6   39.27    4.64
   3   7  -6   32.87    3.36
   3  -7  -6   27.66    4.07
   3   7  -5    5.00    1.73
   3  -7  -5    3.56    1.11
   3   7  -4    2.02    1.04
   3  -7  -4   -0.25    1.07
   3   7  -3    1.08    0.72
   3  -7  -3    0.91    0.57
   3   7  -2   20.95    2.89
   3  -7  -2   14.31    2.32
  -3  -7   1   68.17    4.60
   3   7  -1   63.21    4.85
   3  -7  -1   68.20    5.36
   3   7   0    4.81    1.33
  -3   7   0    4.11    0.81
   3  -7   0    5.06    1.55
  -3  -7   0    5.15    1.08
   3   7   1   -0.69    0.85
  -3   7  -1   -0.31    0.32
   3  -7   1    0.98    0.43
  -3  -7  -1   -1.52    1.01
  -3   7  -2   33.04    2.94
  -3  -7  -2   36.43    3.56
  -3  -7  -2   33.05    2.76
   3   7   2   35.87    2.96
   3  -7   2   35.89    3.62
  -3  -7  -3    2.82    0.71
  -3   7  -3    2.68    0.69
  -3  -7  -3    3.22    1.07
   3  -7   3    2.89    0.95
  -3   7  -4    6.60    1.56
  -3  -7  -4    7.62    1.35
   3  -7   4    5.01    1.31
  -3   7  -5    9.95    1.97
  -3  -7  -5    9.72    2.13
   3  -7   5   10.37    1.74
  -3   7  -6   14.78    2.48
  -3  -7  -6   10.48    2.44
   3  -7   6   12.20    1.92
  -3   7  -7    1.24    0.68
  -3  -7  -7    1.00    1.40
  -3   7  -8    1.72    0.58
  -3  -7  -8    1.20    0.84
  -3   7  -9   -0.04    1.09
  -3  -7  -9   -1.15    1.66
  -3   7 -10    2.89    1.24
  -3  -7 -10    1.54    1.55
  -3   7 -11   18.26    3.83
  -3  -7 -11   19.40    4.07
  -3   7 -12    5.03    2.15
  -3  -7 -12    4.62    2.32
   3  -8 -12    0.28    1.12
  -3  -8  12   -0.42    1.12
   3   8 -11    0.03    0.77
  -3  -8  11    1.51    1.10
   3  -8 -11    0.27    1.09
   3   8 -10   -0.75    0.75
   3  -8 -10    0.87    0.81
  -3  -8  10    2.23    1.16
   3   8  -9   -0.19    1.39
   3  -8  -9    1.97    1.29
  -3  -8   9    3.53    1.64
   3   8  -8   -0.02    0.62
   3   8  -8    0.64    0.64
  -3  -8   8    0.86    0.98
   3  -8  -8    1.03    0.76
   3   8  -7   18.87    3.30
   3   8  -7   16.37    2.61
   3  -8  -7   22.94    3.72
   3   8  -6    1.83    1.03
   3   8  -6    1.31    0.89
   3  -8  -6    0.10    0.49
   3   8  -5    3.54    1.32
   3  -8  -5    2.74    0.70
   3   8  -4    1.60    0.51
   3  -8  -4    1.77    1.09
   3   8  -3    0.26    0.46
   3  -8  -3    1.94    0.61
   3   8  -2   -0.74    1.08
   3  -8  -2   -1.10    1.17
   3   8  -1   12.60    2.23
   3  -8  -1    9.24    2.05
   3   8   0   14.75    2.22
  -3   8   0   13.83    1.48
  -3  -8   0   16.66    2.35
   3  -8   0   13.74    2.44
  -3  -8   0   17.31    2.33
   3   8   1   15.68    2.07
  -3   8  -1   21.04    2.12
  -3  -8  -1   22.66    2.50
   3  -8   1   20.94    2.81
  -3  -8  -1   20.06    2.61
  -3   8  -2    0.11    0.49
  -3  -8  -2   -0.39    0.66
  -3  -8  -2   -0.68    0.89
   3  -8   2    0.78    0.71
  -3   8  -3   -0.24    0.48
  -3  -8  -3   -0.52    0.74
  -3  -8  -3    0.25    0.25
   3  -8   3   -0.07    0.49
  -3   8  -4   -0.05    0.57
  -3  -8  -4   -0.84    0.65
   3  -8   4    0.21    0.31
  -3   8  -5    4.07    1.02
  -3  -8  -5    3.89    1.46
   3  -8   5    3.77    1.11
  -3   8  -6    2.46    0.50
  -3  -8  -6    2.52    1.07
   3  -8   6    2.51    0.90
  -3   8  -7    0.57    0.87
  -3  -8  -7    0.14    0.84
  -3   8  -8   -0.45    0.87
  -3  -8  -8   -0.76    1.13
  -3   8  -9    3.83    1.95
  -3  -8  -9    3.05    1.63
  -3   8 -10    0.86    0.69
  -3  -8 -10   -0.57    1.44
  -3   8 -11    2.27    1.74
  -3  -8 -11    1.12    1.49
  -3   8 -12   -1.40    1.29
  -3  -8 -12    5.98    2.75
   3  -9 -12   -0.42    1.08
  -3  -9  12    1.86    1.70
   3  -9 -11    0.95    1.09
  -3  -9  11    1.06    1.08
   3   9 -10    1.26    1.40
  -3  -9  10   -0.49    1.34
   3  -9 -10   -1.46    1.70
   3   9  -9    8.43    2.27
   3  -9  -9    6.49    2.15
  -3  -9   9    7.40    2.62
   3   9  -8    5.57    2.25
  -3  -9   8    4.32    1.26
   3   9  -8    2.17    0.78
   3  -9  -8    3.04    1.80
   3   9  -7   -0.08    0.60
   3   9  -7   -0.90    0.60
   3  -9  -7   -0.21    1.03
  -3  -9   7   -0.48    0.72
   3   9  -6   43.62    5.06
   3  -9  -6   47.73    5.24
  -3  -9   6   52.98    5.45
   3   9  -6   51.04    4.50
   3   9  -5   -0.33    0.79
   3  -9  -5    1.45    0.66
  -3  -9   5    2.12    0.88
   3   9  -4   19.98    3.03
   3  -9  -4   16.71    3.09
  -3  -9   4   21.79    3.07
   3   9  -3   33.70    3.92
  -3  -9   3   36.61    3.91
   3  -9  -3   35.97    4.12
  -3  -9   2    5.55    1.33
   3   9  -2    4.21    1.50
   3  -9  -2    7.33    1.87
   3   9  -1    0.75    0.55
  -3  -9   1   -0.64    0.80
   3  -9  -1    1.11    0.95
   3   9   0   15.07    2.24
  -3  -9   0   13.71    2.10
   3  -9   0   13.61    2.29
  -3  -9   0   14.64    2.29
  -3   9  -1   64.94    3.75
  -3  -9  -1   72.91    5.19
  -3  -9  -1   67.07    4.36
   3  -9   1   70.91    5.28
  -3   9  -2    5.66    1.19
  -3  -9  -2    5.56    1.55
   3  -9   2    4.85    1.26
  -3  -9  -2    5.21    1.19
  -3  -9  -3   13.97    1.65
  -3   9  -3   17.54    2.35
  -3  -9  -3   11.54    2.07
   3  -9   3   15.43    2.35
  -3   9  -4    2.04    0.76
  -3  -9  -4    3.02    1.13
   3  -9   4    1.53    0.76
  -3   9  -5    6.03    1.62
  -3  -9  -5    7.35    1.60
   3  -9   5    5.73    1.46
  -3   9  -6    1.35    1.01
  -3  -9  -6    0.83    0.67
   3  -9   6    1.16    0.69
  -3   9  -7    9.74    2.13
  -3  -9  -7   10.73    2.38
  -3   9  -8   -0.38    0.83
  -3  -9  -8    1.17    0.59
  -3   9  -9    0.04    1.00
  -3  -9  -9   -1.92    1.95
  -3   9 -10    0.87    1.35
  -3  -9 -10    0.03    1.04
  -3   9 -11   -0.71    0.95
  -3  -9 -11    1.49    1.24
  -3   9 -12   -1.35    1.41
  -3  -9 -12    2.15    1.24
  -3 -10  12   -0.09    1.04
   3 -10 -12   -1.33    1.64
   3 -10 -11   -0.55    1.40
  -3 -10  11    2.28    1.81
   3 -10 -10    5.57    1.99
  -3 -10  10    4.03    1.89
   3  10  -9    0.45    1.29
  -3 -10   9    2.50    1.15
   3  10  -9    0.80    0.56
   3 -10  -9    1.52    0.83
   3  10  -8    0.79    0.64
   3  10  -8    2.24    1.30
  -3 -10   8    0.20    0.83
   3 -10  -8    1.24    0.89
   3  10  -7   -0.35    0.78
   3 -10  -7    0.04    0.78
   3  10  -7   -0.11    0.70
  -3 -10   7   -1.05    1.19
   3  10  -6    1.04    1.08
   3 -10  -6    1.01    0.71
  -3 -10   6    0.73    0.61
   3  10  -5    0.04    0.53
   3 -10  -5    1.14    0.89
  -3 -10   5   -0.47    1.17
  -3 -10   4   84.40    6.24
   3  10  -4   77.00    6.31
   3 -10  -4   79.34    6.50
   3  10  -3   20.64    3.13
   3 -10  -3   25.33    3.69
  -3 -10   3   18.82    2.89
   3  10  -2   18.68    2.72
  -3 -10   2   25.85    3.15
   3 -10  -2   24.99    3.39
   3  10  -1    0.98    0.51
  -3 -10   1    1.02    0.37
   3 -10  -1    0.73    0.74
  -3 -10   0    0.14    0.49
   3 -10   0    1.87    0.99
  -3 -10   0    0.61    0.73
  -3 -10  -1   -0.46    0.87
  -3  10  -1   -0.84    0.59
  -3 -10  -1    0.17    0.42
   3 -10   1   -0.74    1.02
  -3  10  -2   64.82    4.22
  -3 -10  -2   69.48    5.40
  -3 -10  -2   65.68    4.08
   3 -10   2   73.00    5.35
  -3 -10  -3    0.56    0.35
  -3  10  -3    0.46    0.36
  -3 -10  -3    0.72    0.76
   3 -10   3    0.57    0.84
  -3  10  -4    7.09    1.58
  -3 -10  -4   10.99    2.19
   3 -10   4    8.15    1.83
  -3  10  -5    6.57    1.70
  -3 -10  -5    3.43    1.27
   3 -10   5    5.23    1.43
  -3  10  -6   -0.95    1.03
  -3 -10  -6   -1.09    0.58
   3 -10   6   -0.04    0.51
  -3  10  -7    0.40    0.66
  -3 -10  -7    1.08    1.41
   3 -10   7    0.12    0.77
  -3  10  -8    2.88    1.83
  -3 -10  -8    1.84    1.48
  -3  10  -9    1.84    0.79
  -3 -10  -9    0.40    1.28
  -3  10 -10    1.58    1.29
  -3 -10 -10    0.03    0.77
  -3  10 -11   -2.82    1.80
  -3 -10 -11   -0.50    1.05
  -3  10 -12    6.85    2.19
  -3 -10 -12    8.15    2.63
  -3 -11  11    0.33    0.86
   3 -11 -11    0.91    1.15
   3 -11 -10    4.18    2.03
  -3 -11  10   -0.56    1.15
   3  11  -9    2.19    1.36
   3 -11  -9    1.78    1.36
  -3 -11   9    1.17    0.71
   3  11  -8    6.74    1.86
   3 -11  -8    5.07    1.59
  -3 -11   8    4.42    1.34
   3  11  -7    2.22    1.54
   3  11  -7    2.28    1.21
   3 -11  -7    0.97    0.97
  -3 -11   7    0.85    1.51
   3  11  -6   17.91    3.31
  -3 -11   6   20.50    3.34
   3  11  -6   22.66    3.27
   3 -11  -6   17.38    3.32
   3  11  -5    3.70    1.23
  -3 -11   5    2.43    0.63
   3  11  -4    1.86    1.33
  -3 -11   4    1.24    0.95
   3 -11  -4    0.83    0.81
   3  11  -3    0.05    0.74
   3 -11  -3    0.14    1.03
  -3 -11   3    0.29    0.76
  -3 -11   2    7.34    1.64
   3 -11  -2    7.37    1.79
  -3 -11   1    0.35    0.68
   3 -11  -1   -1.25    1.13
  -3 -11   0    9.36    1.73
   3 -11   0    8.43    1.86
  -3 -11   0    8.36    1.84
  -3  11  -1   16.93    1.97
  -3 -11  -1   18.59    2.30
  -3 -11  -1   20.79    2.95
   3 -11   1   18.51    2.95
  -3 -11  -2    1.37    0.71
  -3  11  -2    1.47    0.63
  -3 -11  -2    1.88    1.05
   3 -11   2    2.00    1.15
  -3  11  -3    3.91    1.11
  -3 -11  -3    2.87    1.07
  -3 -11  -3    4.38    0.97
   3 -11   3    6.26    1.73
  -3  11  -4    8.31    1.70
  -3 -11  -4    8.09    2.07
   3 -11   4    8.58    1.81
  -3  11  -5   -0.93    1.15
  -3 -11  -5   -0.56    0.90
   3 -11   5    0.26    0.67
  -3  11  -6    0.92    0.56
  -3 -11  -6    1.46    1.00
   3 -11   6    1.22    0.76
   3 -11   7   14.03    2.42
  -3  11  -7   16.90    3.00
  -3 -11  -7   13.71    2.70
  -3  11  -8    0.75    0.64
  -3 -11  -8   -2.20    1.77
  -3  11  -9    2.22    1.55
  -3 -11  -9   -0.34    0.86
  -3  11 -10    4.11    1.98
  -3 -11 -10    1.20    1.39
  -3  11 -11    1.64    0.82
  -3 -11 -11    1.96    1.46
  -3 -12  11   -0.06    0.83
   3 -12 -11   -1.03    1.30
  -3 -12  10   12.61    3.54
   3 -12 -10    8.48    2.61
   3  12  -9    0.81    1.03
  -3 -12   9    0.41    0.85
   3 -12  -9    0.43    0.84
   3  12  -8    1.59    1.21
  -3 -12   8    0.38    0.80
   3 -12  -8    0.52    0.86
   3  12  -7   10.15    2.42
  -3 -12   7    7.70    2.26
   3 -12  -7    7.47    2.10
   3  12  -6   11.77    2.53
   3 -12  -6    8.55    2.61
  -3 -12   6   12.76    2.82
  -3 -12   5    1.73    1.19
   3 -12  -5    0.61    1.36
  -3 -12   4   23.81    3.42
   3 -12  -4   26.82    4.06
  -3 -12   3    5.87    1.71
   3 -12  -3    6.49    1.78
  -3 -12   2    5.85    1.51
   3 -12  -2    3.57    1.42
  -3 -12   1   18.34    2.61
   3 -12  -1   17.96    2.92
  -3 -12   0   -0.61    0.61
   3 -12   0    0.81    1.02
  -3  12  -1   17.98    2.15
  -3 -12  -1   20.18    2.44
  -3 -12  -1   14.22    2.38
   3 -12   1   15.49    2.64
  -3 -12  -2    0.27    0.52
  -3  12  -2    0.53    0.64
  -3 -12  -2    1.22    0.93
   3 -12   2    0.06    0.55
  -3  12  -3    0.06    0.48
  -3 -12  -3   -0.01    0.41
  -3 -12  -3   -0.02    0.62
   3 -12   3    0.07    0.58
  -3  12  -4    2.95    1.11
  -3 -12  -4    0.65    0.80
   3 -12   4    1.62    0.90
  -3  12  -5   48.81    4.59
  -3 -12  -5   50.98    5.34
   3 -12   5   46.16    4.50
   3 -12   6    6.81    1.75
  -3  12  -6    6.89    1.93
  -3 -12  -6    7.37    1.76
   3 -12   7    0.64    0.70
  -3  12  -7   -0.52    1.06
  -3 -12  -7    0.66    1.12
  -3  12  -8    0.41    0.84
  -3 -12  -8   -1.01    0.82
  -3  12  -9    2.41    1.54
  -3 -12  -9    1.93    1.44
  -3  12 -10   -0.05    1.08
  -3 -12 -10    0.11    0.77
  -3  12 -11    4.25    1.93
  -3 -12 -11    3.39    1.72
   3 -13 -11    5.30    2.36
  -3 -13  11    2.21    1.12
   3 -13 -10    3.22    1.86
  -3 -13  10    3.78    1.73
  -3 -13   9   12.60    3.31
   3  13  -9    9.33    2.38
   3 -13  -9   12.64    3.34
   3  13  -8    8.88    2.25
  -3 -13   8   15.78    3.26
   3 -13  -8    9.03    2.71
   3  13  -7    0.41    0.64
  -3 -13   7   -1.47    1.58
   3 -13  -7   -1.30    1.30
   3  13  -6    9.17    2.30
  -3 -13   6    5.54    1.61
   3 -13  -6    9.55    2.69
  -3 -13   5   42.51    4.79
   3 -13  -5   47.45    5.42
  -3 -13   4    9.00    2.27
   3 -13  -4    7.50    2.44
  -3 -13   3   -0.96    1.04
   3 -13  -3    0.13    0.91
   3 -13  -2    6.77    2.03
  -3 -13   2    4.17    1.44
  -3 -13   1    0.45    0.62
   3 -13  -1    0.35    0.64
  -3 -13   0   -0.06    0.44
   3 -13   0   -0.57    0.86
  -3 -13  -1   16.74    2.35
  -3  13  -1   14.43    1.82
  -3 -13  -1   18.11    2.82
   3 -13   1   19.99    3.06
  -3  13  -2    0.59    0.65
  -3 -13  -2   -0.66    0.76
  -3 -13  -2   -0.25    0.43
   3 -13   2   -0.16    0.46
  -3  13  -3    0.60    0.64
  -3 -13  -3    1.42    0.96
   3 -13   3    1.69    1.07
  -3  13  -4   -0.01    0.59
  -3 -13  -4    0.20    0.99
   3 -13   4    1.55    0.76
   3 -13   5    1.22    0.47
  -3  13  -5    1.01    0.63
  -3 -13  -5    0.97    0.85
   3 -13   6    2.05    1.05
  -3  13  -6    1.55    1.02
  -3 -13  -6    1.78    1.23
   3 -13   7   21.90    3.02
  -3  13  -7   29.51    4.11
  -3 -13  -7   23.27    3.82
  -3  13  -8    3.54    1.37
  -3 -13  -8    4.07    1.99
  -3  13  -9    3.66    1.92
  -3 -13  -9    0.33    1.13
  -3  13 -10    3.66    1.54
  -3 -13 -10    2.61    1.61
  -3  13 -11    2.80    1.38
  -3 -13 -11   -1.40    1.27
   3 -14 -11    8.51    2.74
  -3 -14  11    6.87    2.87
   3 -14 -10    4.45    1.77
  -3 -14  10   11.08    3.16
   3  14  -9    0.55    0.73
   3 -14  -9    0.18    1.04
  -3 -14   9   -0.28    1.44
   3  14  -8   -0.18    0.83
   3 -14  -8   -0.50    1.19
  -3 -14   8   -0.47    0.67
   3  14  -7    5.42    1.77
   3 -14  -7    3.14    1.36
  -3 -14   7    3.52    1.86
   3  14  -6    3.33    1.18
   3 -14  -6    2.78    1.24
  -3 -14   6    5.62    1.98
   3 -14  -5    5.89    2.12
  -3 -14   5    9.26    2.35
   3 -14  -4   11.10    2.83
  -3 -14   4    9.44    2.31
  -3 -14   3   69.12    5.79
   3 -14  -3   73.34    6.50
  -3 -14   2    7.91    1.85
   3 -14  -2    4.02    1.26
  -3 -14   1    7.32    1.70
   3 -14  -1    8.07    2.36
  -3 -14   0    4.50    1.43
   3 -14   0    5.29    1.88
  -3  14  -1    5.40    1.15
  -3 -14  -1   10.45    2.40
   3 -14   1    9.13    2.37
  -3 -14  -1    7.21    1.37
  -3  14  -2    9.25    1.62
  -3 -14  -2    8.49    1.51
  -3 -14  -2    8.60    2.26
   3 -14   2    8.97    2.05
  -3  14  -3   26.09    3.03
  -3 -14  -3   24.62    3.40
   3 -14   3   24.19    3.55
   3 -14   4    6.57    1.83
  -3  14  -4    3.99    1.20
  -3 -14  -4    6.25    1.81
   3 -14   5    2.36    0.98
  -3  14  -5    3.46    1.27
  -3 -14  -5    3.46    1.44
   3 -14   6    5.64    1.46
  -3  14  -6    6.99    1.93
  -3 -14  -6    7.57    2.34
   3 -14   7    3.25    1.19
  -3  14  -7    1.30    0.57
  -3 -14  -7    1.96    1.28
  -3  14  -8    0.75    0.95
  -3 -14  -8   -1.90    1.27
  -3  14  -9   -0.05    0.64
  -3 -14  -9   -1.55    1.25
  -3  14 -10   -1.62    1.26
  -3 -14 -10   -2.35    1.77
  -3  14 -11    2.15    1.50
  -3 -14 -11   -1.00    0.71
   3 -15 -11   -0.03    1.10
  -3 -15  11   -0.03    0.90
   3 -15 -10    6.28    2.13
  -3 -15  10   10.98    3.04
   3  15  -9   -0.34    0.58
   3 -15  -9   -0.29    1.45
  -3 -15   9    0.56    1.07
   3  15  -8   -0.99    0.67
   3 -15  -8   -1.72    1.55
  -3 -15   8    0.29    1.11
   3  15  -7    0.16    0.79
   3 -15  -7    1.08    1.05
  -3 -15   7   -0.49    0.74
   3  15  -6    0.75    1.02
   3 -15  -6    1.27    1.24
  -3 -15   6    3.28    1.71
   3 -15  -5   28.85    4.35
  -3 -15   5   31.91    4.42
  -3 -15   4   12.12    2.65
   3 -15  -4    7.79    2.32
  -3 -15   3    6.89    2.12
   3 -15  -3    7.74    2.29
  -3 -15   2    2.50    1.26
   3 -15  -2   -0.02    0.55
  -3 -15   1   30.81    3.72
   3 -15  -1   34.39    4.31
  -3 -15   0   37.15    3.74
   3 -15   0   33.60    4.35
  -3 -15  -1   41.38    3.74
  -3 -15  -1   49.24    4.94
   3 -15   1   39.12    4.52
  -3  15  -2   12.40    1.98
  -3 -15  -2   14.25    2.11
  -3 -15  -2   13.63    2.49
   3 -15   2   17.22    3.06
  -3  15  -3    0.87    0.74
  -3 -15  -3    1.89    1.32
   3 -15   3    1.38    1.08
   3 -15   4    2.57    1.51
  -3  15  -4    1.95    0.91
  -3 -15  -4    3.94    1.71
   3 -15   5   -0.84    0.78
  -3  15  -5    1.60    0.87
  -3 -15  -5    0.85    1.46
   3 -15   6    9.10    2.13
  -3  15  -6    7.92    2.08
  -3 -15  -6   12.31    2.67
   3 -15   7    0.03    0.77
  -3  15  -7    2.64    1.24
  -3 -15  -7    0.60    0.94
  -3  15  -8    2.41    1.59
  -3 -15  -8   -1.58    1.57
  -3  15  -9    1.02    1.20
  -3 -15  -9   -0.79    1.12
  -3  15 -10   10.06    2.84
  -3 -15 -10    5.44    1.77
  -3 -16  10    0.89    1.00
   3 -16 -10   -0.95    1.43
   3  16  -9   -1.31    1.27
  -3 -16   9    1.34    1.38
   3 -16  -9   -0.03    0.90
   3  16  -8   -0.29    0.88
  -3 -16   8   -1.16    1.29
   3 -16  -8    0.10    0.75
   3  16  -7    0.54    0.88
  -3 -16   7    0.18    0.53
   3 -16  -7    1.10    1.59
   3  16  -6   -0.16    0.60
  -3 -16   6   -0.02    1.13
   3 -16  -6    1.83    1.24
  -3 -16   5   30.87    4.23
   3 -16  -5   31.56    4.79
  -3 -16   4    0.62    0.94
   3 -16  -4    0.48    0.84
  -3 -16   3    1.19    0.84
   3 -16  -3    0.23    0.54
  -3 -16   2    5.82    1.79
   3 -16  -2    5.98    1.77
  -3 -16   1   -0.13    0.63
   3 -16  -1   -0.66    0.88
  -3 -16   0   22.14    2.91
   3 -16   0   20.15    3.42
  -3 -16  -1   13.54    2.08
  -3 -16  -1   14.30    2.94
   3 -16   1   15.08    2.86
  -3  16  -2    5.45    1.36
  -3 -16  -2    3.66    1.07
  -3 -16  -2    5.92    1.97
   3 -16   2    4.46    1.78
   3 -16   3    0.79    0.72
  -3  16  -3   -0.35    0.71
  -3 -16  -3   -0.82    1.26
   3 -16   4    2.03    1.22
  -3  16  -4    1.58    0.85
  -3 -16  -4    0.75    0.99
   3 -16   5    0.49    0.80
  -3  16  -5   -0.77    1.01
  -3 -16  -5   -0.94    1.32
   3 -16   6   -1.36    1.11
  -3  16  -6   -1.22    1.33
  -3 -16  -6    1.44    1.22
   3 -16   7   -0.73    1.10
  -3  16  -7   -0.48    0.79
  -3 -16  -7    0.57    1.07
  -3  16  -8    0.51    1.09
  -3 -16  -8   -1.59    1.16
  -3  16  -9    1.70    0.86
  -3 -16  -9    2.84    2.15
  -3  16 -10    2.67    1.19
  -3 -16 -10    0.74    1.25
  -3 -17  10    4.86    2.17
   3 -17 -10    2.76    1.26
   3  17  -9    0.81    0.93
  -3 -17   9   -0.46    1.19
   3 -17  -9   -0.87    1.63
   3  17  -8    1.58    1.19
  -3 -17   8    2.27    1.13
   3 -17  -8    0.80    0.73
   3  17  -7    0.23    0.90
  -3 -17   7    0.92    1.14
   3 -17  -7   -0.75    1.45
   3  17  -6    8.63    2.39
  -3 -17   6    9.10    2.47
   3 -17  -6    5.52    2.34
  -3 -17   5    1.79    1.33
   3 -17  -5    2.54    1.97
  -3 -17   4    1.36    1.13
   3 -17  -4    3.06    1.45
  -3 -17   3    8.37    2.03
   3 -17  -3   12.83    2.97
  -3 -17   2   14.92    2.63
   3 -17  -2   13.76    2.69
   3 -17  -1    3.64    1.72
  -3 -17   1    3.58    1.10
  -3 -17   0   -0.09    0.84
   3 -17   0    0.59    0.69
  -3 -17  -1   17.33    2.52
  -3 -17  -1   22.15    3.74
   3 -17   1   22.41    3.64
  -3  17  -2    1.04    0.49
  -3 -17  -2    2.92    0.96
  -3 -17  -2    0.37    0.99
   3 -17   2   -0.02    1.27
   3 -17   3    1.11    1.25
  -3  17  -3   -1.20    0.73
  -3 -17  -3    0.47    0.97
   3 -17   4    0.76    0.67
  -3  17  -4    0.25    0.74
  -3 -17  -4   -1.01    1.64
  -3  17  -5    3.77    1.48
  -3 -17  -5    1.70    0.82
   3 -17   6    0.06    0.82
  -3  17  -6   -0.11    0.92
  -3 -17  -6   -0.05    0.70
   3 -17   7    0.64    0.73
  -3  17  -7    0.58    0.72
  -3 -17  -7    0.61    1.01
  -3  17  -8    0.32    0.82
  -3 -17  -8    0.10    1.12
  -3  17  -9    1.24    1.01
  -3 -17  -9    5.20    2.25
  -3  17 -10    0.92    1.28
  -3 -17 -10    3.26    1.95
  -3 -18  10   -0.20    1.68
   3 -18 -10    1.38    1.96
   3  18  -9    0.88    1.45
  -3 -18   9    0.72    1.18
   3 -18  -9    1.26    0.76
   3  18  -8    0.69    0.76
  -3 -18   8    0.49    1.11
   3 -18  -8   -0.46    1.35
   3  18  -7    1.30    1.29
  -3 -18   7    1.00    1.30
   3 -18  -7    1.80    1.68
   3  18  -6    1.20    1.31
  -3 -18   6   -0.09    0.99
   3 -18  -6    1.58    1.36
  -3 -18   5    5.91    1.88
   3 -18  -5    3.93    1.78
  -3 -18   4    3.56    1.51
   3 -18  -4    4.55    1.64
  -3 -18   3    3.89    1.39
   3 -18  -3    4.46    2.15
   3 -18  -2    1.48    0.92
  -3 -18   2    2.09    0.94
  -3 -18   1   13.60    2.43
   3 -18  -1   15.33    3.23
  -3 -18   0    0.83    0.93
   3 -18   0    2.48    1.48
  -3 -18  -1   49.73    4.45
   3 -18   1   57.47    5.80
  -3 -18  -2   27.14    3.17
  -3 -18  -2   22.99    3.74
   3 -18   2   32.34    4.45
   3 -18   3   11.64    2.91
  -3  18  -3   11.59    2.17
  -3 -18  -3   15.95    3.20
   3 -18   4    0.82    1.04
  -3  18  -4   -0.75    0.82
  -3 -18  -4   -1.40    1.20
   3 -18   5   -0.73    1.08
  -3  18  -5    0.41    0.62
  -3 -18  -5    0.87    0.71
   3 -18   6   10.57    2.40
  -3  18  -6   11.21    2.52
  -3 -18  -6   12.17    3.11
   3 -18   7   -0.44    0.83
  -3  18  -7   -1.17    1.45
  -3 -18  -7    1.26    1.13
  -3  18  -8   -2.02    1.60
  -3 -18  -8   -0.21    1.36
  -3  18  -9   16.67    3.54
  -3 -18  -9   14.17    3.56
  -3 -19   9    6.56    2.41
   3  19  -9    6.16    2.38
   3 -19  -9    5.12    2.14
   3  19  -8   -0.59    0.99
  -3 -19   8   -0.05    0.87
   3  19  -7    1.63    1.43
  -3 -19   7    1.15    0.72
   3 -19  -7    0.77    1.71
   3  19  -6   -1.37    0.71
  -3 -19   6    1.03    1.19
   3 -19  -6   -0.10    0.92
  -3 -19   5    0.50    0.73
   3 -19  -5   -0.77    1.45
   3 -19  -4    0.63    1.15
  -3 -19   4    3.60    1.48
   3 -19  -3   10.10    2.77
  -3 -19   3   10.41    2.43
  -3 -19   2    1.36    0.70
   3 -19  -2    1.78    0.66
  -3 -19   1   27.84    3.73
   3 -19  -1   23.02    3.95
  -3 -19   0   18.45    2.96
   3 -19   0   16.29    3.28
  -3 -19  -1    7.09    1.85
   3 -19   1    7.48    2.48
   3 -19   2    2.25    1.69
  -3 -19  -2    1.94    1.15
  -3 -19  -2    4.31    2.12
   3 -19   3   17.92    3.32
  -3  19  -3   14.10    2.53
  -3 -19  -3   19.44    3.55
   3 -19   4   -1.40    1.79
  -3  19  -4    1.42    0.98
  -3 -19  -4   -0.02    0.84
   3 -19   5    1.09    0.52
  -3  19  -5    2.50    1.31
  -3 -19  -5    0.66    1.05
   3 -19   6   -0.98    1.01
  -3  19  -6   -0.54    0.63
  -3 -19  -6   -1.59    1.58
   3 -19   7    0.52    1.25
  -3  19  -7    0.57    0.97
  -3 -19  -7    2.13    1.55
  -3  19  -8    1.03    0.98
  -3 -19  -8    1.47    1.05
  -3  19  -9    0.36    1.23
  -3 -19  -9   -1.36    1.06
   3  20  -9    0.17    1.34
   3 -20  -9   -0.93    1.26
  -3 -20   9    1.36    1.59
   3  20  -8    0.46    0.81
   3 -20  -8   -0.26    1.11
   3  20  -7   -0.62    1.16
   3 -20  -7    1.95    1.28
  -3 -20   7    1.88    1.63
   3  20  -6    9.40    2.80
   3 -20  -6    4.73    1.57
  -3 -20   6   13.05    3.27
   3 -20  -5    0.23    0.82
  -3 -20   5   -1.44    1.26
   3 -20  -4    1.52    1.68
  -3 -20   4    2.62    0.96
  -3 -20   3    1.63    0.93
   3 -20  -3    1.45    1.34
  -3 -20   2    1.57    1.08
   3 -20  -2    5.50    2.08
  -3 -20   1    5.31    1.74
   3 -20  -1    5.36    2.15
  -3 -20   0    0.18    0.96
   3 -20   0    0.94    0.97
  -3 -20  -1   57.60    5.06
   3 -20   1   53.15    5.75
   3 -20   2   11.84    3.09
  -3 -20  -2    5.77    1.60
  -3 -20  -2   14.57    3.33
   3 -20   3   15.11    3.17
  -3  20  -3   12.23    2.47
  -3 -20  -3   14.20    3.10
   3 -20   4    1.12    1.02
  -3  20  -4    0.65    0.68
  -3 -20  -4    1.46    1.39
   3 -20   5    2.47    1.30
  -3  20  -5    1.32    1.20
  -3 -20  -5    1.25    0.72
   3 -20   6    6.26    2.19
  -3  20  -6    2.55    1.04
  -3 -20  -6    2.21    1.56
   3 -20   7    2.18    1.49
  -3  20  -7    1.63    0.85
  -3 -20  -7   -0.24    1.01
  -3  20  -8   -1.33    1.41
  -3 -20  -8   -2.43    1.81
  -3  20  -9    0.37    1.17
  -3 -20  -9   -1.96    1.54
   3  21  -8    2.60    1.64
   3 -21  -8    1.92    0.90
  -3 -21   8    5.11    2.16
   3  21  -7    0.56    1.11
   3 -21  -7   -0.34    1.04
  -3 -21   7    0.27    0.95
   3  21  -6    3.15    2.13
   3 -21  -6    2.09    1.34
  -3 -21   6    1.84    0.73
   3 -21  -5    0.53    0.76
  -3 -21   5    0.48    0.72
  -3 -21   4   -0.43    1.12
   3 -21  -4    0.77    1.02
  -3 -21   3    0.13    1.13
   3 -21  -3   -0.40    0.97
  -3 -21   2    1.94    1.21
   3 -21  -2   -1.02    0.94
  -3 -21   1   12.65    2.67
   3 -21  -1   15.67    3.46
  -3 -21   0    1.51    1.21
   3 -21   0    0.98    1.54
  -3 -21  -1   15.32    2.56
   3 -21   1   18.09    3.71
   3 -21   2   -1.55    1.50
  -3 -21  -2   -0.60    0.91
   3 -21   3   -0.32    0.65
  -3 -21  -3    0.14    0.98
   3 -21   4   -0.32    1.17
  -3  21  -4   -0.04    0.77
  -3 -21  -4   -0.29    1.14
   3 -21   5   10.07    2.52
  -3  21  -5   14.33    2.84
   3 -21   6    2.17    1.19
  -3  21  -6    1.97    1.35
  -3 -21  -6    2.41    1.55
   3 -21   7   -0.12    1.03
  -3  21  -7   -0.35    0.94
  -3 -21  -7    0.19    1.15
  -3  21  -8   -0.23    1.21
  -3 -21  -8    0.58    1.16
   3  22  -8   -0.03    0.86
   3 -22  -8    0.96    1.80
  -3 -22   8   -2.02    1.25
   3  22  -7    7.28    2.42
   3 -22  -7   10.82    3.28
  -3 -22   7    8.47    2.93
   3 -22  -6   -1.68    1.25
  -3 -22   6    0.08    1.08
  -3 -22   5   -2.39    1.67
   3 -22  -5   -0.41    1.46
  -3 -22   4   -2.26    1.32
   3 -22  -4   -0.13    0.97
  -3 -22   3    0.24    1.14
   3 -22  -3    1.61    1.86
  -3 -22   2    1.58    1.08
   3 -22  -2    0.25    1.20
  -3 -22   1    1.59    1.21
   3 -22  -1    3.32    2.12
  -3 -22   0    0.69    1.01
   3 -22   0    0.44    1.37
  -3 -22  -1    0.14    0.51
   3 -22   1    0.74    1.03
   3 -22   2    0.71    0.74
  -3 -22  -2   -1.03    1.25
   3 -22   3    1.70    0.84
  -3 -22  -3   -0.17    0.68
   3 -22   4   -1.51    1.36
  -3 -22  -4   -1.15    1.46
   3 -22   5    6.19    2.42
  -3  22  -5    4.61    1.92
  -3 -22  -5    7.26    2.92
   3 -22   6    0.82    0.97
  -3  22  -6    0.09    0.66
  -3 -22  -6   -0.71    0.86
   3 -22   7    2.91    1.60
  -3  22  -7    2.64    1.65
  -3 -22  -7    7.02    2.69
  -3 -22  -8    0.36    1.76
   3  23  -7   -0.03    1.16
   3 -23  -7    1.78    1.42
  -3 -23   7    1.15    1.08
  -3 -23   6    0.90    0.66
   3 -23  -6   -0.56    1.09
  -3 -23   5   -1.34    1.25
   3 -23  -5    0.03    0.91
  -3 -23   4    1.31    1.58
   3 -23  -4    3.67    1.94
  -3 -23   3    4.23    1.97
   3 -23  -3   -0.51    0.96
  -3 -23   2    0.04    0.78
   3 -23  -2    0.05    1.16
  -3 -23   1    3.06    1.91
   3 -23  -1    0.54    1.04
  -3 -23   0    0.90    0.62
   3 -23   0   -0.33    0.78
  -3 -23  -1    0.32    0.80
   3 -23   1   -3.41    1.81
   3 -23   2    0.97    1.31
  -3 -23  -2   -0.32    1.21
   3 -23   3    1.65    1.19
  -3 -23  -3    2.79    1.55
   3 -23   4    1.26    1.04
  -3 -23  -4    2.59    1.50
   3 -23   5   -4.54    2.21
  -3 -23  -5    2.37    1.73
   3 -23   6    4.27    1.74
  -3 -23  -6    8.00    2.82
  -3 -23  -7   10.33    3.16
  -3 -24   6    1.63    1.19
   3 -24  -6    0.15    0.84
  -3 -24   5    1.01    1.16
   3 -24  -5    2.81    1.71
  -3 -24   4    0.63    1.02
   3 -24  -4    1.03    1.06
  -3 -24   3    0.71    0.67
   3 -24  -3    0.98    1.19
  -3 -24   2    0.18    0.58
   3 -24  -2    0.22    0.82
  -3 -24   1    1.71    1.38
   3 -24  -1   -0.03    1.32
  -3 -24   0    2.09    1.27
   3 -24   0   -0.50    1.22
   3 -24   1    0.26    1.14
   3 -24   2    0.70    0.93
  -3 -24  -2   -1.12    1.36
   3 -24   3    0.03    1.15
  -3 -24  -3    0.16    1.00
   3 -24   4    2.20    1.27
  -3 -24  -4    0.36    1.22
   3 -24   5    2.84    1.39
  -3 -24  -5    1.58    1.62
   3 -24   6    0.89    1.20
  -3 -24  -6   -2.92    1.97
  -3 -25   5   -0.98    1.52
   3 -25  -5    0.06    1.47
  -3 -25   4   -1.06    1.43
   3 -25  -4   -1.96    1.65
  -3 -25   3    3.21    1.65
   3 -25  -3    4.91    2.22
  -3 -25   2   -0.33    1.06
   3 -25  -2    1.36    1.73
  -3 -25   1    1.80    1.35
   3 -25  -1    2.18    1.19
  -3 -25   0    0.98    0.91
   3 -25   0    0.28    1.10
   3 -25   1    1.31    1.33
   3 -25   2    2.38    1.88
  -3 -25  -2   -0.11    0.96
   3 -25   3   -1.67    1.98
  -3 -25  -3   -0.41    1.09
   3 -25   4    0.86    1.03
  -3 -25  -4    0.37    0.98
   3 -25   5    0.22    0.89
  -3 -25  -5    1.31    1.10
  -3 -26   4    3.05    1.86
   3 -26  -4    1.38    1.39
  -3 -26   3    2.98    1.71
   3 -26  -3    0.60    1.20
  -3 -26   2    0.97    1.17
   3 -26  -2    0.71    1.23
  -3 -26   1    0.73    1.38
   3 -26  -1   -0.06    1.00
   3 -26   0   -0.03    0.86
   3 -26   1    2.72    1.69
   3 -26   2   -1.46    1.63
  -3 -26  -2   -0.65    1.22
   3 -26   3   -1.77    2.06
  -3 -26  -3   -0.92    0.82
   3 -26   4   -0.31    1.26
  -3 -26  -4    0.88    1.10
  -3 -27   3   -0.26    1.16
   3 -27  -3   -0.16    0.88
  -3 -27   2    0.93    1.71
   3 -27  -2   -1.98    1.68
   3 -27  -1    0.06    0.92
   3 -27   0   -2.05    1.48
   3 -27   1    1.06    1.47
   3 -27   2    2.17    1.97
  -3 -27  -2    1.87    1.21
   3 -27   3    0.96    0.96
  -3 -27  -3   -0.42    1.17
   3 -28   0    2.04    1.52
   4   0 -10    3.86    2.00
   4   0  -9    1.94    1.38
   4   0  -8   -0.03    0.90
   4   0  -7   -0.49    0.66
   4   0  -6    0.07    0.88
   4   0  -5   -2.21    1.70
   4   0  -4    0.69    0.79
   4   0  -3   -1.11    1.19
   4   0  -2   12.84    2.64
   4   0  -1    0.55    0.45
   4   0   0    0.98    0.71
  -4   0   0    1.79    0.73
   4   0   1   -0.72    0.65
  -4   0  -1   -0.37    0.47
   4   0   2    1.61    0.98
  -4   0  -2    2.20    1.11
   4   0   3   -0.09    0.58
  -4   0  -3    0.42    0.83
  -4   0  -4   21.13    3.28
  -4   0  -5    2.15    1.10
  -4   0  -6   35.64    4.39
  -4   0  -7   -1.04    1.29
  -4   0  -8    1.20    1.09
  -4   0  -9    1.24    1.03
  -4   0 -10    5.36    2.11
   4   1 -10   -0.42    1.14
   4  -1 -10    1.94    1.52
   4   1  -9   -1.86    1.54
   4  -1  -9    1.23    0.81
   4   1  -8   -0.61    0.79
   4  -1  -8    0.05    0.75
   4   1  -7    2.54    1.17
   4  -1  -7    5.16    2.17
   4   1  -6    2.01    0.74
   4  -1  -6    0.35    1.06
   4   1  -5    1.71    0.77
   4  -1  -5    1.49    0.74
   4   1  -4    2.55    1.59
   4  -1  -4    0.99    0.91
   4   1  -3    7.39    2.04
   4  -1  -3    8.32    2.09
   4   1  -2   -0.46    0.92
   4  -1  -2   -1.06    1.19
   4   1  -1   -0.73    0.81
   4  -1  -1   -0.05    0.76
   4   1   0    1.55    1.06
   4  -1   0    1.43    1.05
  -4  -1   0    2.57    1.09
   4   1   1    0.42    0.44
   4  -1   1    0.01    0.76
  -4   1  -1    0.63    0.61
  -4  -1  -1   -1.29    0.92
   4   1   2    1.62    0.89
   4  -1   2    1.20    0.99
  -4   1  -2    1.20    0.93
  -4  -1  -2    2.09    0.83
  -4   1  -3   55.11    4.73
  -4  -1  -3   50.46    4.60
   4  -1   3   48.29    4.20
  -4   1  -4   85.50    6.25
  -4  -1  -4   74.21    5.90
  -4   1  -5   28.10    3.95
  -4  -1  -5   27.67    4.00
  -4   1  -6    2.33    1.34
  -4  -1  -6    3.18    1.64
  -4   1  -7    3.83    1.76
  -4  -1  -7    3.74    1.45
  -4   1  -8   -1.95    1.29
  -4  -1  -8    1.44    1.25
  -4   1  -9   -0.20    0.75
  -4  -1  -9   -0.18    1.10
  -4   1 -10    1.29    1.18
  -4  -1 -10    0.03    0.92
   4   2 -10    4.59    2.44
   4  -2 -10    1.70    1.86
   4   2  -9    0.59    1.15
   4  -2  -9    0.11    1.06
   4   2  -8    0.08    1.25
   4  -2  -8    2.65    1.77
   4   2  -7   12.60    3.04
   4  -2  -7   16.19    3.49
   4   2  -6   10.47    2.98
   4  -2  -6    9.18    2.44
   4   2  -5   -0.02    1.00
   4  -2  -5    0.22    1.04
   4   2  -4   -1.09    1.37
   4  -2  -4    2.54    1.16
   4   2  -3   -1.28    1.14
   4  -2  -3   -0.35    0.85
   4   2  -2    3.98    1.41
   4  -2  -2    6.37    1.87
  -4  -2   1   35.50    3.27
   4   2  -1   31.18    3.85
   4  -2  -1   32.70    4.13
   4   2   0   -0.84    0.88
   4  -2   0   -0.24    0.60
  -4  -2   0   -0.23    0.43
   4   2   1    0.84    0.68
   4  -2   1    0.03    0.49
  -4   2  -1    0.67    0.67
  -4  -2  -1    1.45    0.71
   4   2   2   12.49    2.06
   4  -2   2    8.51    1.95
  -4   2  -2   10.54    1.94
  -4  -2  -2   10.75    2.02
   4  -2   3    7.27    1.87
  -4   2  -3   12.14    2.36
  -4  -2  -3    6.90    1.72
  -4   2  -4    4.23    1.68
  -4  -2  -4    4.01    1.86
  -4   2  -5   71.03    5.95
  -4  -2  -5   67.55    6.02
  -4   2  -6   44.79    4.96
  -4  -2  -6   45.41    5.09
  -4   2  -7    5.65    1.87
  -4  -2  -7    8.35    2.16
  -4   2  -8    1.52    1.40
  -4  -2  -8   -0.05    0.76
  -4   2  -9   -1.88    1.70
  -4  -2  -9   -2.93    1.82
  -4   2 -10    0.25    0.90
  -4  -2 -10   -0.50    0.94
   4   3 -10    1.03    1.31
   4  -3 -10   -1.35    1.23
   4   3  -9   -0.91    1.44
   4  -3  -9    1.89    1.65
   4   3  -8    0.50    1.12
   4  -3  -8    1.70    1.31
   4   3  -7   -0.85    1.76
   4  -3  -7   -0.33    0.77
   4   3  -6    1.51    1.17
   4  -3  -6    3.40    1.87
   4   3  -5   65.09    6.41
   4  -3  -5   72.99    7.01
   4   3  -4    9.67    2.56
   4  -3  -4   10.81    2.62
   4   3  -3    4.19    1.50
   4  -3  -3    5.88    1.92
   4   3  -2    2.48    0.98
   4  -3  -2    1.06    1.03
   4   3  -1   20.69    3.23
   4  -3  -1   21.27    3.38
  -4  -3   1   24.05    2.82
   4   3   0    5.66    1.76
   4  -3   0    5.91    1.78
  -4  -3   0    6.53    1.63
   4   3   1   -0.22    0.54
   4  -3   1    0.72    0.45
  -4   3  -1    2.16    0.94
  -4  -3  -1    1.10    0.91
   4   3   2    0.70    0.37
   4  -3   2   -0.01    0.64
  -4   3  -2    0.55    0.57
  -4  -3  -2   -0.72    0.84
   4  -3   3    3.13    1.03
  -4   3  -3    5.27    1.56
  -4  -3  -3    4.24    1.36
  -4   3  -4   11.94    2.41
  -4  -3  -4   17.43    2.80
  -4   3  -5    5.36    1.93
  -4  -3  -5    4.12    1.75
  -4   3  -6   -0.62    1.01
  -4  -3  -6    1.89    1.72
  -4   3  -7    2.11    1.28
  -4  -3  -7    2.88    1.34
  -4   3  -8   -0.90    1.19
  -4  -3  -8    1.52    1.77
  -4   3  -9    3.32    2.05
  -4  -3  -9    2.73    1.42
  -4   3 -10   -0.96    1.75
  -4  -3 -10    0.44    0.91
   4   4 -10    0.82    1.34
   4  -4 -10   -4.12    2.26
   4   4  -9    2.02    1.65
   4  -4  -9   -0.03    0.87
   4   4  -8    4.48    1.71
   4  -4  -8    4.09    2.10
   4   4  -7   22.13    4.07
   4  -4  -7   18.16    3.56
   4   4  -6   10.47    2.87
   4  -4  -6   10.12    2.67
   4   4  -5   18.20    3.35
   4  -4  -5   16.52    3.63
   4   4  -4    0.22    0.90
   4  -4  -4    0.31    0.67
   4   4  -3   -0.49    1.16
   4  -4  -3    0.50    0.97
   4   4  -2   -0.65    0.56
   4  -4  -2   -0.28    0.81
  -4  -4   2    0.43    0.36
   4   4  -1   10.59    2.46
   4  -4  -1   12.21    2.62
  -4  -4   1   15.02    2.34
   4   4   0    2.69    1.39
   4  -4   0    3.00    1.07
  -4  -4   0    1.57    0.42
   4   4   1    3.97    1.25
   4  -4   1    4.56    1.56
  -4  -4  -1    6.69    1.49
   4   4   2    0.81    0.58
   4  -4   2    0.91    0.76
  -4   4  -2    0.64    0.55
   4  -4   3    3.39    1.28
  -4   4  -3    3.66    1.13
  -4  -4  -3    4.54    1.16
  -4   4  -4   -1.36    1.08
  -4  -4  -4   -1.17    0.99
  -4   4  -5   -1.06    0.80
  -4  -4  -5   -1.61    1.49
  -4   4  -6   -0.34    0.91
  -4  -4  -6   -1.81    1.17
  -4   4  -7    0.38    1.11
  -4  -4  -7    5.26    2.08
  -4   4  -8    1.43    0.60
  -4  -4  -8    0.74    0.79
  -4   4  -9   -1.30    1.16
  -4  -4  -9    0.05    1.43
  -4   4 -10    2.87    1.75
  -4  -4 -10    1.49    1.25
   4   5 -10   -0.06    1.13
   4  -5 -10   -0.45    1.25
   4   5  -9    1.12    1.65
   4  -5  -9    0.89    1.08
   4   5  -8    3.74    1.90
   4  -5  -8    4.29    1.67
   4   5  -7   22.95    4.23
   4  -5  -7   20.18    3.99
   4   5  -6   -1.17    1.40
   4  -5  -6   -0.10    1.00
   4   5  -5    9.71    2.46
   4  -5  -5   18.02    3.64
   4   5  -4   -0.12    0.63
   4  -5  -4    1.33    1.17
   4   5  -3   12.63    2.75
   4  -5  -3   18.69    3.33
   4   5  -2   -0.48    1.02
   4  -5  -2   -1.25    1.03
  -4  -5   2   -0.02    0.45
   4   5  -1    3.80    1.07
   4  -5  -1    6.41    1.88
  -4  -5   1    6.63    1.51
   4   5   0   -0.66    1.00
   4  -5   0    0.56    0.59
  -4  -5   0   -0.50    0.87
   4   5   1    4.12    1.29
   4  -5   1    2.90    1.10
  -4  -5  -1    2.99    0.53
   4   5   2    0.44    0.40
  -4   5  -2   -0.67    0.72
   4  -5   2    1.03    0.40
  -4  -5  -2   -1.43    1.30
  -4   5  -3    2.67    1.17
   4  -5   3    3.54    1.18
  -4  -5  -3    3.75    1.01
  -4   5  -4    1.60    0.92
  -4  -5  -4    1.35    1.05
  -4   5  -5    0.31    0.63
  -4  -5  -5   -0.06    1.15
  -4   5  -6    0.34    0.82
  -4  -5  -6    0.73    1.22
  -4   5  -7   -0.69    1.22
  -4  -5  -7    0.70    1.39
  -4   5  -8    0.09    1.15
  -4  -5  -8    4.97    1.94
  -4   5  -9    0.45    1.15
  -4  -5  -9    2.42    2.06
  -4   5 -10    2.10    1.71
  -4  -5 -10    3.26    2.21
   4   6 -10   -2.06    2.21
   4  -6 -10   -0.09    0.86
   4   6  -9    6.41    2.78
   4  -6  -9    6.82    2.82
   4   6  -8    1.09    1.13
   4  -6  -8    1.84    1.49
   4   6  -7   -0.76    0.71
   4  -6  -7    1.52    1.37
   4   6  -6    0.57    0.98
   4  -6  -6    1.42    1.07
   4   6  -5   63.21    6.56
   4  -6  -5   71.80    6.96
   4   6  -4    2.04    1.26
   4  -6  -4    3.79    1.33
   4   6  -3    2.44    1.33
   4  -6  -3    2.26    1.35
  -4  -6   3    3.29    1.13
   4   6  -2    2.23    1.46
   4  -6  -2    3.06    1.48
  -4  -6   2    2.72    1.00
   4   6  -1   -1.05    0.96
   4  -6  -1   -0.15    0.87
  -4  -6   1   -0.72    0.56
   4   6   0    0.95    0.62
   4  -6   0   -0.16    0.61
  -4  -6   0   -0.19    0.59
   4   6   1    1.36    0.92
   4  -6   1    0.15    0.65
   4   6   2    3.05    1.03
  -4   6  -2    4.31    1.22
   4  -6   2    2.87    1.22
  -4  -6  -2   -0.17    1.45
  -4   6  -3   -0.31    0.51
   4  -6   3    0.07    0.48
  -4   6  -4    1.78    0.48
   4  -6   4    2.31    1.16
  -4  -6  -4    3.95    1.32
  -4   6  -5    0.02    0.59
  -4  -6  -5   -0.80    1.19
  -4   6  -6    0.66    0.68
  -4  -6  -6    1.02    1.41
  -4   6  -7    0.23    0.63
  -4  -6  -7    3.24    1.67
  -4   6  -8    2.59    1.00
  -4  -6  -8    4.40    2.11
  -4   6  -9   -2.41    1.57
  -4  -6  -9    2.63    2.12
  -4   6 -10   11.53    3.14
  -4  -6 -10   15.95    3.76
  -4  -7  10   -0.09    1.29
   4  -7 -10   -0.46    0.93
   4   7  -9    2.57    1.86
   4  -7  -9   -2.06    1.31
   4   7  -8   -0.33    1.16
   4  -7  -8    0.14    0.73
   4   7  -7   15.27    3.38
   4  -7  -7   20.20    3.94
   4   7  -6    0.96    0.96
   4  -7  -6   -0.47    1.04
   4   7  -5    5.32    1.90
   4  -7  -5    5.38    1.84
   4   7  -4    4.18    1.42
   4  -7  -4    4.24    1.76
   4   7  -3    0.64    0.74
   4  -7  -3    1.79    0.97
  -4  -7   3    1.37    0.96
   4   7  -2   -0.78    0.77
   4  -7  -2   -0.36    0.75
  -4  -7   2    1.46    0.75
   4   7  -1    9.28    2.23
   4  -7  -1    5.23    1.83
  -4  -7   1    7.69    1.72
   4   7   0   10.49    2.21
   4  -7   0    8.43    2.17
  -4  -7   0   12.16    2.23
   4   7   1   -0.15    0.71
   4  -7   1   -0.12    0.61
  -4  -7  -1    1.41    0.96
   4  -7   2    0.19    0.54
  -4  -7  -2   -5.01    2.12
  -4   7  -3    0.21    0.61
   4  -7   3    0.09    0.59
  -4  -7  -3   -1.51    1.47
  -4   7  -4    1.45    0.53
   4  -7   4    0.04    0.56
  -4  -7  -4    2.24    1.31
  -4   7  -5   -0.02    0.82
  -4  -7  -5   -0.38    0.98
  -4   7  -6    0.11    0.73
  -4  -7  -6    3.19    1.37
  -4   7  -7    0.96    0.82
  -4  -7  -7    4.97    1.89
  -4   7  -8    5.06    1.79
  -4  -7  -8    4.70    1.66
  -4   7  -9    2.05    1.30
  -4  -7  -9    3.08    1.78
  -4   7 -10    1.45    1.44
  -4  -7 -10    2.98    1.70
   4  -8 -10   -1.16    1.26
  -4  -8  10   -0.21    0.92
   4   8  -9    0.03    1.19
   4  -8  -9   -0.47    1.09
  -4  -8   9   -1.00    1.37
   4   8  -8   -1.29    0.99
   4  -8  -8    0.44    0.90
  -4  -8   8    0.21    1.27
   4   8  -7    0.81    0.96
   4  -8  -7   -0.34    0.87
   4   8  -6   -2.06    1.26
   4  -8  -6    0.23    0.98
   4   8  -5    1.44    0.82
   4  -8  -5   -0.10    1.01
   4   8  -4    0.06    0.86
   4  -8  -4   -0.45    1.22
   4   8  -3    5.99    2.11
   4  -8  -3    3.37    1.64
  -4  -8   3    4.33    1.25
   4   8  -2    5.28    1.83
   4  -8  -2    6.00    2.00
  -4  -8   2    8.92    1.80
   4   8  -1   -0.95    1.06
   4  -8  -1    2.99    1.67
  -4  -8   1    2.24    0.85
   4   8   0   -0.75    0.64
   4  -8   0   -0.40    0.50
  -4  -8   0   -0.15    0.45
  -4  -8   0   -0.49    0.88
   4   8   1    3.19    1.15
   4  -8   1    6.52    1.89
  -4  -8  -1    4.78    1.47
  -4  -8  -1    4.84    1.47
   4  -8   2    0.05    0.59
  -4  -8  -2   -1.64    1.47
  -4   8  -3    0.04    0.79
   4  -8   3    0.50    0.56
  -4   8  -4    0.01    0.58
   4  -8   4    1.02    1.18
  -4  -8  -4   -0.25    0.94
  -4   8  -5    0.37    0.74
  -4  -8  -5   -1.35    1.46
  -4   8  -6    0.17    0.89
  -4  -8  -6   -0.29    0.55
  -4   8  -7    1.02    1.13
  -4  -8  -7    0.90    1.19
  -4   8  -8    2.11    1.41
  -4  -8  -8    0.74    1.39
  -4   8  -9    0.40    0.92
  -4  -8  -9    2.66    1.16
   4   9  -9   -0.30    1.38
   4  -9  -9   -0.54    1.36
  -4  -9   9    0.06    0.98
   4   9  -8   -0.73    1.47
  -4  -9   8   -0.58    0.94
   4  -9  -8    0.11    1.14
   4   9  -7    3.31    0.99
   4  -9  -7    2.63    1.60
  -4  -9   7    3.04    1.40
   4   9  -6    1.98    1.25
   4  -9  -6    2.69    1.55
  -4  -9   6    0.53    1.00
   4   9  -5   12.99    2.71
   4  -9  -5   10.61    2.69
  -4  -9   5   15.01    3.07
   4   9  -4    3.66    1.55
  -4  -9   4    2.26    0.92
   4  -9  -4    2.54    1.26
  -4  -9   4    3.22    1.36
   4   9  -3   -0.20    1.09
   4  -9  -3   -0.13    0.83
  -4  -9   3    2.35    1.26
  -4  -9   3   -0.75    0.97
   4   9  -2    1.59    0.75
  -4  -9   2    1.50    0.51
   4  -9  -2    3.01    1.01
  -4  -9   2    3.15    1.18
   4   9  -1   10.70    2.25
  -4  -9   1   10.70    2.21
   4  -9  -1   15.04    3.00
  -4  -9   1   11.56    2.06
   4   9   0    1.04    0.84
   4  -9   0    2.04    1.43
  -4  -9   0    1.37    0.40
  -4  -9   0    1.65    1.17
   4   9   1    2.76    1.00
   4  -9   1    4.52    1.93
  -4  -9  -1    3.37    1.30
  -4  -9  -1    4.90    1.42
   4  -9   2    2.03    0.99
  -4  -9  -2    1.23    0.85
   4  -9   3    2.50    1.02
  -4  -9  -3    0.22    0.70
  -4   9  -4   14.07    2.47
   4  -9   4   19.29    2.94
  -4  -9  -4   18.96    3.19
  -4   9  -5    0.27    0.82
  -4  -9  -5   -1.38    1.07
  -4   9  -6    0.51    0.71
  -4  -9  -6    1.75    1.24
  -4   9  -7   -1.40    1.00
  -4  -9  -7    0.46    1.45
  -4   9  -8   -2.26    1.69
  -4  -9  -8    1.83    1.32
  -4   9  -9    3.05    1.59
  -4  -9  -9   -1.78    1.31
   4  10  -9    1.79    2.02
  -4 -10   9    0.40    0.81
   4 -10  -9    1.77    0.95
   4  10  -8    1.91    1.47
   4 -10  -8    2.03    1.87
  -4 -10   8    1.44    0.72
   4  10  -7    1.63    1.32
   4 -10  -7   -0.25    0.73
  -4 -10   7   -0.63    1.14
   4  10  -6    0.13    0.71
   4 -10  -6    1.83    1.28
  -4 -10   6    1.31    0.64
   4  10  -5    0.98    0.86
  -4 -10   5    1.49    1.22
   4  10  -4    0.98    1.11
  -4 -10   4   -1.23    1.33
   4 -10  -4   -0.61    1.54
   4  10  -3   16.67    3.29
   4 -10  -3   15.41    3.32
  -4 -10   3   21.87    3.09
  -4 -10   3   21.27    3.36
   4  10  -2    2.99    1.47
   4 -10  -2    2.29    1.35
  -4 -10   2    3.57    1.30
  -4 -10   2    1.94    1.03
   4  10  -1   12.25    2.54
  -4 -10   1   13.88    2.62
   4 -10  -1   12.73    2.76
  -4 -10   1   13.31    2.31
   4 -10   0    1.02    0.67
  -4 -10   0    0.27    0.61
  -4 -10   0    1.66    1.03
  -4 -10  -1    6.01    1.65
   4 -10   1    6.92    2.21
  -4 -10  -1    9.84    2.15
   4 -10   2    0.79    0.63
  -4 -10  -2    2.14    1.12
   4 -10   3   14.63    2.83
  -4 -10  -3   16.21    3.05
  -4  10  -4    0.99    0.70
  -4 -10  -4    1.46    0.65
   4 -10   4    0.76    1.03
  -4  10  -5    1.26    1.22
  -4 -10  -5   -0.65    0.73
  -4  10  -6    2.37    1.56
  -4 -10  -6    3.17    1.59
  -4  10  -7   -0.38    0.75
  -4 -10  -7   -0.49    1.27
  -4  10  -8    1.09    1.31
  -4 -10  -8    2.25    1.77
  -4  10  -9    1.22    1.19
  -4 -10  -9    3.64    2.07
   4 -11  -9    1.27    1.04
  -4 -11   9   -0.89    1.12
   4  11  -8   -1.50    1.71
   4 -11  -8   -0.06    0.95
  -4 -11   8   -1.49    1.23
   4  11  -7   -0.24    0.82
  -4 -11   7    0.10    0.99
   4 -11  -7    1.12    1.59
   4  11  -6    0.23    1.00
  -4 -11   6    0.10    1.24
   4 -11  -6    0.51    1.24
   4  11  -5    1.64    1.23
  -4 -11   5    2.97    1.64
   4 -11  -5    1.34    1.57
   4  11  -4   -0.33    0.69
  -4 -11   4   -0.60    1.47
   4 -11  -4    1.46    1.46
   4  11  -3    0.68    1.24
  -4 -11   3    1.32    0.96
   4 -11  -3    0.41    1.12
  -4 -11   3    1.95    1.33
   4  11  -2   -0.27    0.61
   4 -11  -2    0.02    0.60
  -4 -11   2    1.01    0.81
  -4 -11   2    0.41    0.59
   4 -11  -1    0.54    0.59
  -4 -11   1    0.41    0.82
  -4 -11   1    0.28    0.98
  -4 -11   0   -0.65    0.83
   4 -11   0    1.80    1.22
  -4 -11   0    0.03    0.62
   4 -11   1    2.86    1.42
  -4 -11  -1    4.88    1.49
  -4 -11  -1    2.08    0.75
   4 -11   2    0.34    0.57
  -4 -11  -2    1.50    1.12
  -4 -11  -3    7.51    2.00
   4 -11   3    6.68    1.62
  -4 -11  -4   -1.13    0.85
   4 -11   4    0.14    0.81
  -4  11  -5    3.29    1.16
  -4 -11  -5    4.29    1.76
  -4  11  -6    1.51    1.15
  -4 -11  -6    4.64    2.09
  -4  11  -7   -0.17    0.89
  -4 -11  -7   -0.63    1.06
  -4  11  -8   -1.49    1.33
  -4 -11  -8   -0.94    1.39
  -4  11  -9   -0.92    1.04
  -4 -11  -9   -4.43    2.32
   4 -12  -9    2.39    1.70
  -4 -12   9    1.29    1.23
   4 -12  -8   -0.30    1.72
  -4 -12   8    0.36    0.75
   4 -12  -7   -1.48    1.29
  -4 -12   7   -1.76    1.07
   4 -12  -6    1.24    1.31
  -4 -12   6    0.02    0.73
   4 -12  -5    6.23    2.12
  -4 -12   5    6.17    2.07
   4 -12  -4    0.22    0.65
  -4 -12   4   -1.19    1.35
   4 -12  -3    2.38    1.44
  -4 -12   3    3.02    1.25
  -4 -12   2    5.93    1.60
   4 -12  -2    4.65    2.10
  -4 -12   2    6.55    1.98
  -4 -12   1    4.41    1.50
   4 -12  -1    8.00    2.13
  -4 -12   1    6.15    1.95
   4 -12   0   10.59    2.58
  -4 -12   0    9.78    2.21
  -4 -12   0    8.83    1.83
  -4 -12  -1   -0.30    0.62
   4 -12   1   -1.22    1.10
  -4 -12  -1    0.28    0.71
   4 -12   2    0.52    1.01
  -4 -12  -2    1.00    0.58
  -4 -12  -3   -0.48    1.10
   4 -12   3    0.41    1.05
  -4 -12  -4    4.47    1.84
   4 -12   4    1.59    1.01
  -4  12  -5    1.46    1.13
  -4 -12  -5   -1.18    1.11
  -4  12  -6    6.08    2.01
  -4 -12  -6    7.77    2.29
  -4  12  -7    1.02    1.18
  -4 -12  -7   -1.66    1.46
  -4  12  -8   -0.42    0.73
  -4 -12  -8   -0.22    0.92
  -4  12  -9   -0.62    1.32
  -4 -12  -9    1.35    1.55
  -4 -13   8   -1.67    1.41
   4 -13  -8    0.12    1.54
  -4 -13   7    1.84    1.61
   4 -13  -7    2.35    1.43
  -4 -13   6    0.84    1.12
   4 -13  -6    0.17    0.76
  -4 -13   5    0.71    0.84
   4 -13  -5   -0.16    0.85
  -4 -13   4   19.76    3.60
   4 -13  -4   20.04    3.96
  -4 -13   3   -1.71    1.46
   4 -13  -3    0.26    0.75
  -4 -13   2    3.82    1.47
   4 -13  -2    8.40    2.44
  -4 -13   2   11.75    2.63
   4 -13  -1    3.19    2.02
  -4 -13   1    1.07    1.10
  -4 -13   1    0.48    0.80
  -4 -13   0    3.72    1.36
   4 -13   0    6.34    2.20
  -4 -13   0    4.40    1.68
   4 -13   1    0.96    0.98
  -4 -13  -1   -0.04    1.00
   4 -13   2    1.03    0.73
  -4 -13  -2    3.32    1.52
  -4 -13  -3    1.94    1.27
   4 -13   3    0.90    1.03
  -4 -13  -4    3.64    1.80
   4 -13   4    3.94    1.68
  -4 -13  -5   -1.59    1.27
  -4 -13  -6    2.09    1.23
  -4  13  -7    0.26    0.93
  -4 -13  -7    0.69    0.81
  -4 -13  -8    2.64    2.16
  -4 -14   8   -0.56    1.08
   4 -14  -8   -0.09    1.07
  -4 -14   7   -0.53    1.13
   4 -14  -7    3.64    2.12
  -4 -14   6    0.25    0.75
   4 -14  -6    0.17    1.28
  -4 -14   5   -0.98    1.02
   4 -14  -5   -0.40    1.05
  -4 -14   4    8.60    2.24
   4 -14  -4   10.11    2.93
   4 -14  -3    1.56    1.43
  -4 -14   3    0.96    0.82
  -4 -14   2   62.86    5.83
  -4 -14   2   56.52    5.62
   4 -14  -2   53.60    6.28
  -4 -14   1   20.72    3.32
   4 -14  -1   24.23    4.22
  -4 -14   1   16.54    2.98
  -4 -14   0    0.27    0.88
  -4 -14   0    0.99    0.67
   4 -14   1    0.04    0.92
  -4 -14  -1   -0.57    0.60
  -4 -14  -2    6.24    2.23
   4 -14   2    3.15    1.70
  -4 -14  -3    1.04    1.14
   4 -14   3    0.65    0.70
  -4 -14  -4    2.98    1.70
   4 -14   4    2.58    0.97
  -4 -14  -5   -0.19    0.87
  -4 -14  -6    0.99    1.37
  -4 -14  -7    0.19    0.91
  -4 -14  -8    1.30    1.30
   4 -15  -8    2.81    1.91
  -4 -15   8   -1.89    1.99
   4 -15  -7   -1.23    1.49
  -4 -15   7   -0.41    1.40
   4 -15  -6   -0.06    0.99
  -4 -15   6   -0.74    1.41
   4 -15  -5    0.69    0.70
  -4 -15   5    2.86    1.61
   4 -15  -4   12.72    3.44
  -4 -15   4   14.33    3.07
   4 -15  -3   13.11    3.05
  -4 -15   3   11.93    2.82
  -4 -15   2    3.16    1.49
   4 -15  -2    3.72    2.06
  -4 -15   2    2.79    1.27
  -4 -15   1    6.94    1.98
   4 -15  -1    5.21    2.11
  -4 -15   1    3.38    1.33
  -4 -15   0    6.70    1.98
   4 -15   0    8.52    2.40
  -4 -15   0    9.99    2.67
   4 -15   1    0.72    0.78
  -4 -15  -1   -0.40    1.27
  -4 -15  -2    1.41    0.56
   4 -15   2    0.66    0.71
  -4 -15  -3    6.10    2.14
   4 -15   3    2.71    1.44
  -4 -15  -4    0.41    0.63
   4 -15   4   -0.15    0.95
  -4 -15  -5    3.27    1.62
  -4 -15  -6   -1.62    1.58
  -4 -15  -7   -2.67    2.11
  -4 -15  -8    3.30    1.90
   4 -16  -7    2.12    1.45
  -4 -16   7    1.68    1.46
   4 -16  -6    2.41    1.61
  -4 -16   6    0.47    1.00
   4 -16  -5    1.41    1.27
  -4 -16   5    1.22    1.51
  -4 -16   4    1.05    1.25
   4 -16  -4    0.72    1.38
  -4 -16   3    2.24    1.76
   4 -16  -3   -0.34    1.28
  -4 -16   2    0.16    0.60
   4 -16  -2   -0.40    1.39
  -4 -16   2   -0.56    0.70
  -4 -16   1    1.93    1.07
   4 -16  -1    2.01    1.57
  -4 -16   1    0.99    0.96
  -4 -16   0    2.95    1.45
   4 -16   0    4.68    1.70
  -4 -16   0    3.60    1.68
   4 -16   1    0.77    0.89
  -4 -16  -1   -0.95    0.86
  -4 -16  -2   -1.53    0.98
   4 -16   2   -0.14    0.66
  -4 -16  -3    1.35    0.83
   4 -16   3    2.38    1.49
  -4 -16  -4    1.75    1.70
   4 -16   4    2.01    1.48
  -4 -16  -5    1.82    1.62
  -4 -16  -6   -0.89    1.23
  -4 -16  -7    0.68    1.09
  -4 -17   7    0.84    1.04
   4 -17  -7    1.19    1.64
  -4 -17   6   -0.98    1.06
   4 -17  -6    1.32    1.25
  -4 -17   5    0.30    0.78
   4 -17  -5    1.00    1.28
  -4 -17   4    1.47    1.12
   4 -17  -4    2.24    1.86
  -4 -17   3    2.16    1.21
   4 -17  -3   -0.21    1.19
  -4 -17   2    0.31    1.07
   4 -17  -2    0.68    1.16
  -4 -17   1    3.34    1.68
   4 -17  -1    2.99    1.56
  -4 -17   1    2.17    0.88
   4 -17   0    0.59    0.85
  -4 -17   0    0.47    0.68
   4 -17   1    2.12    1.70
  -4 -17  -1    0.85    1.38
  -4 -17  -2    0.66    0.62
   4 -17   2   -0.21    0.99
  -4 -17  -3    0.66    0.82
   4 -17   3    0.05    1.00
  -4 -17  -4    0.84    1.10
   4 -17   4    2.30    1.27
  -4 -17  -5    0.37    0.99
  -4 -17  -6   -0.03    1.22
  -4 -17  -7    4.55    2.06
  -4 -18   6    4.76    2.10
   4 -18  -6    3.63    2.09
  -4 -18   5   -0.28    0.99
   4 -18  -5    2.42    1.86
  -4 -18   4    1.15    1.11
   4 -18  -4    1.59    1.43
  -4 -18   3    0.40    0.87
   4 -18  -3    2.68    1.56
  -4 -18   2   -1.06    1.11
   4 -18  -2    0.40    0.87
   4 -18  -1   -0.87    1.20
  -4 -18   1   -0.27    0.98
  -4 -18   1    0.74    0.64
   4 -18   0    4.30    2.06
  -4 -18   0    5.51    1.58
  -4 -18  -1   -1.14    1.24
   4 -18   1    0.42    0.86
  -4 -18  -2    0.22    0.71
   4 -18   2    0.95    1.05
  -4 -18  -3    3.09    1.59
   4 -18   3    2.68    1.79
  -4 -18  -4   -1.63    1.31
   4 -18   4    1.01    1.57
  -4 -18  -5    0.11    1.02
  -4 -18  -6   -2.36    1.55
  -4 -19   6    1.41    1.86
   4 -19  -6    0.54    0.79
  -4 -19   5   -0.26    1.03
   4 -19  -5    0.93    1.32
  -4 -19   4   -0.93    0.90
   4 -19  -4    1.26    0.88
  -4 -19   3   -1.19    1.44
   4 -19  -3    0.85    0.68
   4 -19  -2    1.64    1.64
  -4 -19   2    0.88    0.86
   4 -19  -1    2.14    1.19
  -4 -19   1    1.15    1.16
  -4 -19   1    2.05    1.55
   4 -19   0    7.80    2.59
  -4 -19   0    6.66    2.11
  -4 -19  -1    0.94    0.84
   4 -19   1    1.24    1.19
  -4 -19  -2    0.91    1.31
   4 -19   2    0.40    1.14
  -4 -19  -3    1.00    1.03
   4 -19   3   -0.20    0.70
  -4 -19  -4    0.03    0.89
   4 -19   4    1.30    1.39
  -4 -19  -5    2.12    1.88
  -4 -20   5    0.13    0.99
   4 -20  -5    0.68    1.62
   4 -20  -4    2.57    1.94
  -4 -20   4   -1.05    1.50
   4 -20  -3    4.79    2.45
  -4 -20   3    1.16    1.07
   4 -20  -2    1.92    1.68
  -4 -20   2    1.32    1.28
   4 -20  -1    3.76    1.63
  -4 -20   1    3.52    2.03
   4 -20   0    1.15    1.11
  -4 -20   0    1.06    0.90
  -4 -20  -1    2.33    1.34
   4 -20   1    0.19    0.93
  -4 -20  -2   14.79    3.52
   4 -20   2   14.27    3.53
  -4 -20  -3   -2.47    1.81
   4 -20   3    0.52    1.13
  -4 -20  -4    2.50    1.63
   4 -20   4   -0.28    1.10
  -4 -20  -5    0.53    0.85
   4 -21  -4    0.62    0.93
  -4 -21   4    1.09    1.15
   4 -21  -3   -1.36    1.37
  -4 -21   3    1.79    1.29
   4 -21  -2    0.53    1.28
   4 -21  -1    2.99    2.04
  -4 -21   1    3.05    1.92
   4 -21   0   11.69    3.28
  -4 -21   0   17.71    3.73
  -4 -21  -1    0.13    0.92
   4 -21   1   -0.14    0.76
  -4 -21  -2    1.86    1.70
   4 -21   2    1.01    1.21
  -4 -21  -3    2.42    2.15
   4 -21   3    1.13    1.18
  -4 -21  -4    1.36    1.04
   4 -22  -3   -1.85    1.92
   4 -22  -2    1.04    1.23
   4 -22  -1    6.09    2.45
  -4 -22   1    4.56    1.80
   4 -22   0    4.30    2.32
  -4 -22   0    1.03    1.29
  -4 -22  -1   -0.28    1.38
   4 -22   1    0.49    1.19
  -4 -22  -2    2.92    1.60
   4 -22   2    1.19    0.78
  -4 -22  -3    2.24    1.57
   4 -22   3   -0.58    1.11
   5   0  -6   -1.32    1.00
   5   0  -5    1.58    1.29
   5   0  -4    0.39    0.99
   5   0  -3    0.64    1.26
   5   0  -2    0.35    1.28
   5   0  -1    2.00    1.16
   5   0   0    0.59    0.82
   5   1  -6   -0.47    1.07
   5  -1  -6    0.21    1.02
   5   1  -5    0.22    1.17
   5  -1  -5    2.78    1.63
   5   1  -4    0.78    0.78
   5  -1  -4    0.60    0.88
   5   1  -3    5.12    2.17
   5  -1  -3    6.63    2.29
   5   1  -2   -0.25    1.04
   5  -1  -2    0.37    0.73
   5   1  -1    2.15    1.38
   5  -1  -1    1.24    1.15
   5  -1   0   -0.12    0.67
   5   2  -6    0.41    0.86
   5  -2  -6   -1.36    1.15
   5   2  -5    1.11    1.18
   5  -2  -5    3.90    2.32
   5   2  -4   -0.86    1.06
   5  -2  -4    1.51    1.68
   5   2  -3    2.36    1.57
   5  -2  -3    1.21    0.75
   5   2  -2    0.39    0.83
   5  -2  -2    4.83    1.88
   5   2  -1    1.21    1.06
   5  -2  -1    1.04    0.81
   5  -2   0    2.33    1.52
   5   3  -6    0.06    1.12
   5  -3  -6    0.09    1.23
   5   3  -5    0.08    1.25
   5  -3  -5    0.62    1.82
   5   3  -4    5.90    1.82
   5  -3  -4    3.13    1.57
   5   3  -3    0.25    1.05
   5  -3  -3    1.10    1.18
   5   3  -2   -0.14    0.86
   5  -3  -2   -2.50    1.81
   5   3  -1   -1.40    1.36
   5  -3  -1   -0.37    0.92
   5  -3   0    0.69    1.14
   5   4  -6    4.94    2.36
   5  -4  -6    4.98    2.45
   5   4  -5    1.08    1.16
   5  -4  -5   -0.46    0.79
   5   4  -4    0.03    1.41
   5  -4  -4   -0.41    1.06
   5   4  -3   -0.05    1.10
   5  -4  -3   -2.43    1.52
   5   4  -2   -0.92    1.43
   5  -4  -2   -0.07    1.10
   5   4  -1    1.48    1.16
   5  -4  -1   -2.47    1.64
   5  -4   0    1.22    0.79
   5   5  -6    2.49    1.55
   5  -5  -6    1.65    1.15
   5   5  -5    2.65    1.52
   5  -5  -5    1.28    1.13
   5   5  -4    4.02    2.29
   5  -5  -4    4.66    1.73
   5   5  -3    2.95    1.75
   5  -5  -3    3.42    1.95
   5   5  -2    1.96    1.40
   5  -5  -2    0.49    0.80
   5   5  -1   -0.28    0.59
   5  -5  -1   -1.67    1.83
   5  -5   0    0.13    0.85
   5   6  -5    1.77    1.45
   5  -6  -5   -1.55    1.75
   5   6  -4    2.80    1.55
   5  -6  -4    0.69    1.36
   5   6  -3    3.84    1.27
   5  -6  -3    4.59    2.08
   5   6  -2    0.76    0.79
   5  -6  -2   -0.87    1.18
   5  -6  -1    0.94    0.69
   5  -6   0   -0.61    1.03
   5   7  -5    0.71    1.06
   5  -7  -5    2.04    1.29
   5   7  -4   -1.39    1.32
   5  -7  -4   -1.29    1.52
   5   7  -3    3.78    2.12
   5  -7  -3    2.07    1.64
   5   7  -2   -1.36    1.58
   5  -7  -2   -0.86    1.24
   5  -7  -1    0.44    0.99
   5  -7   0   -0.16    0.77
   5   8  -5    1.35    0.93
   5  -8  -5   -0.24    1.00
  -5  -8   5   -0.67    1.31
  -5  -8   4   -0.68    1.23
   5  -8  -4   -0.40    1.27
   5   8  -3    1.59    0.97
  -5  -8   3    0.02    0.90
   5  -8  -3    0.71    1.33
   5   8  -2    0.80    1.28
  -5  -8   2   -1.69    1.43
   5  -8  -2    2.10    1.83
   5  -8  -1    2.13    1.42
   5  -8   0   -1.39    1.00
   5   9  -4   -0.35    0.90
  -5  -9   4    2.56    1.40
   5  -9  -4   -0.79    1.88
   5   9  -3    1.83    1.01
  -5  -9   3    0.07    0.61
   5  -9  -2    2.03    1.61
   5  -9  -1    1.18    0.85
   5  -9   0    4.83    2.23
   5  10  -4   -1.23    1.10
  -5 -10   4    1.28    1.19
   5 -10  -4    1.55    1.30
   5  10  -3    2.84    1.36
  -5 -10   3    5.19    1.74
   5 -10  -3    5.10    2.35
   5 -10  -2    4.90    1.94
   5 -10  -1    2.75    1.96
   5 -10   0    0.35    1.23
   5 -11  -4   -0.09    1.06
  -5 -11   4   -0.95    1.22
   5 -11  -3   -0.35    1.20
   5 -11  -2    1.12    1.33
   5 -11  -1   -1.04    1.30
   5 -11   0    1.62    1.23
   5 -12  -3    3.30    2.13
   5 -12  -2    0.97    1.69
   5 -12  -1    3.58    2.01
   5 -12   0    1.18    1.43
   5 -13  -2   -0.29    1.10
   5 -13  -1   -2.01    1.61
   5 -13   0   -0.19    1.23
   0   0   0    0.00    0.00
TITL X1035 in P2(1)/n
REM P2(1)/n (#14 in standard setting)
CELL 0.71073   3.960758  24.104198  11.176190  90.0000  90.1887  90.0000
ZERR   20.00   0.000421   0.002514   0.001012   0.0000   0.0095   0.0000
LATT  1
SYMM -x+1/2, y+1/2,-z+1/2
SFAC C H N O
UNIT 20.00 20.00 20.00 20.00
TREF
HKLF 4
END
_computing_structure_solution     'SHELXT 2014/5 (Sheldrick, 2014)'
;
_shelx_hkl_checksum     67515
_shelx_res_file
;
TITL x1035_a.res in P2(1)/n
    x1035.res
    created by SHELXL-2018/1 at 10:29:59 on 11-May-2021
REM Old TITL X1035 in P2(1)/n
REM SHELXT solution in P2(1)/n
REM R1 0.177, Rweak 0.194, Alpha 0.016, Orientation as input
REM Formula found by SHELXT: C12 N3 O2
CELL 0.71073 3.9608 24.1042 11.1762 90 90.189 90
ZERR 4 0.0004 0.0025 0.001 0 0.009 0
LATT 1
SYMM 0.5-X,0.5+Y,0.5-Z
SFAC C H N O
UNIT 44 44 12 12
EQIV $1 1-X,-Y,1-Z
DFIX 0.84 O1 H1
L.S. 10
PLAN  1
SIZE 0.2 0.2 0.5
TEMP -103.15
HTAB O1 O2_$1
HTAB N3 O2
BOND $H
list 4
fmap 2
acta
MORE -1
CONF
REM <olex2.extras>
REM <HklSrc "%.\\X1035.hkl">
REM </olex2.extras>
WGHT    0.060000    0.176300
EXTI    0.017154
FVAR       0.63623
O1    4    0.339653    0.034214    0.627267    11.00000    0.09050    0.06042 =
         0.05843    0.01501    0.01426   -0.00209
H1    2    0.369775    0.000550    0.593867    11.00000    0.11251
C1    1    0.287494    0.145864    0.723209    11.00000    0.06140    0.06771 =
         0.04952    0.01074    0.00833   -0.00145
AFIX  43
H1A   2    0.208584    0.120332    0.781520    11.00000   -1.20000
AFIX   0
N1    3    0.421771    0.220421    0.632228    11.00000    0.05051    0.06078 =
         0.03726    0.00195    0.00362   -0.00233
C2    1    0.418247    0.129587    0.610902    11.00000    0.04913    0.06093 =
         0.04570    0.00535   -0.00098   -0.00163
O2    4    0.581963    0.067057    0.460403    11.00000    0.08154    0.06087 =
         0.05208    0.00480    0.00980   -0.00184
N2    3    0.286371    0.199772    0.738570    11.00000    0.06909    0.07079 =
         0.04270    0.00685    0.01397   -0.00158
O3    4    0.577466    0.447287    0.570027    11.00000    0.08464    0.05728 =
         0.06780   -0.00365   -0.01310   -0.00250
C3    1    0.506650    0.179356    0.556174    11.00000    0.04028    0.06234 =
         0.03615    0.00130   -0.00260   -0.00170
N3    3    0.654225    0.188388    0.448961    11.00000    0.07313    0.05848 =
         0.04024    0.00086    0.01040   -0.00219
H3A   2    0.704049    0.158134    0.409912    11.00000    0.06049
H3B   2    0.692170    0.222730    0.421558    11.00000    0.07040
C4    1    0.453528    0.075327    0.561335    11.00000    0.05283    0.06096 =
         0.04954    0.01037   -0.00290    0.00023
C5    1    0.461962    0.278697    0.617328    11.00000    0.04040    0.05928 =
         0.03903   -0.00055    0.00385   -0.00206
C6    1    0.332483    0.305489    0.517509    11.00000    0.04681    0.06384 =
         0.03794   -0.00263   -0.00232   -0.00343
AFIX  43
H6    2    0.215830    0.285018    0.457648    11.00000   -1.20000
AFIX   0
C7    1    0.373772    0.361877    0.505572    11.00000    0.05112    0.06472 =
         0.04086    0.00111   -0.00248    0.00330
AFIX  43
H7    2    0.285859    0.380302    0.437091    11.00000   -1.20000
AFIX   0
C8    1    0.543382    0.392096    0.593100    11.00000    0.04795    0.05764 =
         0.04548   -0.00527    0.00295    0.00263
C9    1    0.665375    0.365183    0.694277    11.00000    0.04945    0.06644 =
         0.04135   -0.00908   -0.00258    0.00012
AFIX  43
H9    2    0.774143    0.385704    0.755892    11.00000   -1.20000
AFIX   0
C10   1    0.627807    0.308575    0.704802    11.00000    0.04827    0.06688 =
         0.03639   -0.00241   -0.00137    0.00250
AFIX  43
H10   2    0.716871    0.289972    0.772872    11.00000   -1.20000
AFIX   0
C11   1    0.749895    0.480796    0.656707    11.00000    0.08201    0.06367 =
         0.08515   -0.01730   -0.01219   -0.00238
AFIX 137
H11A  2    0.979212    0.466515    0.668620    11.00000   -1.50000
H11B  2    0.627391    0.479613    0.732705    11.00000   -1.50000
H11C  2    0.761020    0.519180    0.628081    11.00000   -1.50000
AFIX   0
HKLF 4
REM  x1035_a.res in P2(1)/n
REM R1 =  0.0492 for    1667 Fo > 4sig(Fo)  and  0.0971 for all    2937 data
REM    168 parameters refined using      1 restraints
END
WGHT      0.0600      0.1763
REM Highest difference peak  0.162,  deepest hole -0.186,  1-sigma level  0.040
Q1    1   0.4927  0.1259  0.6239  11.00000  0.05    0.16
;
_shelx_res_checksum     9015
data_II
_audit_creation_method
;
Olex2 1.3
(compiled 2020.11.12 svn.r5f609507 for OlexSys, GUI svn.r6272)
;
_journal_date_recd_electronic     2022-01-31
_journal_date_accepted     2022-02-16
_journal_name_full     'Acta Crystallographica, Section E'
_journal_year     2022
_journal_volume     78
_journal_issue      3
_journal_page_first     336
_journal_page_last     339
_journal_paper_category     GO
_journal_paper_doi     10.1107/S2056989022001827
_journal_coeditor_code     HB8013
_chemical_name_systematic
;
5-Amino-3-(4-methoxyphenyl)isoxazole
;
_chemical_name_common     ?
_chemical_formula_moiety     'C10 H10 N2 O2'
_chemical_formula_sum     'C10 H10 N2 O2'
_chemical_formula_iupac     'C10 H10 N2 O2'
_chemical_formula_weight     190.20
_chemical_melting_point     ?
_chemical_absolute_configuration     unk
_space_group_crystal_system     orthorhombic
_space_group_name_H-M_alt     'P 21 21 21'
_space_group_name_Hall     'P 2ac 2ab'
loop_
    _space_group_symop_operation_xyz
    'x, y, z'
    '-x+1/2, -y, z+1/2'
    '-x, y+1/2, -z+1/2'
    'x+1/2, -y+1/2, -z'
_cell_length_a     7.6496(11)
_cell_length_b     8.7565(15)
_cell_length_c     14.128(2)
_cell_angle_alpha     90
_cell_angle_beta     90
_cell_angle_gamma     90
_cell_volume     946.4(3)
_cell_formula_units_Z     4
_cell_measurement_reflns_used     1405
_cell_measurement_theta_min     2.6640
_cell_measurement_theta_max     22.5120
_cell_measurement_temperature     170
_exptl_crystal_description     block
_exptl_crystal_colour     'clear colourless'
_exptl_crystal_size_max     0.4
_exptl_crystal_size_mid     0.2
_exptl_crystal_size_min     0.2
_exptl_crystal_density_diffrn     1.335
_exptl_crystal_density_meas     ?
_exptl_crystal_density_method     ?
_exptl_crystal_F_000     400
_exptl_absorpt_coefficient_mu     0.095
_exptl_absorpt_correction_type     multi-scan
_exptl_absorpt_process_details
;
(CrysalisPro; Rigaku OD, 2018)
;
_exptl_absorpt_correction_T_min     0.75741
_exptl_absorpt_correction_T_max     1.00000
_diffrn_ambient_temperature     170
_diffrn_source     'fine-focus sealed X-ray tube'
_diffrn_radiation_type     MoK\a
_diffrn_radiation_wavelength     0.71073
_diffrn_radiation_monochromator     'Graphite Monochromator'
_diffrn_measurement_device_type     'Rigaku XtaLAB mini'
_diffrn_measurement_device     'two-circle diffractometer'
_diffrn_measurement_method     'profile data from \w-scans'
_diffrn_detector     'Rigaku XtaLAB area detector'
_diffrn_detector_area_resol_mean     13.6612
_diffrn_reflns_number     6912
_diffrn_reflns_av_R_equivalents     0.0499
_diffrn_reflns_av_unetI/netI     0.0631
_diffrn_reflns_theta_min     2.737
_diffrn_reflns_theta_max     29.570
_diffrn_reflns_theta_full     25.242
_diffrn_measured_fraction_theta_max     0.991
_diffrn_measured_fraction_theta_full     1.000
_diffrn_reflns_limit_h_min     -10
_diffrn_reflns_limit_h_max     9
_diffrn_reflns_limit_k_min     -11
_diffrn_reflns_limit_k_max     11
_diffrn_reflns_limit_l_min     -11
_diffrn_reflns_limit_l_max     19
_diffrn_radiation_probe     x-ray
_refine_special_details     ?
_reflns_number_total     2635
_reflns_number_gt     1344
_reflns_threshold_expression     'I > 2\s(I)'
_refine_ls_structure_factor_coef     Fsqd
_refine_ls_matrix_type     full
_refine_ls_R_factor_all     0.1069
_refine_ls_R_factor_gt     0.0518
_refine_ls_wR_factor_gt     0.1184
_refine_ls_wR_factor_ref     0.1678
_refine_ls_goodness_of_fit_ref     1.019
_refine_ls_restrained_S_all     1.020
_refine_ls_number_reflns     2635
_refine_ls_number_parameters     137
_refine_ls_number_restraints     2
_refine_ls_hydrogen_treatment     mixed
_refine_ls_weighting_scheme     calc
_refine_ls_weighting_details
                      'w=1/[\s^2^(Fo^2^)+(0.0606P)^2^] where P=(Fo^2^+2Fc^2^)/3'
_atom_sites_solution_hydrogens     mixed
_atom_sites_solution_primary     dual
_atom_sites_solution_secondary     ?
_refine_ls_shift/su_max     0.000
_refine_ls_shift/su_mean     0.000
_refine_diff_density_max     0.170
_refine_diff_density_min     -0.163
_refine_ls_extinction_method
;
SHELXL2018/1 (Sheldrick 2015b)
;
_refine_ls_extinction_coef     0.037(7)
_refine_ls_extinction_expression
                                  'Fc^*^=kFc[1+0.001xFc^2^\l^3^/sin(2\q)]^-1/4^'
_refine_ls_abs_structure_details
;
Flack <i>x</i> determined using 385 quotients
[(<i>I</i>^+^)-(<i>I</i>^-^)]/[(<i>I</i>^+^)+(<i>I</i>^-^)]
(Parsons <i>et al.</i>,  2013)
;
_refine_ls_abs_structure_Flack     -0.7(10)
loop_
    _atom_type_symbol
    _atom_type_description
    _atom_type_scat_dispersion_real
    _atom_type_scat_dispersion_imag
    _atom_type_scat_source
    'C' 'C' 0.0033 0.0016
                         'International Tables Vol C Tables 4.2.6.8 and 6.1.1.4'
    'H' 'H' 0.0000 0.0000
                         'International Tables Vol C Tables 4.2.6.8 and 6.1.1.4'
    'N' 'N' 0.0061 0.0033
                         'International Tables Vol C Tables 4.2.6.8 and 6.1.1.4'
    'O' 'O' 0.0106 0.0060
                         'International Tables Vol C Tables 4.2.6.8 and 6.1.1.4'
_computing_data_collection
;
CrysAlisPro (Rigaku OD, 2018)
;
_computing_cell_refinement
;
CrysAlisPro (Rigaku OD, 2018)
;
_computing_data_reduction
;
CrysAlisPro (Rigaku OD, 2018)
;
_computing_structure_solution
;
<i>SHELXT2014/5</i> (Sheldrick, 2015a)
;
_computing_structure_refinement
;
<i>SHELXL2018/1</i> (Sheldrick, 2015b)
;
_computing_molecular_graphics
;
<i>OLEX2</i> (Dolomanov <i>et al.</i>,  2009)
;
_computing_publication_material
;
<i>OLEX2</i>  (Dolomanov <i>et al.</i>,  2009)
;
loop_
    _atom_site_type_symbol
    _atom_site_label
    _atom_site_fract_x
    _atom_site_fract_y
    _atom_site_fract_z
    _atom_site_U_iso_or_equiv
    _atom_site_adp_type
    _atom_site_calc_flag
    _atom_site_occupancy
    _atom_site_disorder_assembly
    _atom_site_disorder_group
    O O1 0.5261(3) 0.8179(3) 0.69875(17) 0.0617(7) Uani d 1 . .
    C C1 0.5966(4) 0.6690(4) 0.5813(2) 0.0523(8) Uani d 1 . .
    N N1 0.4969(4) 0.6710(4) 0.6566(2) 0.0632(8) Uani d 1 . .
    O O2 0.6029(4) 0.1662(3) 0.33196(17) 0.0736(8) Uani d 1 . .
    N N2 0.6808(5) 1.0370(5) 0.6730(3) 0.0718(10) Uani d 1 . .
    C C2 0.6906(5) 0.8049(4) 0.5699(3) 0.0615(10) Uani d 1 . .
    H H2 0.770803 0.829616 0.520934 0.074 Uiso calc 1 . .
    C C3 0.6421(5) 0.8938(4) 0.6445(2) 0.0578(9) Uani d 1 . .
    C C4 0.5977(4) 0.5345(4) 0.5186(2) 0.0516(8) Uani d 1 . .
    C C5 0.5115(5) 0.4010(4) 0.5422(2) 0.0588(9) Uani d 1 . .
    H H5 0.452653 0.395103 0.601305 0.071 Uiso calc 1 . .
    C C6 0.5081(5) 0.2752(5) 0.4821(2) 0.0613(10) Uani d 1 . .
    H H6 0.446575 0.185365 0.499673 0.074 Uiso calc 1 . .
    C C7 0.5963(5) 0.2827(5) 0.3959(3) 0.0592(10) Uani d 1 . .
    C C8 0.6848(5) 0.4147(5) 0.3719(2) 0.0629(10) Uani d 1 . .
    H H8 0.746554 0.419948 0.313670 0.076 Uiso calc 1 . .
    C C9 0.6843(5) 0.5390(5) 0.4321(2) 0.0606(10) Uani d 1 . .
    H H9 0.744260 0.629430 0.414044 0.073 Uiso calc 1 . .
    C C10 0.5103(6) 0.0287(5) 0.3529(3) 0.0887(14) Uani d 1 . .
    H H10A 0.533820 -0.047211 0.303518 0.133 Uiso calc 1 . .
    H H10B 0.384640 0.049924 0.355305 0.133 Uiso calc 1 . .
    H H10C 0.549038 -0.011138 0.414254 0.133 Uiso calc 1 . .
    H H2A 0.635(9) 1.074(6) 0.726(3) 0.17(3) Uiso d 1 . .
    H H2B 0.753(5) 1.087(5) 0.640(3) 0.090(17) Uiso d 1 . .
loop_
    _atom_site_aniso_label
    _atom_site_aniso_U_11
    _atom_site_aniso_U_22
    _atom_site_aniso_U_33
    _atom_site_aniso_U_12
    _atom_site_aniso_U_13
    _atom_site_aniso_U_23
    O1 0.0673(15) 0.0646(17) 0.0531(13) -0.0011(14) 0.0098(11) 0.0035(12)
    C1 0.0433(16) 0.065(2) 0.0489(17) 0.0065(18) 0.0021(14) 0.0079(16)
    N1 0.071(2) 0.064(2) 0.0551(16) -0.0038(18) 0.0105(15) -0.0017(15)
    O2 0.0721(17) 0.089(2) 0.0600(15) -0.0106(18) 0.0091(13) -0.0176(14)
    N2 0.080(3) 0.065(2) 0.071(2) -0.0054(19) 0.0106(19) -0.0007(18)
    C2 0.056(2) 0.070(3) 0.058(2) -0.001(2) 0.0137(17) 0.0019(19)
    C3 0.056(2) 0.063(2) 0.0545(19) 0.0013(18) -0.0014(16) 0.0057(18)
    C4 0.0453(17) 0.062(2) 0.0477(15) 0.0034(17) 0.0009(15) 0.0059(15)
    C5 0.057(2) 0.070(2) 0.0493(18) 0.0015(19) 0.0071(16) 0.0024(17)
    C6 0.055(2) 0.075(2) 0.0539(19) -0.0026(19) 0.0072(18) -0.0003(18)
    C7 0.0492(18) 0.077(3) 0.0512(18) 0.0034(19) -0.0005(17) -0.0031(17)
    C8 0.055(2) 0.083(3) 0.0502(19) 0.001(2) 0.0097(16) 0.0034(19)
    C9 0.056(2) 0.073(2) 0.0527(19) -0.001(2) 0.0068(16) 0.0096(18)
    C10 0.093(3) 0.092(3) 0.080(3) -0.019(3) 0.015(3) -0.020(3)
_geom_special_details
;
 All esds (except the esd in the dihedral angle between two l.s. planes)
 are estimated using the full covariance matrix.  The cell esds are taken
 into account individually in the estimation of esds in distances, angles
 and torsion angles; correlations between esds in cell parameters are only
 used when they are defined by crystal symmetry.  An approximate (isotropic)
 treatment of cell esds is used for estimating esds involving l.s. planes.
;
loop_
    _geom_bond_atom_site_label_1
    _geom_bond_atom_site_label_2
    _geom_bond_site_symmetry_2
    _geom_bond_distance
    _geom_bond_publ_flag
    O1 N1 . 1.434(4) ?
    O1 C3 . 1.348(4) ?
    C1 N1 . 1.310(4) ?
    C1 C2 . 1.399(5) ?
    C1 C4 . 1.474(5) ?
    O2 C7 . 1.363(5) ?
    O2 C10 . 1.429(5) ?
    N2 C3 . 1.350(5) ?
    N2 H2A . 0.89(3) ?
    N2 H2B . 0.85(2) ?
    C2 H2 . 0.9500 ?
    C2 C3 . 1.362(5) ?
    C4 C5 . 1.383(5) ?
    C4 C9 . 1.390(5) ?
    C5 H5 . 0.9500 ?
    C5 C6 . 1.391(5) ?
    C6 H6 . 0.9500 ?
    C6 C7 . 1.394(5) ?
    C7 C8 . 1.382(6) ?
    C8 H8 . 0.9500 ?
    C8 C9 . 1.381(5) ?
    C9 H9 . 0.9500 ?
    C10 H10A . 0.9800 ?
    C10 H10B . 0.9800 ?
    C10 H10C . 0.9800 ?
loop_
    _geom_angle_atom_site_label_1
    _geom_angle_atom_site_label_2
    _geom_angle_atom_site_label_3
    _geom_angle_site_symmetry_1
    _geom_angle_site_symmetry_3
    _geom_angle
    _geom_angle_publ_flag
    C3 O1 N1 . . 108.0(3) ?
    N1 C1 C2 . . 112.4(3) ?
    N1 C1 C4 . . 120.2(3) ?
    C2 C1 C4 . . 127.4(3) ?
    C1 N1 O1 . . 105.0(3) ?
    C7 O2 C10 . . 118.4(3) ?
    C3 N2 H2A . . 120(4) ?
    C3 N2 H2B . . 117(3) ?
    H2A N2 H2B . . 122(5) ?
    C1 C2 H2 . . 127.5 ?
    C3 C2 C1 . . 104.9(3) ?
    C3 C2 H2 . . 127.5 ?
    O1 C3 N2 . . 115.7(3) ?
    O1 C3 C2 . . 109.7(3) ?
    N2 C3 C2 . . 134.6(4) ?
    C5 C4 C1 . . 121.8(3) ?
    C5 C4 C9 . . 117.6(3) ?
    C9 C4 C1 . . 120.5(3) ?
    C4 C5 H5 . . 119.0 ?
    C4 C5 C6 . . 122.1(3) ?
    C6 C5 H5 . . 119.0 ?
    C5 C6 H6 . . 120.4 ?
    C5 C6 C7 . . 119.2(4) ?
    C7 C6 H6 . . 120.4 ?
    O2 C7 C6 . . 124.2(4) ?
    O2 C7 C8 . . 116.4(3) ?
    C8 C7 C6 . . 119.3(4) ?
    C7 C8 H8 . . 119.8 ?
    C9 C8 C7 . . 120.5(3) ?
    C9 C8 H8 . . 119.8 ?
    C4 C9 H9 . . 119.3 ?
    C8 C9 C4 . . 121.3(4) ?
    C8 C9 H9 . . 119.3 ?
    O2 C10 H10A . . 109.5 ?
    O2 C10 H10B . . 109.5 ?
    O2 C10 H10C . . 109.5 ?
    H10A C10 H10B . . 109.5 ?
    H10A C10 H10C . . 109.5 ?
    H10B C10 H10C . . 109.5 ?
loop_
    _geom_torsion_atom_site_label_1
    _geom_torsion_atom_site_label_2
    _geom_torsion_atom_site_label_3
    _geom_torsion_atom_site_label_4
    _geom_torsion_site_symmetry_1
    _geom_torsion_site_symmetry_2
    _geom_torsion_site_symmetry_3
    _geom_torsion_site_symmetry_4
    _geom_torsion
    _geom_torsion_publ_flag
    C1 C2 C3 O1 . . . . 0.2(4) ?
    C1 C2 C3 N2 . . . . -178.0(4) ?
    C1 C4 C5 C6 . . . . 178.2(3) ?
    C1 C4 C9 C8 . . . . -179.2(3) ?
    N1 O1 C3 N2 . . . . 178.3(3) ?
    N1 O1 C3 C2 . . . . -0.3(4) ?
    N1 C1 C2 C3 . . . . -0.1(4) ?
    N1 C1 C4 C5 . . . . -7.7(5) ?
    N1 C1 C4 C9 . . . . 171.3(3) ?
    O2 C7 C8 C9 . . . . 179.5(3) ?
    C2 C1 N1 O1 . . . . -0.1(4) ?
    C2 C1 C4 C5 . . . . 173.7(3) ?
    C2 C1 C4 C9 . . . . -7.3(5) ?
    C3 O1 N1 C1 . . . . 0.2(4) ?
    C4 C1 N1 O1 . . . . -178.9(3) ?
    C4 C1 C2 C3 . . . . 178.6(3) ?
    C4 C5 C6 C7 . . . . 0.9(6) ?
    C5 C4 C9 C8 . . . . -0.2(5) ?
    C5 C6 C7 O2 . . . . 179.5(4) ?
    C5 C6 C7 C8 . . . . 0.0(5) ?
    C6 C7 C8 C9 . . . . -0.9(6) ?
    C7 C8 C9 C4 . . . . 1.0(6) ?
    C9 C4 C5 C6 . . . . -0.8(5) ?
    C10 O2 C7 C6 . . . . 1.7(6) ?
    C10 O2 C7 C8 . . . . -178.8(4) ?
loop_
    _geom_hbond_atom_site_label_D
    _geom_hbond_atom_site_label_H
    _geom_hbond_atom_site_label_A
    _geom_hbond_site_symmetry_A
    _geom_hbond_distance_DH
    _geom_hbond_distance_HA
    _geom_hbond_distance_DA
    _geom_hbond_angle_DHA
    _geom_hbond_publ_flag
    N2 H2A N1 3_656 0.89(3) 2.12(3) 3.003(5) 174(6) yes
    N2 H2B Cg2 4_566 0.85(2) 2.97(4) 3.709(4) 147(4) yes
_shelx_space_group_comment
;
The symmetry employed for this shelxl refinement is uniquely defined
by the following loop, which should always be used as a source of
symmetry information in preference to the above space-group names.
They are only intended as comments.
;
_shelx_estimated_absorpt_T_min     0.963
_shelx_estimated_absorpt_T_max     0.981
_shelx_hkl_file
;
   0   0   2  859.25   11.38
   0   0   2  867.72   15.70
   0   0  -2  872.52   11.39
   0   0   3    0.62    0.72
   0   0   3    1.58    0.63
   0   0   4 3414.99   32.16
   0   0   4 3567.36   45.08
   0   0   5   -0.64    0.34
   0   0   5   -0.13    0.62
   0   0   6 2149.20   43.40
   0   0   6 2127.29   31.26
   0   0   7   -0.47    0.52
   0   0   7   -0.08    0.53
   0   0   8  341.81   14.66
   0   0   8  367.07   20.88
   0   0   9    0.53    0.45
   0   0   9   -1.03    2.03
   0   0  10   42.62    8.31
   0   0  10   38.49    5.54
   0   0  11   -0.22    0.74
   0   0  11    1.81    5.17
   0   0  12   79.70    8.68
   0   0  12   83.07   12.56
   0   0  13   -2.47    2.41
   0   0  13   -0.44    0.85
   0   0  14   15.04    5.88
   0   0  15   -0.03    2.02
   0   0  16    0.23    2.19
   0   0  17    0.66    2.89
   0   0  18    1.13    3.43
   0   0  19    0.15    1.50
   0  -1   0   -0.05    0.14
   0  -1   0   -0.36    0.15
   0  -1  -1    5.40    1.48
   0   1   1   10.45    1.60
   0   1   1    8.18    1.56
   0  -1   1    7.59    1.68
   0   1  -1   10.82    1.65
   0  -1   2  341.67    8.41
   0   1   2  330.53   10.54
   0   1   2  325.02   10.90
   0  -1   3  242.57    7.36
   0   1   3  233.33    9.68
   0   1   3  235.28   10.79
   0   1   4  161.83    8.76
   0  -1   4  172.55   10.62
   0  -1   4  160.98    6.66
   0   1   4  164.80   10.17
   0   1   5   27.16    4.69
   0  -1   5   38.88    5.35
   0   1   5   26.67    3.87
   0  -1   5   31.91    3.11
   0  -1   6   20.85    4.43
   0   1   6   23.13    3.88
   0  -1   6   23.92    3.09
   0   1   6   21.50    4.44
   0  -1   7  912.75   31.02
   0   1   7  820.01   24.28
   0  -1   7  859.59   19.98
   0   1   7  846.53   29.99
   0  -1   8  283.86   18.62
   0   1   8  285.76   14.93
   0   1   8  286.75   18.95
   0  -1   8  273.34   12.04
   0  -1   9   78.43    6.78
   0  -1   9   77.29   10.28
   0   1   9   74.02    7.94
   0   1   9   81.08   10.54
   0   1  10   21.93    6.42
   0   1  10   24.54    4.95
   0  -1  10   31.35    6.55
   0  -1  10   29.11    4.41
   0  -1  11   -0.62    0.78
   0   1  11    0.71    2.14
   0  -1  11    0.71    0.65
   0   1  11    0.24    0.69
   0   1  12    5.64    4.24
   0  -1  12    7.22    2.31
   0   1  12    8.28    3.07
   0  -1  12    8.03    3.31
   0   1  13   74.14    9.48
   0  -1  13   77.85   12.96
   0   1  13   69.92   13.49
   0   1  14   52.00    8.39
   0  -1  14   64.12   12.46
   0   1  14   56.58   11.96
   0   1  15   79.75   14.38
   0  -1  15   78.24   14.35
   0  -1  16   -0.04    1.66
   0   1  16    2.51    1.57
   0  -1  17   16.07    7.81
   0   1  17   25.95    9.71
   0   1  18    6.63    4.44
   0  -1  18    8.29    6.70
   0  -1  19    2.89    4.66
   0   1  19    0.40    0.42
   0   2   0    9.57    2.31
   0   2   0   11.89    2.41
   0   2   1  314.01   13.04
   0   2   1  294.60   11.44
   0   2  -1  327.47   12.00
   0   2   2    0.79    0.70
   0   2  -2    2.00    1.22
   0   2   2    2.10    1.12
   0   2   3    4.68    2.07
   0   2   3    4.45    1.59
   0  -2   3    4.19    2.67
   0  -2   4   32.80    3.66
   0   2   4   28.22    4.54
   0   2   4   31.37    4.78
   0  -2   5   98.03    6.55
   0   2   5  111.03    9.93
   0  -2   5  104.36   10.51
   0   2   5   93.52    8.60
   0  -2   6  118.47   10.89
   0   2   6  110.50    9.71
   0   2   6  107.27   10.44
   0  -2   6  108.98    7.06
   0  -2   7  446.00   23.13
   0  -2   7  430.52   14.65
   0   2   7  450.06   22.68
   0   2   7  450.49   20.19
   0  -2   8   44.98    4.97
   0  -2   8   52.84    7.93
   0   2   8   52.83    8.06
   0   2   8   40.86    6.42
   0  -2   9   18.17    5.88
   0   2   9   18.71    5.70
   0   2   9   18.58    4.66
   0  -2   9   20.45    3.41
   0  -2  10  187.98   10.83
   0   2  10  217.61   18.86
   0  -2  10  218.06   18.89
   0   2  10  185.54   15.07
   0  -2  11   24.12    6.36
   0   2  11   18.16    5.95
   0  -2  11   23.30    3.95
   0   2  11   24.82    5.64
   0   2  12   10.38    3.83
   0   2  12    8.69    5.88
   0  -2  12    9.78    4.29
   0   2  13   49.20   10.08
   0  -2  13   52.31   10.12
   0   2  13   45.95    8.07
   0   2  14    2.36    1.56
   0   2  14    2.24    3.57
   0  -2  14    3.07    2.35
   0   2  15    1.44    3.27
   0  -2  15    0.35    2.73
   0  -2  16    0.11    1.85
   0   2  16   10.27    6.31
   0   2  17    2.62    3.75
   0  -2  17    2.94    3.26
   0  -2  18   -0.27    4.84
   0   2  18   -2.27    4.15
   0   2  19    1.26    3.04
   0  -2  19    5.64    6.32
   0   3   0    0.02    0.33
   0   3   1    3.51    1.90
   0   3  -1    4.79    1.77
   0   3   1    4.40    1.76
   0   3   2  124.20    9.28
   0   3  -2  130.60    9.83
   0   3   2  121.47   10.19
   0   3   3  926.71   28.78
   0   3   3  897.37   26.50
   0   3   4  136.16   11.61
   0   3   4  143.55   11.27
   0   3   5    1.79    1.63
   0  -3   5    3.07    1.28
   0   3   5    2.21    1.83
   0  -3   5    2.22    0.59
   0  -3   6   44.53    8.76
   0   3   6   47.07    7.19
   0   3   6   41.90    6.96
   0  -3   6   48.12    5.41
   0  -3   7   15.89    4.69
   0  -3   7   11.44    2.86
   0   3   7   11.93    3.24
   0   3   7   12.20    4.00
   0  -3   8  141.99   14.63
   0   3   8  137.86   13.43
   0   3   8  130.12   13.97
   0  -3   8  141.41    9.72
   0   3   9   91.64   12.45
   0  -3   9   95.06   12.70
   0   3   9   96.14   11.66
   0  -3   9   86.70    7.65
   0  -3  10  417.87   17.04
   0   3  10  422.80   24.54
   0   3  10  427.77   27.13
   0  -3  10  474.93   28.67
   0  -3  11   27.96    7.23
   0   3  11   23.95    5.99
   0   3  11   24.30    7.09
   0  -3  12   48.69   10.04
   0   3  12   38.86   10.12
   0   3  12   44.10    8.53
   0  -3  13   12.44    5.62
   0   3  13    8.56    6.39
   0   3  13   11.04    4.63
   0   3  14   32.97    8.08
   0  -3  14   39.83    9.63
   0   3  14   41.20    9.91
   0  -3  15   -2.99    3.35
   0   3  15    0.03    0.87
   0   3  15    3.57    4.64
   0   3  16   33.85   10.65
   0  -3  16   39.99   11.12
   0  -3  17    0.63    1.33
   0   3  17    6.03    5.03
   0   3  18    0.05    0.69
   0  -3  18   -5.69    4.32
   0  -3  19   -5.48    4.41
   0   3  19   -0.71    2.82
   0   4   0    1.91    1.57
   0   4  -1  295.23   15.64
   0   4   1  279.17   15.12
   0   4   1  276.80   17.46
   0   4   2  198.73   15.11
   0   4   2  189.31   12.76
   0   4  -2  190.35   13.48
   0   4   3  714.66   25.98
   0   4   3  690.03   28.67
   0   4  -3  746.49   27.00
   0   4   4  190.06   14.14
   0   4  -4  214.00   16.05
   0   4   4  181.22   14.80
   0   4   5   46.30    7.22
   0   4   5   45.62    7.75
   0  -4   5   45.25    6.59
   0  -4   5   66.21   10.81
   0   4   6    5.42    2.98
   0  -4   6    3.28    1.72
   0   4   6    4.01    2.40
   0  -4   6    3.90    3.28
   0   4   7  178.95   16.19
   0   4   7  164.92   15.65
   0  -4   7  183.62   12.29
   0  -4   8    4.48    1.96
   0   4   8    3.92    2.65
   0   4   8    5.65    2.78
   0  -4   8    4.67    1.96
   0   4   9   66.54   10.36
   0   4   9   58.54    9.78
   0  -4   9   61.15   11.08
   0  -4   9   63.37    7.23
   0  -4  10   92.62    8.92
   0   4  10   99.05   13.27
   0   4  10   97.30   12.85
   0  -4  10   89.46   13.60
   0   4  11   61.21   10.98
   0  -4  11   64.29   11.43
   0   4  11   59.81   10.74
   0  -4  12   11.70    5.40
   0   4  12    5.66    4.20
   0   4  12    8.79    4.10
   0   4  13    0.29    2.60
   0  -4  13    1.62    2.54
   0   4  13   -1.83    1.08
   0  -4  14    0.57    1.75
   0   4  14    3.34    2.95
   0   4  14    0.03    3.89
   0   4  15   13.66    6.78
   0  -4  15   26.07    7.93
   0   4  15   10.33    4.61
   0  -4  16    1.51    3.17
   0   4  16    1.72    3.34
   0  -4  17   14.60    6.79
   0   4  17   15.43    7.20
   0  -4  18    0.14    0.56
   0   4  18    3.90    2.02
   0   5   0   -2.19    1.71
   0   5   1  201.63   14.35
   0   5  -1  201.67   14.88
   0   5   2   21.46    5.20
   0   5  -2   13.21    4.13
   0   5   2   18.98    4.39
   0   5   3  497.93   27.35
   0   5   3  469.20   23.26
   0   5  -3  501.96   24.95
   0   5   4  203.70   18.06
   0   5   4  217.93   16.47
   0   5  -4  221.38   17.32
   0   5  -5    0.79    1.38
   0  -5   5    0.59    2.12
   0   5   5    1.62    0.73
   0   5   5    1.38    2.05
   0   5   6  515.83   29.42
   0  -5   6  531.43   24.75
   0   5   6  487.78   27.00
   0   5   7    3.00    1.94
   0  -5   7    4.95    2.30
   0  -5   7    4.77    3.12
   0   5   7    2.05    2.10
   0   5   8   94.42   13.18
   0   5   8   86.34   12.04
   0  -5   8  111.01   14.45
   0  -5   8   90.78    9.93
   0   5   9    2.99    2.75
   0  -5   9    2.14    1.70
   0   5   9    3.76    2.54
   0  -5   9    1.04    1.56
   0   5  10    3.14    2.49
   0   5  10    5.04    2.96
   0  -5  10    5.49    2.24
   0  -5  10    5.96    3.69
   0  -5  11   -0.26    1.09
   0   5  11   -0.67    1.96
   0   5  12   33.72    9.14
   0   5  12   38.65    9.28
   0  -5  12   52.56   10.75
   0   5  13    2.38    2.33
   0  -5  13   -2.02    1.71
   0   5  13   -0.68    1.35
   0   5  14   13.14    5.97
   0  -5  14   17.31    6.95
   0   5  14   10.10    5.16
   0  -5  15    4.12    4.20
   0   5  15   -2.85    4.02
   0   5  15    2.50    2.46
   0   5  16    3.50    3.50
   0  -5  16    7.18    4.30
   0   5  17   -3.32    3.32
   0  -5  17    6.43    5.05
   0   6   0  270.99   18.82
   0   6   1   13.87    4.15
   0   6  -1   14.02    4.46
   0   6  -2   91.87   11.65
   0   6   2   90.20   10.83
   0   6  -3   12.70    4.71
   0   6   3   11.85    4.10
   0   6  -4    9.20    4.04
   0   6   4   18.36    5.96
   0   6   4   13.09    4.48
   0   6  -5   17.14    6.25
   0   6   5   19.10    5.33
   0   6   5   22.60    6.61
   0   6   6    8.89    4.65
   0  -6   6   27.39    7.24
   0   6   6   12.67    5.13
   0  -6   6   16.73    4.94
   0  -6   7   11.42    5.27
   0   6   7    5.65    3.60
   0  -6   7    9.90    4.20
   0   6   7    7.10    3.55
   0  -6   8  138.69   17.77
   0   6   8  100.63   13.98
   0  -6   8   89.60   11.23
   0   6   8  110.35   15.74
   0  -6   9   86.45   10.73
   0   6   9   79.90   13.47
   0   6   9   84.78   13.78
   0  -6   9   98.26   15.44
   0   6  10    5.58    3.73
   0  -6  10    5.55    2.80
   0   6  10    5.87    3.44
   0  -6  10    5.14    1.50
   0   6  11   34.28    9.56
   0   6  11   32.82    9.50
   0  -6  11   41.56    9.91
   0   6  12   57.11   12.85
   0  -6  12   68.07   13.24
   0   6  12   59.19   12.02
   0   6  13   57.89   13.15
   0   6  13   54.76   12.54
   0  -6  13   66.16   13.33
   0   6  14    5.55    3.38
   0   6  14    4.23    4.86
   0  -6  14    5.02    2.92
   0   6  15   -0.04    2.25
   0   6  15   -0.04    1.21
   0   6  16    1.47    2.38
   0  -6  16    0.86    1.78
   0  -6  17    4.16    3.24
   0   6  17    2.62    3.49
   0   7   0   -1.12    1.58
   0   7   1  226.88   18.67
   0   7  -1  228.75   19.72
   0   7   2  182.82   17.06
   0   7  -2  181.25   17.73
   0   7   3  109.03   13.20
   0   7  -3  106.70   13.62
   0   7   4    0.07    0.79
   0   7  -4   -0.75    2.49
   0   7  -5   -0.45    2.16
   0  -7   5   -2.62    2.65
   0   7   5   -0.93    1.74
   0   7   6    3.96    1.30
   0   7  -6    4.64    3.93
   0  -7   6    6.88    4.26
   0  -7   7  151.38   19.51
   0   7   7  102.56   14.24
   0  -7   7   99.07   13.29
   0   7   7  104.17   16.25
   0   7   8    1.07    1.89
   0  -7   8    1.20    2.23
   0   7   8    0.14    2.15
   0  -7   8    1.35    1.91
   0   7   9    9.61    5.04
   0  -7   9    5.20    4.24
   0  -7   9    5.20    2.94
   0   7   9    5.68    4.17
   0   7  10   -1.78    3.16
   0  -7  10   -3.76    4.27
   0   7  10   -2.25    2.55
   0   7  11   -2.84    1.74
   0   7  11    2.54    3.79
   0  -7  11   -1.72    3.63
   0   7  12   -1.13    2.26
   0   7  12   -1.66    1.74
   0   7  13    0.87    4.23
   0   7  13    0.21    2.49
   0  -7  13   -0.46    2.37
   0   7  14    0.21    2.76
   0  -7  14    0.77    2.54
   0  -7  15    7.52    4.99
   0   7  15    1.36    3.37
   0   7  16    0.05    1.16
   0   8   0  135.26   15.76
   0   8  -1    0.90    3.12
   0   8   1   -0.75    0.91
   0   8  -2    6.99    3.51
   0   8   2    4.12    2.29
   0   8   3   -1.37    2.38
   0   8  -3   -2.10    2.54
   0   8   4    0.13    2.26
   0   8  -4    1.23    1.27
   0  -8   5    0.75    1.32
   0   8   5    1.63    0.45
   0   8  -5   -0.91    2.07
   0   8   6   -0.25    1.43
   0   8  -6   -1.54    2.47
   0  -8   6   -2.62    3.49
   0  -8   7   22.36    7.35
   0  -8   7   31.48    8.97
   0   8   7   17.44    5.93
   0   8   8   31.88    9.20
   0  -8   8   45.40    9.42
   0   8   9    0.79    2.05
   0  -8   9   -0.23    2.59
   0  -8   9    1.53    1.89
   0  -8  10   -2.56    3.86
   0   8  10    2.97    2.89
   0  -8  11    4.23    2.42
   0   8  11    3.35    2.53
   0   8  12    1.18    3.30
   0  -8  12    0.23    1.53
   0   8  13   -0.55   14.30
   0  -8  13   -1.81    0.90
   0   8  14   -1.07    2.60
   0   9   0    1.38    2.09
   0   9   1   -1.43    2.40
   0   9  -1    0.26    0.88
   0   9   2   27.74    7.18
   0   9  -2   26.51    8.06
   0   9   3   35.90    9.28
   0   9  -3   34.27    9.23
   0   9   4    1.11    1.69
   0   9  -4    1.19    1.91
   0   9  -5    2.35    3.51
   0  -9   5    3.06    4.13
   0   9   5    3.02    2.96
   0   9  -6   12.66    8.06
   0   9   6   15.43    6.14
   0   9   7   -0.03    1.07
   0  -9   7    2.64    2.91
   0  -9   7   -2.55    2.95
   0  -9   8    7.41    4.39
   0  -9   8    3.29    3.52
   0   9   8    6.40    4.23
   0  -9   9    8.00    5.03
   0   9   9    6.16    4.40
   0   9  10    0.11    1.24
   0  -9  10   -3.37    3.41
   0   9  11    0.12    2.43
   0   9  12    1.83    2.68
   0   9  13    4.00    4.74
   0  10   0    2.36    2.83
   0  10  -1   -0.63    2.53
   0  10   1    1.60    1.92
   0  10   2   -0.61    1.50
   0  10  -2    1.15    1.08
   0  10   3    3.95    3.38
   0  10  -3    2.46    2.46
   0  10  -4    1.68    2.53
   0  10   4   -0.83    2.20
   0  10   5    2.55    1.96
   0  10  -5    1.12    2.92
   0  10   6    0.32    0.30
   0 -10   6   -0.88    1.25
   0 -10   7    6.91    4.74
   0  10   7    7.60    4.76
   0  10   8    1.27    3.27
   0  10   9    0.04    1.15
   0  10  10   -3.66    3.79
   0  10  11    8.17    5.73
   0 -11   6    0.30    1.39
   1   0   0   -0.06    0.28
   1   0   0    2.20    0.63
  -1   0   0    1.19    0.59
  -1   0   1  570.22   12.93
   1   0   1  579.17   11.07
   1   0   1  563.61   10.07
  -1   0  -1  570.14    9.90
  -1   0   2    5.77    1.38
  -1   0   2    0.79    0.78
   1   0   2    6.99    1.50
  -1   0  -2    5.80    0.89
   1   0   3   28.18    3.44
  -1   0   3   23.74    3.12
  -1   0   3   15.20    3.05
  -1   0   4    8.83    2.78
   1   0   4   16.56    3.05
  -1   0   4   17.12    3.00
  -1   0   5  374.56   17.58
  -1   0   5  352.71   14.40
   1   0   5  353.48   15.83
   1   0   5  348.01    9.16
   1   0   6  324.01    9.83
   1   0   6  317.60   16.51
  -1   0   6  316.96   14.42
  -1   0   6  336.89   18.43
   1   0   7  489.69   22.23
  -1   0   7  489.75   23.44
  -1   0   7  466.22   18.68
   1   0   7  469.74   13.10
  -1   0   8   46.37    7.86
   1   0   8   46.28    4.53
  -1   0   8   52.84    6.66
   1   0   8   52.31    7.86
   1   0   9   52.53    8.24
   1   0   9   49.26    5.02
  -1   0   9   57.86    9.16
  -1   0   9   51.73    6.90
   1   0  10   13.15    2.87
   1   0  10   16.62    5.50
  -1   0  10   13.37    3.76
  -1   0  10   14.42    5.34
  -1   0  11    2.92    1.81
  -1   0  11    1.00    0.98
   1   0  11   -0.68    0.60
   1   0  11    0.30    1.55
  -1   0  12   -0.13    0.24
   1   0  12   -0.63    1.47
  -1   0  12   -1.01    2.52
  -1   0  13   18.21    4.97
  -1   0  13   15.99    5.61
   1   0  13   13.38    6.13
  -1   0  14   19.74    5.25
   1   0  14   16.37    5.33
  -1   0  14   14.01    6.13
  -1   0  15    1.66    1.59
   1   0  15    1.74    2.80
   1   0  16   17.64    6.84
  -1   0  16   12.61    6.34
   1   0  17    2.04    3.93
  -1   0  17   -1.57    3.81
  -1   0  18   -2.59    3.62
   1   0  18    1.34    0.85
   1   0  19   10.96    6.43
  -1   0  19   10.22    6.05
   1  -1  19   -2.34    3.74
  -1   1  19   -1.26    2.93
  -1   1  18    0.46    1.31
   1  -1  18    0.04    1.80
   1  -1  17    1.78    1.14
  -1   1  17    0.04    1.99
   1  -1  16   22.78    7.67
  -1   1  16   30.21    9.73
  -1   1  15    2.64    4.15
   1  -1  15    2.32    0.90
  -1   1  15    5.05    3.05
  -1   1  14   36.78    7.46
   1  -1  14   46.18   10.25
  -1   1  14   39.96   10.07
   1  -1  13    0.39    0.66
  -1   1  13    4.92    2.59
  -1   1  13    4.00    3.98
  -1   1  12   49.44    9.79
  -1   1  12   42.33    7.38
   1  -1  12   47.13    9.23
  -1   1  11    5.40    2.75
  -1   1  11    4.23    3.31
   1  -1  11    6.74    3.25
  -1   1  10   53.80    8.85
  -1   1  10   54.05    7.80
   1  -1  10   49.61    8.31
  -1   1   9   31.30    7.00
  -1   1   9   27.36    5.36
   1  -1   9   35.54    6.85
  -1   1   8   65.95    7.81
  -1   1   8   63.60    9.13
   1  -1   8   60.78    3.75
   1  -1   8   62.79    8.56
   1  -1   7   31.45    5.34
  -1   1   7   32.73    5.82
  -1   1   7   32.10    5.27
   1  -1   7   28.35    2.17
   1  -1   6  568.15   21.54
  -1   1   6  566.79   22.75
  -1   1   6  539.98   20.62
  -1   1   5  173.10   10.92
  -1   1   5  181.53   11.84
   1  -1   5  170.84   10.61
  -1   1   4  855.16   23.35
  -1   1   4  820.02   22.23
   1  -1   4  843.59   20.95
  -1   1   3 4322.42   47.71
   1  -1   3 4425.00   40.51
  -1   1   3 4452.52   46.33
   1  -1   2 7873.73   42.06
   1  -1   2 7911.63   34.04
  -1   1   2 7771.12   51.69
  -1   1   2 7718.88   58.87
  -1   1   1 2120.08   27.84
   1   1  -1 2010.06   31.96
   1  -1   1 2075.67   21.59
  -1   1   1 2029.56   20.19
  -1   1   0    2.14    0.70
   1   1   0    3.41    1.10
  -1  -1   0    0.57    0.39
   1   1   1 2151.44   29.04
  -1  -1   1 2134.13   28.00
  -1   1  -1 2077.89   21.75
  -1   1  -2 8152.21   35.29
  -1  -1   2 7661.00   55.92
  -1  -1   3 4270.56   44.02
   1   1   3 4290.10   47.90
  -1  -1   4  870.88   21.56
   1   1   4  813.54   23.28
   1   1   5  174.24   11.76
  -1  -1   5  172.35    9.90
   1   1   5  170.43    9.40
  -1  -1   5  207.51   14.01
   1   1   6  554.53   17.18
   1   1   6  532.54   22.49
  -1  -1   6  537.58   18.61
  -1  -1   7   29.27    4.57
   1   1   7   30.89    5.86
   1   1   7   30.36    4.25
  -1  -1   7   31.07    6.45
   1   1   8   73.30    9.62
  -1  -1   8   62.01    9.69
   1   1   8   61.40    6.45
  -1  -1   8   65.29    7.02
   1   1   9   31.69    6.80
  -1  -1   9   34.58    7.42
  -1  -1   9   31.00    5.19
   1   1   9   25.44    4.57
   1   1  10   50.20    6.34
  -1  -1  10   56.63    9.70
  -1  -1  10   53.83    7.04
   1   1  10   57.29    9.35
  -1  -1  11    6.70    3.79
  -1  -1  11    5.25    2.30
   1   1  11    5.16    3.27
   1   1  11    3.30    1.81
  -1  -1  12   45.75    6.91
   1   1  12   47.49    9.61
   1   1  12   32.58    5.98
  -1  -1  12   43.55    9.28
  -1  -1  13    5.13    2.27
  -1  -1  13    4.69    3.71
   1   1  13    3.85    3.26
  -1  -1  14   40.36    7.20
  -1  -1  14   39.28    9.97
   1   1  14   47.50   10.80
  -1  -1  15    5.14    4.70
   1   1  15    5.18    3.20
   1   1  16   35.29    9.97
  -1  -1  16   29.07    8.77
   1   1  17    2.80    4.41
  -1  -1  17    3.05    2.50
   1   1  18    0.81    2.79
  -1  -1  18    1.11    0.55
  -1  -1  19   -0.45    3.13
   1   1  19    0.39    3.03
   1  -2  19    8.05    6.41
  -1   2  19    3.82    4.64
  -1   2  18    6.16    4.70
   1  -2  18    4.61    3.03
   1  -2  17    2.74    3.37
  -1   2  17    3.11    4.44
   1  -2  16   26.06    8.35
  -1   2  16   26.94    9.66
  -1   2  15   16.39    5.63
   1  -2  15   13.92    6.21
  -1   2  15   16.63    6.99
  -1   2  14   21.35    6.10
  -1   2  14   18.06    6.43
   1  -2  14   21.11    6.58
   1  -2  13  131.08   16.31
  -1   2  13  137.94   17.32
  -1   2  13  129.27   14.70
   1  -2  12  342.30   25.25
  -1   2  12  332.61   26.00
  -1   2  12  327.16   22.57
  -1   2  11  162.92   17.27
  -1   2  11  156.53   14.97
   1  -2  11  171.34   16.78
  -1   2  10   61.00   10.06
  -1   2  10   58.83    8.84
   1  -2  10   55.39    8.89
  -1   2   9  187.14   15.35
   1  -2   9  210.68   16.71
  -1   2   9  210.07   17.38
   1  -2   8  179.64   14.08
  -1   2   8  175.90   14.16
  -1   2   8  165.22   14.80
   1  -2   7   95.65    9.89
   1  -2   7   99.11    4.28
  -1   2   7   92.58    9.77
  -1   2   7   99.66   10.72
  -1   2   6  181.57   13.21
  -1   2   6  188.77   13.58
   1  -2   6  199.10    6.37
   1  -2   6  199.59   13.09
  -1   2   5  257.96   14.61
   1  -2   5  274.27   13.94
   1  -2   5  244.01    7.38
  -1   2   5  248.85   14.76
  -1   2   4 1189.02   28.86
   1  -2   4 1263.00   26.87
  -1   2   4 1196.02   30.82
  -1   2   3   34.20    4.94
  -1   2   3   30.50    4.20
   1  -2   2   83.41    6.36
  -1   2   2   79.94    5.85
  -1   2   2   81.26    7.17
   1   2  -2   78.10    8.00
   1   2  -1  401.97   16.18
  -1   2   1  382.75   14.73
  -1   2   1  370.59   10.60
  -1   2   0   -0.09    0.33
  -1   2   0   -0.23    0.66
   1   2   0   -0.78    0.61
   1   2   1  382.48   15.15
  -1   2  -1  386.48   13.01
  -1  -2   2   85.90    7.01
   1   2   2   76.50    7.17
  -1   2  -2   83.03    5.64
  -1  -2   3   40.06    5.18
   1   2   3   36.10    5.22
   1   2   4 1183.01   31.10
  -1  -2   4 1209.32   27.21
  -1  -2   5  253.79   12.75
   1   2   5  242.65   14.60
   1   2   5  239.66   14.02
   1   2   6  177.49   13.85
   1   2   6  201.27   12.55
  -1  -2   6  190.85   11.69
   1   2   7   98.91    9.33
  -1  -2   7  109.72    9.07
  -1  -2   7  111.71   12.45
   1   2   7   97.24   10.71
  -1  -2   8  167.39   17.79
  -1  -2   8  171.71   11.83
   1   2   8  172.25   15.37
   1   2   8  175.54   12.92
  -1  -2   9  206.78   13.50
   1   2   9  203.92   14.12
  -1  -2   9  182.91   18.28
   1   2   9  189.63   17.21
  -1  -2  10   62.01    7.63
  -1  -2  10   60.02   10.61
   1   2  10   54.71    9.64
   1   2  10   55.40    7.83
   1   2  11  169.23   13.89
  -1  -2  11  167.33   13.08
   1   2  11  169.17   18.13
  -1  -2  11  181.23   18.56
   1   2  12  324.99   19.82
   1   2  12  349.85   27.13
  -1  -2  12  371.59   27.64
  -1  -2  12  330.59   18.68
  -1  -2  13  139.75   17.96
  -1  -2  13  124.32   11.91
   1   2  13  121.66   12.80
   1   2  13  135.12   17.70
  -1  -2  14   20.17    8.28
   1   2  14   25.46    8.05
   1   2  15   15.31    7.43
  -1  -2  15   10.00    5.98
  -1  -2  16   12.79    7.26
   1   2  16   20.54    7.78
  -1  -2  17    2.84    2.37
   1   2  17    0.34    2.86
   1   2  18   -2.46    2.85
  -1  -2  18    5.51    3.70
   1   2  19   -0.05    2.48
  -1  -2  19    6.92    6.94
   1  -3  18    0.79    2.72
  -1   3  18   -2.48    3.91
  -1   3  17    2.66    3.40
   1  -3  17    1.05    3.02
   1  -3  16    8.26    5.83
  -1   3  16   11.63    5.45
  -1   3  16   14.78    7.52
  -1   3  15   15.88    5.94
  -1   3  15   22.54    9.53
   1  -3  15   20.17    7.85
   1  -3  14   16.90    5.82
  -1   3  14   19.76    6.76
  -1   3  14   13.77    7.06
  -1   3  13   26.68    7.05
  -1   3  13   31.55    8.40
   1  -3  13   36.05    8.70
  -1   3  12   42.60    8.68
  -1   3  12   44.24   10.25
   1  -3  12   47.37    9.04
   1  -3  11   32.87    7.34
  -1   3  11   30.72    7.72
  -1   3  11   29.98    6.94
  -1   3  10   22.60    6.00
  -1   3  10   24.50    6.77
   1  -3  10   25.17    6.04
  -1   3   9  189.76   17.33
   1  -3   9  198.63   16.28
  -1   3   9  211.54   17.59
  -1   3   8   32.33    6.97
   1  -3   8   34.70    3.62
  -1   3   8   33.50    6.70
   1  -3   8   37.66    6.85
  -1   3   7  119.43   12.31
  -1   3   7  124.63   12.63
   1  -3   7  130.48   12.03
   1  -3   7  120.68    6.88
  -1   3   6  401.13   21.68
   1  -3   6  447.19   20.34
  -1   3   6  405.19   20.80
   1  -3   6  401.92   13.27
  -1   3   5  860.11   28.24
  -1   3   5  845.48   30.47
  -1   3   4  261.66   16.27
  -1   3   4  256.70   14.32
  -1   3   3   34.49    5.72
  -1   3   3   29.00    4.87
   1   3  -3   34.89    6.03
  -1   3   2  206.00   11.56
  -1   3   2  230.67   14.20
  -1   3   1  145.73   10.88
   1   3  -1  165.28   11.66
  -1   3   1  145.09    8.34
   1   3   0  356.37   17.04
  -1   3   0  374.98   12.37
  -1   3   0  371.69   16.65
   1   3   1  151.39   10.93
  -1   3  -1  136.12    7.95
  -1   3  -1  153.70   10.39
   1   3   2  230.41   13.77
  -1   3  -2  245.02   12.52
  -1   3  -2  237.39   10.71
   1   3   3   37.36    5.99
  -1  -3   3   39.85    5.61
  -1  -3   4  277.85   14.84
   1   3   4  270.55   16.21
  -1  -3   5  878.92   26.63
   1   3   5  883.80   30.21
   1   3   5  861.17   30.72
   1   3   6  378.02   20.40
   1   3   6  407.60   22.01
  -1  -3   6  400.31   18.39
  -1  -3   6  410.46   25.84
   1   3   7  111.26   11.86
   1   3   7  112.90   11.69
  -1  -3   7  121.07   10.26
   1   3   8   29.30    6.32
   1   3   8   26.90    6.49
  -1  -3   8   32.27    8.76
  -1  -3   8   35.67    5.75
   1   3   9  184.35   17.14
   1   3   9  201.86   16.07
  -1  -3   9  221.26   20.22
  -1  -3   9  210.40   14.27
  -1  -3  10   22.15    4.69
   1   3  10   29.07    6.98
  -1  -3  10   20.88    6.59
   1   3  10   21.91    5.27
   1   3  11   24.56    7.69
  -1  -3  11   24.94    7.68
   1   3  11   28.67    6.76
  -1  -3  11   32.58    5.77
  -1  -3  12   37.73    9.76
   1   3  12   48.62    9.95
   1   3  12   42.73    8.18
  -1  -3  12   43.12    6.87
  -1  -3  13   32.00    8.97
   1   3  13   23.68    6.18
   1   3  13   33.68    8.49
  -1  -3  14   12.84    6.17
   1   3  14   18.08    5.36
   1   3  14   14.37    5.59
   1   3  15   15.73    7.74
  -1  -3  15   19.95    8.47
   1   3  16    5.76    4.54
  -1  -3  16   17.25    7.28
  -1  -3  17    5.24    3.64
   1   3  17    0.52    4.06
   1   3  18    0.74    2.12
  -1  -3  18   -3.48    3.46
  -1   4  18   -1.84    3.92
   1  -4  18   -1.59    3.17
  -1   4  17    1.52    2.81
   1  -4  17    5.78    4.56
  -1   4  16    3.58    5.59
   1  -4  16    3.85    2.25
  -1   4  16    3.81    3.54
  -1   4  15    5.36    4.47
   1  -4  15    2.33    2.85
  -1   4  15   -0.48    2.54
  -1   4  14   -0.28    0.67
  -1   4  14    0.94    1.97
  -1   4  13    3.84    2.68
   1  -4  13    3.10    0.60
  -1   4  13    6.24    3.66
  -1   4  12   32.05    8.66
  -1   4  12   22.77    7.01
   1  -4  12   30.69    7.49
  -1   4  11    4.13    2.46
  -1   4  11    6.27    3.63
   1  -4  11    4.83    2.87
  -1   4  10  128.66   15.15
  -1   4  10  133.96   15.95
   1  -4  10  146.03   15.37
  -1   4   9   16.99    4.98
   1  -4   9   18.23    5.42
  -1   4   9   17.56    5.32
  -1   4   8   29.54    6.86
  -1   4   8   20.51    5.87
   1  -4   8   26.03    3.97
   1  -4   8   28.97    5.91
   1  -4   7  106.08    8.56
   1  -4   7  123.37   12.29
  -1   4   7   99.16   12.23
  -1   4   7  110.29   11.75
   1  -4   6    7.35    2.81
  -1   4   6    5.57    2.28
  -1   4   6    4.17    2.41
  -1   4   5   29.50    6.32
  -1   4   5   26.27    5.15
   1  -4   5   40.70    6.44
   1   4  -5   28.66    7.01
  -1   4   4  368.18   18.62
  -1   4   4  358.57   21.12
   1   4  -4  369.82   22.77
  -1   4   3  460.16   19.89
   1   4  -3  515.75   25.14
  -1   4   3  479.61   23.97
  -1   4   2    1.90    1.55
  -1   4   2    1.41    1.09
   1   4  -2    0.30    1.34
   1   4  -1  473.05   22.61
  -1   4   1  444.03   21.89
  -1   4   1  428.18   16.79
  -1   4   0   53.72    5.72
  -1   4   0   48.24    6.93
   1   4   0   51.18    7.21
  -1   4  -1  469.47   17.07
   1   4   1  483.51   21.91
  -1   4  -1  474.73   21.63
  -1   4  -2    1.71    1.23
  -1   4  -2    3.03    1.78
   1   4   2    5.24    3.17
   1   4   3  463.15   22.74
  -1   4  -3  544.86   21.37
  -1  -4   4  378.63   19.94
   1   4   4  345.13   20.30
  -1  -4   5   28.10    5.34
   1   4   5   31.03    6.04
  -1  -4   6    6.99    3.48
  -1  -4   6    6.15    2.55
   1   4   6    6.61    3.11
   1   4   7  114.33   13.02
  -1  -4   7  114.76   10.77
   1   4   7  103.00   12.32
   1   4   8   17.32    5.65
  -1  -4   8   22.36    7.62
   1   4   8   23.42    6.33
  -1  -4   8   26.38    5.13
  -1  -4   9   12.18    6.12
   1   4   9   13.47    4.40
   1   4   9    6.55    2.88
  -1  -4   9   16.52    4.26
  -1  -4  10  121.09   18.52
   1   4  10  134.71   14.88
   1   4  10  128.77   16.23
  -1  -4  10  144.74   13.06
   1   4  11    6.97    3.16
  -1  -4  11    3.32    2.61
  -1  -4  11    8.56    2.98
   1   4  11    6.70    3.13
  -1  -4  12   26.95    8.51
   1   4  12   28.23    7.10
   1   4  12   13.31    7.57
  -1  -4  12   26.89    5.66
  -1  -4  13    5.47    3.38
   1   4  13    1.83    1.44
   1   4  13    1.43    1.75
  -1  -4  14    0.22    1.30
   1   4  14    2.33    2.67
  -1  -4  15    9.19    5.51
   1   4  15    0.87    2.17
   1   4  16    0.08    2.32
  -1  -4  16    5.22    3.83
  -1  -4  17    0.28    3.10
   1   4  17    2.90    2.98
  -1  -4  18    2.25    2.66
   1   4  18    5.39    5.40
   1  -5  17    1.95    2.44
  -1   5  17   -7.48    4.96
   1  -5  16    9.26    5.57
  -1   5  16    5.08    3.83
  -1   5  16    9.37    5.00
  -1   5  15    3.26    2.64
   1  -5  15    1.77    2.69
  -1   5  15    5.50    6.09
  -1   5  14    1.99    2.28
   1  -5  14    2.52    2.89
  -1   5  14   -0.86    3.43
  -1   5  13   33.43    9.10
   1  -5  13   35.84    9.27
  -1   5  13   32.64    8.90
  -1   5  12   17.59    6.64
  -1   5  12   20.44    6.97
   1  -5  12   27.38    7.69
   1  -5  11   86.01   12.67
  -1   5  11   77.01   13.41
  -1   5  11   77.77   12.90
  -1   5  10  144.62   16.41
  -1   5  10  144.86   17.18
   1  -5  10  175.23   17.42
  -1   5   9   60.66   10.71
   1  -5   9   66.76   10.37
   1  -5   9   63.69    7.33
  -1   5   9   61.30   11.22
  -1   5   8   33.55    7.82
   1  -5   8   35.01    5.49
   1  -5   8   39.76    7.26
  -1   5   8   35.55    7.53
  -1   5   7  127.83   13.74
  -1   5   7  121.87   14.83
   1  -5   7  131.86   11.13
   1  -5   7  146.33   14.51
  -1   5   6   10.52    3.60
   1   5  -6    8.53    4.03
  -1   5   6   14.48    5.01
   1  -5   6   12.95    3.94
  -1   5   5   69.89    9.27
   1   5  -5   56.56   11.24
  -1   5   5   74.55   11.09
  -1   5   4  174.36   16.65
  -1   5   4  166.32   13.70
   1   5  -4  175.34   16.59
  -1   5   3   57.61    7.77
  -1   5   3   60.33    9.42
   1   5  -3   53.02    9.27
  -1   5   2  236.63   14.96
   1   5  -2  260.38   19.28
  -1   5   2  250.22   18.76
  -1   5   1  173.42   12.23
  -1   5   1  193.16   16.22
   1   5  -1  195.84   15.98
  -1   5   0   26.15    5.76
   1   5   0   21.55    4.97
  -1   5   0   25.76    4.62
  -1   5  -1  196.69   13.00
   1   5   1  188.89   15.46
  -1   5  -1  186.52   15.50
   1   5   2  247.10   17.68
  -1   5  -2  251.44   15.13
   1   5   3   54.43    8.16
  -1   5  -3   56.23    7.56
  -1   5  -4  174.72   15.42
  -1  -5   4  184.35   15.43
   1   5   4  182.48   15.95
  -1  -5   5   73.65    9.90
   1   5   5   74.56   10.54
   1   5   6   11.82    4.56
  -1  -5   6    6.81    6.03
  -1  -5   6   14.08    4.31
   1   5   7  123.41   14.47
  -1  -5   7  128.85   12.83
  -1  -5   8   50.23   10.98
  -1  -5   8   30.35    6.33
   1   5   8   38.14    8.57
  -1  -5   9   73.72   13.81
   1   5   9   59.59   11.24
  -1  -5   9   63.66    8.94
   1   5  10  137.12   17.34
  -1  -5  10  147.70   13.92
   1   5  11   79.79   13.30
  -1  -5  11   80.71   10.68
  -1  -5  11  106.76   16.08
   1   5  12   22.02    7.90
  -1  -5  12   23.04    7.91
   1   5  13   16.93    8.41
  -1  -5  13   30.04    9.96
  -1  -5  14    0.59    3.91
   1   5  14    0.42    1.03
   1   5  15   10.02    5.55
  -1  -5  15    3.02    2.94
  -1  -5  16   10.82    6.49
   1   5  16    9.05    4.99
  -1  -5  17   -0.19    2.35
   1   5  17    3.35    4.55
  -1   6  16    2.52    2.51
  -1   6  16    2.78    3.78
   1  -6  15    6.49    3.63
  -1   6  15    4.90    4.61
  -1   6  15    1.06    2.04
   1  -6  14    1.12    2.42
  -1   6  14    0.19    1.40
  -1   6  14   -1.08    1.76
  -1   6  13    1.73    0.31
   1  -6  13    3.14    3.16
  -1   6  13    1.07    2.25
  -1   6  12    2.25    1.16
   1  -6  12    5.91    4.24
  -1   6  12    7.82    4.04
  -1   6  11    8.48    5.22
   1  -6  11    8.41    3.89
  -1   6  11    3.08    2.33
  -1   6  10   53.36   10.55
   1  -6  10   50.92    9.47
  -1   6  10   38.46   10.12
   1  -6   9   31.91    5.98
  -1   6   9   35.84    9.31
  -1   6   9   36.19    8.71
   1  -6   9   34.23    7.91
   1  -6   8   20.42    5.74
  -1   6   8   13.48    5.41
  -1   6   8   14.49    5.85
   1  -6   8   18.93    5.01
   1  -6   7   12.08    4.15
  -1   6   7   11.64    5.36
  -1   6   7   12.85    5.22
   1  -6   7   14.50    5.23
  -1   6   6   23.35    6.38
   1   6  -6   26.73    9.12
   1  -6   6   47.13    8.75
  -1   6   6   36.04    8.56
   1  -6   5   44.41    9.05
   1   6  -5   23.39    7.99
  -1   6   5   26.71    6.46
  -1   6   5   30.35    7.64
  -1   6   4   40.68    7.38
   1   6  -4   35.99    9.01
  -1   6   4   52.61    9.88
  -1   6   3    9.03    4.25
   1   6  -3   11.08    4.73
  -1   6   3   12.14    3.73
   1   6  -2    8.82    3.73
  -1   6   2   12.35    4.73
  -1   6   2   13.97    4.09
  -1   6   1   80.16   11.75
   1   6  -1   78.73   11.30
  -1   6   1   74.94    9.23
   1   6   0   34.75    7.04
  -1   6   0   30.13    5.91
  -1   6   0   38.58    7.93
   1   6   1   81.78   11.10
  -1   6  -1   81.09    9.42
   1   6   2   16.13    4.76
  -1   6  -2    9.69    3.39
  -1   6  -3    8.33    3.59
   1   6   3   10.35    4.35
   1   6   4   39.53    7.99
  -1   6  -4   37.09    8.61
   1   6   5   30.28    6.96
  -1  -6   5   32.55    7.05
  -1  -6   6   39.37   10.70
  -1  -6   6   27.83    6.91
   1   6   6   27.23    7.05
   1   6   7   13.02    5.30
  -1  -6   7   15.55    7.91
  -1  -6   7   13.58    4.41
  -1  -6   8   18.59    5.30
   1   6   8   17.35    6.37
  -1  -6   8   23.60    8.53
  -1  -6   9   43.95   12.41
   1   6   9   37.50    8.66
  -1  -6   9   33.51    6.94
  -1  -6  10   38.64   11.11
  -1  -6  10   38.72    7.69
   1   6  10   42.46    9.96
   1   6  11    3.61    4.39
  -1  -6  11    5.78    2.84
  -1  -6  11    3.23    4.33
  -1  -6  12    3.19    3.59
   1   6  12   -0.04    3.38
  -1  -6  13   -3.64    4.88
   1   6  13    0.34    1.48
  -1  -6  14    1.27    2.24
   1   6  14   -0.69    0.85
   1   6  15    1.92    1.05
  -1  -6  15    7.56    5.68
  -1  -6  16    2.70    4.31
   1   6  16    0.61    3.93
  -1   7  15   -2.25    3.36
  -1   7  15    0.27    3.24
  -1   7  14   -1.15    2.65
  -1   7  14   -1.61    2.02
  -1   7  13    1.17    1.67
   1  -7  13    5.31    3.48
  -1   7  13    4.16    3.54
  -1   7  12    2.33    3.76
   1  -7  12    2.32    2.06
  -1   7  12    0.96    1.00
   1  -7  11    4.18    2.85
  -1   7  11    4.41    3.49
  -1   7  11    4.60    3.82
  -1   7  10   -0.74    2.65
  -1   7  10    0.51    0.94
   1  -7  10    0.74    0.96
  -1   7   9   11.36    5.84
  -1   7   9    5.98    3.94
   1  -7   9    9.35    3.96
   1  -7   8   22.08    6.49
  -1   7   8   16.29    5.73
   1  -7   8   12.06    4.30
  -1   7   8   14.53    6.36
  -1   7   7    3.72    3.25
   1  -7   7   10.47    4.70
  -1   7   7    8.21    4.94
   1   7  -6   22.09   10.94
  -1   7   6   33.52    9.18
  -1   7   6   33.51    8.45
  -1   7   5   25.56    6.91
   1  -7   5   33.59    9.73
  -1   7   5   39.29    9.09
   1   7  -5   26.75    8.77
   1   7  -4   11.16    4.69
  -1   7   4   25.13    7.72
   1  -7   4   28.69    9.08
  -1   7   4   18.61    5.28
   1   7  -3    2.86    2.88
  -1   7   3    1.61    1.93
  -1   7   3    1.56    1.17
  -1   7   2  112.23   15.32
  -1   7   2  104.12   12.27
   1   7  -2  125.03   15.58
  -1   7   1   26.21    6.02
   1   7  -1   32.62    7.75
  -1   7   0    6.50    2.68
   1   7   0    4.92    2.16
  -1   7  -1   35.80    6.77
   1   7   1   33.77    7.82
  -1   7  -2  105.54   12.98
   1   7   2  115.53   14.52
   1   7   3    2.33    1.89
  -1   7  -3   -0.69    0.96
  -1   7  -4   18.19    6.08
   1   7   4   18.72    5.54
  -1  -7   5   32.53    7.72
   1   7   5   27.11    7.25
   1   7   6   38.52    8.44
  -1  -7   6   38.04    8.37
   1   7   7    3.63    2.45
  -1  -7   7   11.48    5.75
  -1  -7   7    7.18    3.50
  -1  -7   8   13.15    4.91
   1   7   8    9.80    4.14
  -1  -7   9   11.63    6.72
   1   7   9    1.61    1.88
  -1  -7   9    7.86    3.59
   1   7  10    0.84    1.51
  -1  -7  10    2.22    4.49
  -1  -7  10    0.34    0.71
   1   7  11    1.78    1.96
  -1  -7  11    0.37    3.37
   1   7  12    0.42    1.64
  -1  -7  12    4.29    3.61
   1   7  13    2.50    4.38
  -1  -7  13    5.76    4.59
   1   7  14   -2.57    3.80
  -1  -7  14    1.02    2.70
   1   7  15    0.93    2.12
  -1  -7  15    1.67    1.14
  -1   8  14   -2.91    1.92
  -1   8  14   -0.15    1.34
  -1   8  13    0.80    2.87
  -1   8  13    0.91    1.46
  -1   8  12    1.79    1.74
  -1   8  12    2.18    2.07
  -1   8  11    0.28    1.20
  -1   8  11   -1.80    1.06
  -1   8  10    6.64    4.24
   1  -8  10   13.85    5.61
  -1   8  10   16.79    7.52
   1  -8   9   10.11    4.49
  -1   8   9   13.17    6.22
  -1   8   9    8.90    5.15
  -1   8   8    5.95    4.41
   1  -8   8    5.41    2.99
  -1   8   8    7.31    5.22
   1  -8   8    4.87    3.12
  -1   8   7    6.25    3.88
   1  -8   7    4.44    3.52
  -1   8   7    4.05    3.10
   1   8  -6   19.47    8.77
   1  -8   6   37.35    9.73
  -1   8   6   23.47    6.95
  -1   8   6   25.14    8.66
   1  -8   5   -1.95    2.50
  -1   8   5    0.65    2.09
  -1   8   5   -2.09    2.92
   1   8  -5    0.54    1.99
  -1   8   4   16.37    5.76
  -1   8   4   14.24    5.66
   1   8  -4    9.95    4.57
  -1   8   3    8.97    3.98
   1   8  -3   10.38    4.30
   1   8  -2   30.52    8.78
  -1   8   2   33.99    7.83
   1   8  -1  123.76   16.58
  -1   8   1  113.00   13.89
  -1   8   0  372.36   24.97
   1   8   0  378.89   28.56
   1   8   1  105.35   15.26
  -1   8  -1  111.59   13.30
  -1   8  -2   22.44    5.80
   1   8   2   31.71    8.24
   1   8   3   12.44    4.58
  -1   8  -3    9.63    4.07
  -1   8  -4    8.80    4.43
   1   8   4   17.67    6.11
  -1  -8   5   -0.20    1.80
  -1   8  -5    0.41    2.31
   1   8   5    0.32    1.40
   1   8   6   28.87    7.91
  -1  -8   6   26.57    7.92
   1   8   7    1.03    0.75
  -1  -8   7    1.29    2.34
  -1  -8   7    2.21    2.11
   1   8   8    1.71    1.87
  -1  -8   8    0.42    0.47
  -1  -8   8    3.11    4.23
  -1  -8   9    5.20    2.85
   1   8   9    7.09    4.08
  -1  -8   9   15.13    6.79
  -1  -8  10   15.01    5.82
   1   8  10   11.15    5.00
  -1  -8  10   13.82    6.62
   1   8  11    1.59    3.74
  -1  -8  11    0.13    3.55
  -1  -8  12    0.40    2.55
   1   8  12    5.38    3.24
   1   8  13    2.45    3.28
  -1  -8  13    2.53    4.06
   1   8  14   -2.14    3.01
  -1  -8  14    1.74    2.40
  -1   9  13    9.74    5.49
  -1   9  12   -3.80    3.67
  -1   9  11    3.94    3.79
  -1   9  11   -0.31    1.45
  -1   9  10    7.41    5.82
  -1   9  10   11.17    5.71
  -1   9   9    0.10    1.42
  -1   9   9    2.27    1.62
  -1   9   8    2.93    2.59
  -1   9   7   -0.90    1.42
   1   9  -6    3.55    2.83
  -1   9   6   -0.46    1.18
   1  -9   5   17.64    7.24
   1   9  -5   13.79    6.30
  -1   9   5   10.07    5.45
   1   9  -4    7.41    5.25
   1  -9   4    5.83    4.08
  -1   9   4    6.31    4.21
  -1   9   3    4.80    3.30
   1   9  -3    7.71    4.89
  -1   9   2    7.61    4.28
   1   9  -2   12.65    6.59
   1   9  -1   11.29    5.10
  -1   9   1   10.38    4.70
   1   9   0   -0.55    1.36
  -1   9   0   -0.64    2.09
  -1   9  -1   10.33    4.49
   1   9   1   18.81    6.49
  -1   9  -2    7.98    4.30
   1   9   2    8.47    3.79
   1   9   3    8.09    4.31
  -1   9  -3    3.57    2.98
   1   9   4    6.92    4.41
  -1   9  -4    3.70    3.29
   1   9   5    9.39    5.09
  -1   9  -5    6.72    5.61
  -1  -9   5   13.99    5.54
   1   9   6   -0.23    2.15
  -1  -9   6    1.49    1.52
  -1  -9   7    4.42    2.85
  -1  -9   7    1.38    3.38
   1   9   7    2.06    3.16
  -1  -9   8    6.28    3.97
  -1  -9   8    4.81    4.32
   1   9   8    5.94    4.96
   1   9   9    3.74    4.03
  -1  -9   9    4.66    4.10
  -1  -9   9    2.48    2.89
   1   9  10    7.61    4.66
  -1  -9  10    9.16    6.14
  -1  -9  11    2.95    4.14
   1   9  11    6.79    5.46
  -1  -9  12   -4.32    4.34
   1   9  12    2.20    3.18
   1   9  13    3.24    3.56
  -1  10   9    0.77    2.18
  -1  10   8    0.87    2.01
  -1  10   7   -0.73    1.22
   1  10  -6    1.22    1.32
  -1  10   6   -0.22    1.77
   1  10  -5    0.58    0.61
  -1  10   5    2.04    2.71
   1  10  -4    1.18    2.72
  -1  10   4    0.84    2.11
   1  10  -3   -2.14    2.10
  -1  10   3    2.42    2.36
  -1  10   2    1.11    1.30
   1  10  -2    0.34    1.99
   1  10  -1   -1.85    2.39
   1  10   0    1.55    1.98
   1  10   1    1.50    1.70
   1  10   2    1.94    2.88
   1  10   3    0.43    1.34
   1  10   4    6.01    4.13
  -1 -10   5   -0.19    1.71
   1  10   5    0.30    2.16
   1  10   6   -3.10    3.07
  -1 -10   6   -3.07    3.84
   1  10   7    2.73    2.32
  -1 -10   7    0.77    1.04
  -1 -10   7    2.06    1.83
   1  10   8   -2.29    4.02
  -1 -10   8    4.23    3.45
  -1 -10   8    0.75    1.52
   1  10   9   -2.51    3.64
   1  10  10    3.75    3.71
   1  10  11   -0.14    2.42
   1  11  -3    0.24    2.00
   1  11  -2   -0.25    1.22
   1  11  -1    0.25    2.43
   1  11   0   -1.56    2.86
   1  11   1    1.69    2.57
   1  11   2    4.45    4.02
   1  11   3    3.42    2.95
  -1 -11   4    2.31    2.56
   1  11   4    0.62    1.56
  -1 -11   5   -1.91    2.47
   1  11   5    2.04    2.90
   1  11   6    0.56    2.02
  -1 -11   6    1.02    3.68
   1  11   7   -1.24    2.49
   1  11   8    0.94    1.07
   2   0   0 2848.00   36.57
  -2   0   0 3818.80   42.67
   2   0  -1 9888.11   66.83
   2   0   1 9999.00   61.24
  -2   0  -2   -0.96    0.75
  -2   0   2    0.31    0.67
   2   0  -2   -0.69    1.76
  -2   0   2    0.64    0.82
   2   0   2   -0.58    0.62
   2   0   3 1958.22   32.07
  -2   0  -3 1940.95   24.09
  -2   0   3 1905.41   35.63
   2   0   4  251.04   12.26
  -2   0  -4  245.94    8.11
  -2   0   4  255.69   13.72
  -2   0   5   17.07    3.63
   2   0   5   15.64    3.52
  -2   0  -5   13.77    1.83
   2   0   6  955.92   29.05
  -2   0   6  956.87   29.43
  -2   0  -6  891.14   15.17
   2   0   7   -0.19    1.13
  -2   0   7    1.62    2.31
  -2   0   7   -1.12    1.55
  -2   0   8   -0.75    1.50
   2   0   8    0.32    1.20
  -2   0   8    0.87    1.31
  -2   0   9   87.49   11.78
  -2   0   9   83.92    9.75
   2   0   9   88.99   10.97
  -2   0  10   10.90    4.53
   2   0  10    6.36    2.98
  -2   0  10    8.46    3.33
  -2   0  11   31.71    6.51
   2   0  11   29.86    7.80
  -2   0  11   26.02    7.87
   2   0  12    2.33    0.48
  -2   0  12   -0.56    2.37
  -2   0  12    3.81    2.91
  -2   0  13   25.48    6.23
  -2   0  13   27.07    8.34
   2   0  13   26.12    7.52
  -2   0  14   10.03    4.19
  -2   0  14    2.45    0.57
   2   0  14   10.48    4.55
  -2   0  15    0.11    2.57
   2   0  15    2.04    1.53
  -2   0  15    1.69    2.57
   2   0  16   42.03   10.77
  -2   0  16   33.29   10.19
   2   0  17    0.04    2.45
  -2   0  17    1.61    0.64
   2   0  18    1.88    3.16
  -2   0  18   -0.24    1.39
  -2   0  19    3.39    4.19
   2   0  19    0.05    1.14
  -2   1  19   -0.15    1.69
   2  -1  19   -0.05    0.56
   2  -1  18   20.75    7.92
  -2   1  18   17.76    8.15
   2  -1  17    0.24    2.06
  -2   1  17   -0.39    3.34
   2  -1  16    1.38    1.45
  -2   1  16    0.55    1.34
  -2   1  16    1.20    1.86
   2  -1  15   10.54    5.24
  -2   1  15    7.38    5.04
  -2   1  15    9.69    4.24
   2  -1  14   72.88   12.63
  -2   1  14   68.73   11.26
  -2   1  14   65.16   13.22
  -2   1  13   46.87   10.05
   2  -1  13   43.34    9.70
  -2   1  13   48.17    9.30
  -2   1  12   28.71    7.58
   2  -1  12   37.56    7.72
  -2   1  12   39.85    8.07
  -2   1  11   18.06    4.96
  -2   1  11   15.78    5.57
   2  -1  11   19.22    5.27
  -2   1  10   12.69    4.10
   2  -1  10   11.42    3.66
  -2   1  10   10.55    4.01
  -2   1   9    1.83    1.11
  -2   1   9    4.30    2.70
   2  -1   9    3.02    2.27
  -2   1   8  403.27   23.17
  -2   1   8  360.77   20.46
   2  -1   8  381.23   20.67
  -2   1   7   38.02    6.84
   2  -1   7   43.54    6.31
  -2   1   7   40.84    6.58
   2  -1   6  252.30   14.20
  -2   1   6  251.21   15.52
  -2   1   6  246.27   16.43
  -2   1   5  302.87   16.30
   2  -1   5  326.35   14.59
  -2   1   5  320.68   16.80
   2  -1   4  167.35    9.30
  -2   1   4  162.54   11.25
  -2   1   4  139.58   10.17
   2  -1   3 2331.91   29.27
  -2  -1  -3 2277.49   33.43
  -2   1   3 2257.33   39.79
   2  -1   2 4438.49   34.15
  -2   1   2 4286.79   52.90
  -2  -1  -2 4433.62   47.37
  -2   1   1 1282.25   27.04
  -2  -1  -1 1283.92   25.47
  -2  -1   0    1.52    0.88
   2  -1   0    0.48    0.33
   2   1   0   -0.69    1.57
  -2   1   0    2.39    0.60
   2   1   1 1302.20   27.21
  -2  -1   1 1256.85   27.10
  -2   1  -1 1300.71   23.13
   2   1   2 4422.87   51.48
  -2   1  -2 4371.68   38.54
  -2  -1   2 4282.12   52.04
  -2  -1   3 2337.45   40.60
  -2   1  -3 2290.81   23.85
   2   1   3 2359.43   39.86
   2   1   4  170.86   11.55
  -2   1  -4  167.96    5.20
  -2  -1   4  178.87   11.78
  -2  -1   5  342.70   16.79
   2   1   5  305.86   16.36
  -2  -1   6  249.20   14.83
   2   1   6  228.51   15.00
   2   1   7   38.15    6.42
  -2  -1   7   43.35    6.64
  -2  -1   7   37.44    8.20
   2   1   8  384.60   22.10
  -2  -1   8  345.32   24.74
  -2  -1   8  388.51   20.04
  -2  -1   9    1.44    2.04
   2   1   9    2.51    1.35
  -2  -1   9    2.24    1.45
  -2  -1  10    7.14    4.35
  -2  -1  10   12.37    3.82
   2   1  10   11.49    4.79
  -2  -1  11   14.84    4.43
  -2  -1  11   13.14    6.01
   2   1  11   17.47    5.22
  -2  -1  12   38.48    7.21
  -2  -1  12   28.93    8.81
   2   1  12   39.81    8.42
  -2  -1  13   51.11   11.59
  -2  -1  13   43.12    8.15
   2   1  13   49.06   10.20
  -2  -1  14   66.95   10.55
   2   1  14   71.36   13.29
  -2  -1  14   67.97   13.73
  -2  -1  15    5.25    4.41
  -2  -1  15    6.15    3.07
   2   1  15   16.57    6.83
  -2  -1  16   -0.04    0.34
   2   1  16    1.06    2.06
  -2  -1  17    1.81    3.33
   2   1  17    1.27    2.41
   2   1  18   13.56    7.31
  -2  -1  18   18.30    8.29
   2   1  19    0.29    1.07
  -2  -1  19    1.60    0.76
  -2   2  18    3.30    4.26
   2  -2  18    1.54    4.34
   2  -2  17   -3.80    4.93
  -2   2  17   -2.73    4.85
  -2   2  16   -0.24    2.19
  -2   2  16   -3.23    3.50
   2  -2  16    2.95    2.76
   2  -2  15   36.08   10.38
  -2   2  15   27.20    9.33
  -2   2  15   32.55    8.16
  -2   2  14    0.32    0.82
   2  -2  14    5.04    2.85
  -2   2  14    3.34    3.34
   2  -2  13   12.89    5.09
  -2   2  13   13.74    4.99
  -2   2  13    8.83    4.96
  -2   2  12   47.01   10.04
   2  -2  12   47.08    9.23
  -2   2  12   47.34    9.04
  -2   2  11  110.75   14.44
   2  -2  11  106.70   12.87
  -2   2  11  107.63   13.42
  -2   2  10   86.34   12.11
   2  -2  10   84.97   10.92
  -2   2  10   80.67   11.17
  -2   2   9    5.44    2.60
  -2   2   9    4.81    2.11
   2  -2   9    7.87    3.07
   2  -2   8  155.35   12.78
  -2   2   8  156.25   14.32
  -2   2   8  154.03   14.36
   2  -2   7  244.28   14.77
  -2   2   7  229.93   16.73
  -2   2   7  240.25   16.53
  -2   2   6  196.59   14.91
   2  -2   6  212.79   12.54
  -2   2   6  194.86   13.90
  -2   2   5  192.91   14.18
   2  -2   5  189.36   10.63
  -2   2   5  198.09   12.69
   2   2  -4  256.48   19.91
  -2   2   4  266.81   13.73
   2  -2   4  277.81   11.04
  -2   2   4  277.44   16.06
   2  -2   3  279.39    9.02
  -2   2   3  272.61   12.08
  -2   2   3  269.40   15.19
   2   2  -2  174.29   12.97
  -2   2   2  167.95    8.08
  -2   2   2  170.92   11.40
  -2  -2  -1  215.16   12.35
   2   2  -1  196.36   13.95
  -2   2   1  210.97    7.33
  -2   2   1  219.04   12.32
   2   2   0 1543.38   35.12
  -2  -2   0 1523.28   33.34
  -2   2   0 1446.11   29.83
   2   2   1  221.75   13.31
  -2   2  -1  215.76   10.87
  -2  -2   1  213.08   12.53
  -2   2  -2  165.51    8.70
   2   2   2  166.03   11.62
  -2  -2   2  162.37   11.07
   2   2   3  274.36   15.42
  -2  -2   3  270.41   14.55
  -2   2  -3  280.15   10.53
  -2   2  -4  277.99    9.31
   2   2   4  258.56   15.68
  -2  -2   4  279.66   15.31
   2   2   5  188.94   14.05
  -2  -2   5  196.98   13.30
   2   2   6  196.25   15.25
  -2  -2   6  213.22   14.49
  -2  -2   7  231.40   15.55
   2   2   7  212.32   16.42
   2   2   8  146.49   14.04
  -2  -2   8  145.91   12.58
   2   2   9    3.99    2.66
  -2  -2   9    8.74    3.11
  -2  -2   9    6.09    4.29
   2   2  10   76.01   11.28
  -2  -2  10   80.72    9.92
  -2  -2  10   66.85   12.21
   2   2  11   95.99   13.84
  -2  -2  11  109.52   11.98
  -2  -2  11  110.65   16.55
   2   2  12   48.64   10.12
  -2  -2  12   48.48    8.28
  -2  -2  12   34.66   10.90
  -2  -2  13    9.24    6.72
   2   2  13   11.48    5.41
  -2  -2  13   11.79    4.22
   2   2  14   -0.10    1.21
  -2  -2  14    3.48    2.66
  -2  -2  14    1.33    1.73
   2   2  15   41.92   10.55
  -2  -2  15   43.19   11.60
   2   2  16    0.15    3.08
  -2  -2  16    1.48    2.56
  -2  -2  17   -0.95    1.76
   2   2  17    0.04    1.41
  -2  -2  18    3.66    2.45
   2   2  18    1.58    2.13
   2  -3  18    1.53    1.02
  -2   3  18    0.78    3.79
  -2   3  17    1.79    3.10
   2  -3  17    2.42    4.25
   2  -3  16    8.71    3.89
  -2   3  16    9.20    4.98
  -2   3  16   15.74    6.53
  -2   3  15   -0.78    1.96
  -2   3  15    0.49    1.53
   2  -3  15   -1.37    2.34
  -2   3  14    9.91    5.47
  -2   3  14   12.43    5.13
   2  -3  14   10.83    4.99
  -2   3  13   10.89    4.54
  -2   3  13   12.64    6.03
   2  -3  13    8.16    4.29
  -2   3  12   46.09   10.06
  -2   3  12   40.64    8.82
   2  -3  12   37.06    7.96
  -2   3  11  148.85   16.50
  -2   3  11  154.80   17.38
   2  -3  11  144.97   15.22
   2  -3  10   28.16    6.02
  -2   3  10   27.21    6.75
  -2   3  10   28.79    7.34
  -2   3   9  136.28   15.08
   2  -3   9  133.73   12.75
  -2   3   9  133.39   14.67
  -2   3   8   37.90    7.54
   2  -3   8   36.27    6.16
  -2   3   8   34.68    7.36
  -2   3   7  119.17   11.83
  -2   3   7  117.64   12.74
   2  -3   7  122.11   10.49
   2  -3   6  113.58    9.29
  -2   3   6  104.39   11.70
  -2   3   6  107.63   10.70
  -2   3   5   64.38    7.51
  -2   3   5   65.19    8.90
   2  -3   5   56.85    5.85
   2   3  -4  127.91   15.98
  -2   3   4  151.70   11.12
  -2   3   4  163.69   13.53
   2  -3   4  162.47    8.65
  -2   3   3    0.03    1.71
   2   3  -3   -1.91    2.02
  -2   3   3   -0.14    0.47
   2  -3   3    2.34    0.87
  -2   3   2  151.05    8.37
  -2   3   2  154.77   12.20
   2  -3   2  131.78    5.21
  -2   3   1  129.00    6.57
   2   3  -1  149.52   12.60
  -2   3   1  131.94   10.68
   2   3   0  108.27   10.61
  -2   3   0   76.26    4.12
  -2   3   0  104.28    9.20
   2   3   1  135.71   11.63
  -2   3  -1  147.19   10.52
  -2  -3   1  140.81   11.65
   2   3   2  155.50   12.50
  -2  -3   2  154.56   12.21
  -2   3  -2  161.76   10.40
   2   3   3   -0.86    0.93
  -2   3  -3    0.72    0.96
  -2  -3   3    0.15    0.81
  -2   3  -4  168.98    9.57
  -2  -3   4  164.43   12.63
   2   3   4  159.37   13.71
  -2  -3   5   61.33    7.91
   2   3   5   58.65    8.58
   2   3   6  108.08   12.04
  -2  -3   6  104.26   10.60
   2   3   7  122.06   12.97
  -2  -3   7  122.61   11.62
   2   3   8   36.84    7.69
  -2  -3   8   36.65    6.78
   2   3   9  136.06   15.39
  -2  -3   9  130.42   12.86
  -2  -3   9  144.59   17.16
  -2  -3  10   28.24    6.31
  -2  -3  10   28.22    8.19
   2   3  10   27.19    6.90
   2   3  11  139.47   16.49
  -2  -3  11  132.12   17.60
  -2  -3  11  157.83   14.61
  -2  -3  12   49.18    8.11
  -2  -3  12   31.48    9.66
   2   3  12   33.81    8.55
  -2  -3  13    8.68    6.57
   2   3  13    6.45    5.50
  -2  -3  13   12.54    4.35
  -2  -3  14   10.64    6.18
   2   3  14    6.80    5.53
  -2  -3  14   10.64    4.17
  -2  -3  15   -3.20    4.45
   2   3  15   -0.04    0.76
   2   3  16    6.41    4.49
  -2  -3  16    8.04    6.23
  -2  -3  17   -2.64    5.01
   2   3  17   -0.78    0.74
  -2  -3  18   -0.05    2.63
   2   3  18   -0.05    3.78
  -2   4  18    0.15    2.03
  -2   4  17    3.19    4.94
   2  -4  17    5.82    4.65
  -2   4  16    0.17    2.57
  -2   4  16   -2.01    2.95
   2  -4  16   -0.71    1.36
  -2   4  15    3.29    3.08
  -2   4  15    1.40    2.14
   2  -4  15    4.36    2.62
  -2   4  14    1.47    1.76
   2  -4  14    0.59    1.25
  -2   4  14    2.10    2.22
  -2   4  13    9.61    4.94
   2  -4  13    7.59    3.70
  -2   4  13    7.97    3.20
  -2   4  12    4.27    3.13
  -2   4  12    7.76    4.54
   2  -4  12    4.89    2.73
   2  -4  11   57.88    9.68
  -2   4  11   64.53   11.56
  -2   4  11   64.78   11.10
   2  -4  10   15.94    4.45
  -2   4  10   16.51    5.29
  -2   4  10   16.78    6.06
   2  -4   9  120.63   12.46
  -2   4   9  109.60   14.22
  -2   4   9  109.24   13.71
  -2   4   8  282.37   20.43
   2  -4   8  297.69   18.01
  -2   4   8  275.78   21.78
   2  -4   7   21.24    4.40
  -2   4   7   20.62    4.97
  -2   4   7   20.76    5.92
   2   4  -6   35.57   12.54
  -2   4   6   55.71    8.00
  -2   4   6   56.50    9.47
   2  -4   6   66.64    7.42
   2   4  -5   37.47   10.50
  -2   4   5   47.65    8.33
  -2   4   5   52.16    7.16
   2  -4   5   56.81    6.29
   2   4  -4  432.76   25.37
  -2   4   4  370.94   18.23
   2  -4   4  421.49   15.50
  -2   4   4  428.01   24.09
  -2   4   3  562.47   20.83
  -2   4   3  636.23   28.47
   2   4  -3  666.64   31.84
   2  -4   3  619.73   18.39
  -2   4   2   93.33   10.59
  -2   4   2   88.61    7.36
   2   4  -2   94.20   11.76
   2   4  -1  128.53   13.04
  -2   4   1  118.68   11.71
  -2   4   1  116.60    7.53
  -2   4   0   -0.62    1.32
   2   4   0   -0.33    0.80
  -2   4   0   -0.12    0.46
   2   4   1  140.56   13.07
  -2   4  -1  130.97   11.23
   2   4   2   97.44   10.69
  -2  -4   2   91.75   10.60
  -2   4  -2   99.51    9.66
  -2   4  -2   94.26    6.65
  -2   4  -3  646.19   23.75
   2   4   3  605.11   27.76
  -2  -4   3  623.18   27.15
  -2   4  -4  446.12   19.27
  -2  -4   4  438.18   22.63
   2   4   4  419.90   23.31
   2   4   5   54.31    8.64
  -2  -4   5   53.34    8.07
   2   4   6   55.11    8.86
  -2  -4   6   57.85    8.41
  -2  -4   7   14.79    4.15
   2   4   7   17.38    5.70
  -2  -4   7   24.71    8.59
  -2  -4   8  269.59   18.99
   2   4   8  289.82   22.50
   2   4   9  108.81   14.05
  -2  -4   9  119.63   12.88
  -2  -4   9  137.60   17.94
   2   4  10   11.67    4.78
  -2  -4  10   11.72    4.79
  -2  -4  10   16.63    4.98
  -2  -4  11   72.26   13.23
   2   4  11   57.78   11.05
  -2  -4  11   67.89   10.05
   2   4  12    6.48    4.21
  -2  -4  12    3.18    1.20
  -2  -4  12    5.75    3.13
  -2  -4  13    8.14    3.80
   2   4  13    8.03    5.35
  -2  -4  13    4.18    3.67
  -2  -4  14    0.86    2.50
   2   4  14    3.27    2.45
   2   4  15    1.57    2.50
  -2  -4  15    6.00    5.52
  -2  -4  16   -2.33    0.39
   2   4  16   -0.95    1.94
  -2  -4  17    3.50    3.48
   2   4  17    1.54    2.56
   2   4  18    2.95    6.56
  -2  -4  18   -0.10    4.05
  -2   5  17    1.42    4.21
  -2   5  16    4.14    3.12
  -2   5  16    1.35    2.53
   2  -5  16   -1.04    2.55
   2  -5  15    8.00    4.74
  -2   5  15    8.53    5.18
  -2   5  15    6.07    3.08
  -2   5  14   10.03    5.09
   2  -5  14   20.92    6.50
  -2   5  14   11.08    5.73
   2  -5  13    4.89    2.65
  -2   5  13    7.96    5.12
  -2   5  13    6.47    3.75
  -2   5  12   22.77    7.42
  -2   5  12   26.84    7.90
   2  -5  12   24.80    6.67
  -2   5  11    1.24    0.79
   2  -5  11    3.18    1.70
  -2   5  11    2.09    0.63
  -2   5  10   73.58   11.60
   2  -5  10   82.59   10.94
  -2   5  10   79.75   13.11
  -2   5   9   50.54    9.25
  -2   5   9   50.50   10.28
   2  -5   9   60.55    8.91
   2  -5   8    0.18    0.65
  -2   5   8    1.31    1.41
  -2   5   8    1.70    2.26
   2  -5   7    2.26    1.53
  -2   5   7    1.83    1.58
  -2   5   7    3.90    1.79
   2   5  -6   73.03   15.74
  -2   5   6   78.31    9.99
   2  -5   6   92.87    9.43
  -2   5   6   83.56   12.42
   2   5  -5   84.35   13.04
  -2   5   5   78.68    9.62
   2  -5   5  100.86    9.35
  -2   5   5   94.93   12.62
  -2   5   4   44.09    6.87
  -2   5   4   44.34    8.56
   2   5  -4   37.29    8.29
   2  -5   4   55.07    6.58
  -2   5   3    8.53    2.82
   2   5  -3    7.99    4.33
  -2   5   3    3.59    1.98
   2  -5   3   12.44    3.01
  -2   5   2   17.16    3.74
   2   5  -2   15.24    5.14
  -2   5   2   23.41    5.70
   2   5  -1   95.62   12.06
  -2   5   1   85.49    7.58
  -2   5   1   94.06   11.46
  -2   5   0    3.58    2.49
   2   5   0    5.38    2.82
  -2   5   0    2.95    1.65
   2   5   1   96.58   11.75
  -2   5  -1   83.03   10.47
  -2   5  -2   13.56    3.01
  -2   5  -2   21.25    5.19
   2   5   2   16.28    5.03
   2   5   3    9.38    3.89
  -2   5  -3    6.55    2.68
  -2  -5   3    7.30    3.62
   2   5   4   41.68    8.03
  -2  -5   4   44.63    8.06
   2   5   5   74.90   11.42
  -2  -5   5   91.59   11.25
   2   5   6   89.48   12.53
  -2  -5   6   89.57   11.34
  -2  -5   7    1.50    2.09
   2   5   7    2.54    1.82
  -2  -5   7    5.88    3.16
  -2  -5   8   -0.41    0.32
   2   5   8    1.93    2.86
  -2  -5   8   -0.64    2.48
   2   5   9   38.31   10.10
  -2  -5   9   58.52    9.49
  -2  -5   9   57.09   12.59
  -2  -5  10   99.23   16.87
   2   5  10   60.95   13.06
  -2  -5  10   75.70   11.06
  -2  -5  11    3.77    2.19
   2   5  11    4.60    2.67
  -2  -5  11    3.15    2.14
   2   5  12   21.44    7.79
  -2  -5  12   24.19    6.22
  -2  -5  12   31.99    9.41
  -2  -5  13    2.43    4.53
   2   5  13   10.18    5.11
  -2  -5  14   15.90    7.45
   2   5  14   12.23    7.10
   2   5  15    4.06    4.02
  -2  -5  15    4.12    5.36
  -2  -5  16   -0.19    1.36
   2   5  16   -5.13    4.10
   2   5  17    7.69    6.58
  -2  -5  17    5.05    5.62
  -2   6  16    0.60    2.39
  -2   6  16   -0.27    2.84
  -2   6  15    2.91    3.33
  -2   6  15    4.67    4.20
  -2   6  14   11.58    6.94
  -2   6  14   15.19    6.08
   2  -6  13    9.50    4.28
  -2   6  13    5.85    4.26
  -2   6  13    9.08    5.45
   2  -6  12   12.50    4.71
  -2   6  12   15.79    6.55
  -2   6  12   14.86    6.38
  -2   6  11   30.24    8.62
  -2   6  11   30.04    8.48
   2  -6  11   29.44    7.28
   2  -6  10   14.05    4.75
  -2   6  10   17.99    6.83
  -2   6  10   13.15    5.56
   2  -6   9   19.56    5.40
  -2   6   9   14.92    5.18
  -2   6   9   17.47    6.55
  -2   6   8   16.79    6.00
   2  -6   8   20.87    5.09
  -2   6   8   22.42    6.36
   2   6  -7   23.16    8.87
   2  -6   7   34.85    6.25
  -2   6   7   27.03    6.82
  -2   6   7   36.06    9.21
  -2   6   6   55.96    9.77
   2  -6   6   70.53    8.71
  -2   6   6   60.30   11.38
   2   6  -6   65.17   12.99
   2   6  -5  126.10   17.44
  -2   6   5  137.06   13.40
  -2   6   5  152.39   17.48
   2  -6   5  180.10   14.07
   2   6  -4   89.58   13.58
  -2   6   4   80.83   10.40
  -2   6   4   99.06   13.67
   2  -6   4   78.35    9.55
   2   6  -3  115.61   15.62
  -2   6   3   91.51   10.69
  -2   6   3  113.74   14.79
  -2   6   2  170.71   13.51
   2   6  -2  204.89   20.13
  -2   6   2  218.00   19.73
  -2   6   1   38.48    5.86
   2   6  -1   39.70    8.67
  -2   6   1   38.23    8.09
  -2   6   0  118.07    9.90
   2   6   0  137.58   15.59
  -2   6   0  136.50   15.02
  -2   6  -1   33.37    5.10
   2   6   1   42.65    8.37
  -2   6  -1   38.63    8.02
   2   6   2  210.70   19.12
  -2   6  -2  220.80   18.39
  -2   6  -2  185.87   12.29
  -2   6  -3   98.27   10.08
   2   6   3  118.10   14.22
  -2  -6   3  116.83   14.35
   2   6   4  100.69   13.71
  -2  -6   4  105.34   13.71
   2   6   5  149.17   17.01
  -2  -6   5  157.33   16.34
  -2  -6   6   58.15   10.06
  -2  -6   6   80.65   18.66
   2   6   6   56.59   10.31
  -2  -6   7   33.88   11.84
   2   6   7   27.61    7.71
  -2  -6   7   31.73    7.63
   2   6   8   17.05    5.42
  -2  -6   8   36.02   10.54
  -2  -6   8   22.30    6.10
   2   6   9    8.34    5.66
  -2  -6   9   11.72    4.09
  -2  -6   9    5.31    4.21
  -2  -6  10   21.16    8.49
   2   6  10    6.18    5.96
  -2  -6  10   10.88    4.33
  -2  -6  11   36.53   10.68
   2   6  11   33.82    9.34
  -2  -6  11   35.12    8.40
  -2  -6  12    9.85    6.17
   2   6  12   14.20    6.25
  -2  -6  12   24.09    6.81
   2   6  13    3.74    3.46
  -2  -6  13    4.53    5.01
   2   6  14   11.23    7.05
  -2  -6  14   17.91    8.09
  -2  -6  15    3.60    4.31
   2   6  15    4.08    3.34
   2   6  16   -0.29    3.40
  -2  -6  16    1.18    4.31
  -2   7  15    8.53    6.02
  -2   7  15    7.48    4.59
  -2   7  14    7.53    4.91
  -2   7  14    8.23    5.08
  -2   7  13    3.80    2.43
  -2   7  13    1.93    2.10
  -2   7  12    3.34    3.19
  -2   7  12    2.05    2.86
  -2   7  11    2.31    2.56
  -2   7  11   -1.00    2.89
  -2   7  10   16.36    5.92
  -2   7  10   15.17    6.71
  -2   7   9    0.87    1.58
  -2   7   9   -0.74    1.81
   2  -7   9    0.95    1.58
  -2   7   8   -0.22    2.55
   2  -7   8    1.51    0.87
  -2   7   8    0.52    1.85
  -2   7   7    1.27    1.43
   2   7  -7    0.40    1.26
  -2   7   7    1.80    2.30
   2  -7   7    0.86    1.55
  -2   7   6   55.74   10.41
  -2   7   6   74.87   13.77
   2   7  -6   56.65   14.13
   2  -7   6   94.49   11.29
  -2   7   5   60.43    9.96
   2  -7   5   85.78   10.63
  -2   7   5   79.13   13.82
   2   7  -5   56.45   12.82
  -2   7   4   29.29    8.09
   2   7  -4   20.79    7.30
   2  -7   4   19.80    5.09
  -2   7   4   21.84    5.94
  -2   7   3   47.77   10.36
   2   7  -3   59.35   11.44
  -2   7   3   34.55    7.31
  -2   7   2   86.77   10.20
  -2   7   2  108.55   14.96
   2   7  -2  110.80   15.86
   2   7  -1   76.91   12.88
  -2   7   1   74.93   12.35
  -2   7   1   59.93    8.13
  -2   7   0   16.44    5.86
  -2   7   0   17.08    4.33
   2   7   0   15.26    4.89
  -2   7  -1   69.15    8.63
   2   7   1   66.57   11.72
  -2   7  -1   75.67   12.22
  -2   7  -2   75.77    8.95
   2   7   2   88.56   13.44
  -2  -7   3   47.18    9.93
  -2   7  -3   40.94    7.50
   2   7   3   47.55    9.79
  -2  -7   4   30.86    8.33
   2   7   4   24.46    7.07
   2   7   5   72.44   12.81
  -2  -7   5   72.69   11.88
   2   7   6   78.92   13.24
  -2  -7   6   79.20   12.77
  -2  -7   7   -2.44    2.35
  -2  -7   7    0.71    1.85
   2   7   7    1.42    2.97
   2   7   8    0.38    2.32
  -2  -7   8    0.40    0.55
   2   7   9    0.64    1.66
  -2  -7   9   -4.19    4.89
  -2  -7   9   -2.81    3.77
   2   7  10    2.63    5.67
  -2  -7  10   10.33    9.02
  -2  -7  10   18.07    5.58
  -2  -7  11    2.48    2.72
   2   7  11   -0.38    0.64
  -2  -7  11    1.86    1.51
   2   7  12    0.44    2.89
  -2  -7  12    6.61    5.21
   2   7  13    6.45    5.05
  -2  -7  13    3.32    3.06
   2   7  14   10.45    6.57
  -2  -7  14    5.75    7.19
   2   7  15    0.57    0.41
  -2  -7  15   -0.05    1.07
  -2   8  14    1.15    1.73
  -2   8  14   -1.89    3.07
  -2   8  13    2.32    3.13
  -2   8  13    0.15    1.02
  -2   8  12   -1.68    2.10
  -2   8  12   -1.69    3.16
  -2   8  11    4.72    3.07
  -2   8  11    5.25    4.34
  -2   8  10   -1.99    2.85
  -2   8  10   -1.33    1.41
  -2   8   9    0.59    0.97
  -2   8   9    2.60    2.83
  -2   8   8    4.51    3.52
  -2   8   8   11.19    6.09
  -2   8   7   18.66    7.56
   2   8  -7   10.66    7.51
  -2   8   7   11.68    5.61
  -2   8   6    8.18    4.43
  -2   8   6   10.91    5.07
   2   8  -6    7.42    6.33
  -2   8   5    2.13    1.84
  -2   8   5    4.53    3.19
   2   8  -5    4.42    3.93
  -2   8   4    0.59    1.31
   2   8  -4   -0.94    1.30
  -2   8   4   -0.38    1.28
  -2   8   3   12.42    5.89
   2   8  -3    7.21    4.44
  -2   8   3    6.56    3.38
  -2   8   2   17.80    5.75
   2   8  -2   27.33    8.57
  -2   8   2   29.91    8.64
   2   8  -1   12.39    5.88
  -2   8   1   10.56    4.13
  -2   8   1    5.74    4.05
  -2   8   0    3.87    2.39
   2   8   0    4.20    4.37
  -2   8  -1   10.43    3.88
   2   8   1    8.68    3.83
   2   8   2   24.04    7.58
  -2  -8   3   10.96    4.82
   2   8   3    9.49    4.66
   2   8   4   -1.93    2.49
  -2  -8   4   -0.87    2.36
   2   8   5    2.35    2.71
  -2  -8   5    4.87    3.54
   2   8   6   15.34    5.95
  -2  -8   6   11.66    5.20
  -2  -8   7   16.09    9.00
   2   8   7   11.07    5.80
  -2  -8   7   17.64    6.51
  -2  -8   8    7.55    4.28
  -2  -8   8    7.91    7.15
   2   8   8    9.24    4.16
  -2  -8   9    4.84    3.54
  -2  -8   9    1.06    2.10
   2   8   9    0.15    3.29
  -2  -8  10    1.22    2.06
  -2  -8  10    1.15    0.59
   2   8  10    1.47    3.39
   2   8  11    0.86    2.44
  -2  -8  11    2.31    3.62
   2   8  12    3.80    5.30
  -2  -8  12   -1.64    1.51
  -2  -8  13    5.46    5.68
   2   8  13   -0.96    2.36
   2   8  14    1.30    3.23
  -2  -8  14    2.72    1.26
  -2   9  12    2.37    4.00
  -2   9  11   -1.17    2.81
  -2   9  11   -1.22    1.98
  -2   9  10    1.74    2.17
  -2   9  10    0.05    1.44
  -2   9   9   -0.64    1.53
  -2   9   9    0.66    1.65
  -2   9   8    2.66    2.14
  -2   9   8    5.05    4.08
   2   9  -7    5.99    4.75
  -2   9   7    1.40    3.55
  -2   9   7    1.11    1.08
   2   9  -6   -3.17    0.77
  -2   9   6    0.43    1.26
  -2   9   6    1.79    2.16
  -2   9   5    2.36    2.19
   2   9  -5    0.93    2.81
  -2   9   5    1.70    2.48
  -2   9   4    2.23    2.12
  -2   9   4    0.77    1.26
   2   9  -4    1.05    2.51
   2   9  -3   14.43    7.00
  -2   9   3   16.54    7.04
   2   9  -2   14.77    6.48
   2   9  -1    5.31    3.77
   2   9   0    1.15    2.33
   2   9   1    3.71    3.38
   2   9   2   13.56    5.48
  -2  -9   3   19.27    7.94
   2   9   3   18.32    7.20
   2   9   4   -0.21    1.85
  -2  -9   4    2.94    3.61
   2   9   5    2.57    3.31
  -2  -9   5    2.70    3.32
  -2  -9   6    1.80    1.96
  -2  -9   6   -1.64    6.91
   2   9   6   -1.28    2.57
   2   9   7    2.97    4.06
  -2  -9   7    5.70    5.10
  -2  -9   7    1.77    2.52
   2   9   8    8.23    5.18
  -2  -9   8    9.38    5.19
  -2  -9   8    9.22    6.72
  -2  -9   9   -0.52    3.43
  -2  -9   9    1.91    2.69
   2   9   9    0.37    1.38
  -2  -9  10    3.52    4.12
   2   9  10    0.47    1.65
  -2  -9  11    1.59    0.96
   2   9  11   -4.53    3.81
   2   9  12   -0.42    1.98
  -2  -9  12   -1.66    4.59
  -2  10  10   -1.78    2.54
  -2  10   9    0.64    0.91
  -2  10   8    0.47    1.71
  -2  10   7   -1.86    3.73
   2  10  -7   -0.11    1.76
   2  10  -6    0.70    3.23
   2  10  -5    0.09    2.01
   2  10  -4    4.64    3.79
   2  10  -3    0.08    2.58
   2  10  -2    0.13    1.89
   2  10  -1    1.68    3.59
   2  10   0   -0.29    2.76
   2  10   1   -1.01    2.68
   2  10   2   -3.68    3.43
  -2 -10   3   -2.38    3.95
   2  10   3   -0.36    1.47
   2  10   4    2.48    3.64
  -2 -10   4    2.80    2.73
   2  10   5    0.08    1.90
  -2 -10   5    7.32    4.67
  -2 -10   6   -3.56    6.68
   2  10   6    2.61    2.97
  -2 -10   6    0.08    1.96
   2  10   7    1.74    2.54
  -2 -10   7   -1.82    2.12
  -2 -10   7   -3.16    5.90
  -2 -10   8    4.18    3.53
   2  10   8    3.43    2.71
  -2 -10   8    5.60    5.19
  -2 -10   9    4.20    2.87
   2  10   9   -3.92    4.56
   2  10  10    1.58    4.45
  -2 -10  10   -1.37    0.92
   2  11  -6    2.36    0.49
   2  11  -5   -1.70    2.55
   2  11  -4    0.38    3.30
   2  11  -3   -1.96    2.57
   2  11  -2   -1.99    2.42
   2  11  -1    2.97    3.93
   2  11   0    0.78    3.31
   2  11   1    1.59    2.50
  -2 -11   2   -3.08    4.14
   2  11   2   -0.18    1.76
  -2 -11   3   -5.41    4.15
   2  11   3    2.50    3.59
   2  11   4    4.92    3.46
  -2 -11   4    4.91    4.81
   2  11   5    1.81    2.85
  -2 -11   5    2.07   14.47
   2  11   6   -0.60    1.53
  -2 -11   6    0.82    1.89
   2  11   7   -0.43    3.30
  -2 -11   7   -1.29    2.00
  -3   0   0    0.04    0.27
   3   0   0    0.63    0.76
   3   0  -1  168.44   10.58
  -3   0  -1  165.19   10.41
  -3   0   1  149.01   10.68
  -3   0   2   22.65    4.30
  -3   0  -2   23.43    3.73
   3   0  -2   23.61    4.45
   3   0   2   19.53    3.34
  -3   0   3   -0.18    0.18
   3   0   3    0.61    0.29
  -3   0  -3    0.53    0.40
  -3   0   3   -0.24    1.57
  -3   0   4  212.35   14.48
   3   0   4  217.46   12.56
  -3   0  -4  215.04    9.97
   3   0   5   -0.47    0.95
  -3   0   5    0.14    0.95
  -3   0   5   -0.43    1.11
  -3   0  -5   -0.53    0.60
   3   0   6  188.78   13.37
  -3   0  -6  187.75    8.41
  -3   0   6  189.18   14.78
  -3   0   6  193.62   15.72
   3   0   7    1.88    1.22
  -3   0   7    0.41    1.04
  -3   0  -7    0.45    0.52
  -3   0   8    5.16    1.86
  -3   0   8    3.91    3.77
   3   0   8    6.36    2.86
  -3   0   9   11.33    6.33
  -3   0   9   27.38    6.41
   3   0   9   24.09    5.67
   3   0  10   34.56    7.12
  -3   0  10   24.51    8.17
  -3   0  10   41.63    7.96
   3   0  11    9.67    4.45
  -3   0  11    8.63    6.08
  -3   0  11   13.26    5.14
  -3   0  12    0.56    0.25
   3   0  12    1.99    0.93
  -3   0  13   21.00    8.29
   3   0  13   34.71    7.96
  -3   0  13   35.64    8.10
  -3   0  14    1.75    2.97
  -3   0  14    0.35    1.17
   3   0  14    2.20    3.26
  -3   0  15   30.24   10.07
  -3   0  15   35.43    8.46
   3   0  15   24.67    9.22
  -3   0  16   42.61   12.27
   3   0  16   48.28   11.53
  -3   0  16   43.08   10.27
  -3   0  17    6.20    5.81
   3   0  17    5.83    3.78
   3   0  18    5.95    3.69
  -3   0  18   -0.83    1.61
   3  -1  18   -3.41    3.50
  -3   1  18   -0.05    3.18
  -3   1  17    0.09    2.90
   3  -1  17    3.08    3.41
  -3   1  16    1.43    1.85
   3  -1  16    4.25    4.01
  -3   1  16    5.77    5.77
  -3   1  15   41.68    9.77
   3  -1  15   41.23    9.81
  -3   1  15   34.76   10.85
  -3   1  14    7.25    4.52
  -3   1  14    7.58    5.07
   3  -1  14    6.33    3.20
  -3   1  13   29.28    8.52
  -3   1  13   25.52    6.97
   3  -1  13   29.14    7.25
  -3   1  12   40.48    9.54
  -3   1  12   33.49    7.63
   3  -1  12   39.98    8.95
  -3   1  11    1.19    0.50
  -3   1  11    1.64    1.80
   3  -1  11    1.11    0.52
  -3   1  10   20.66    6.47
  -3   1  10   16.39    5.10
   3  -1  10   13.48    4.42
   3  -1   9  166.42   14.80
  -3  -1  -9  139.33    9.12
  -3   1   9  169.66   17.27
  -3   1   8   16.50    4.67
  -3   1   8   18.25    5.29
   3  -1   8   14.71    4.14
  -3  -1  -8   13.15    2.94
   3  -1   7   54.60    7.14
  -3   1   7   56.88    8.71
  -3  -1  -7   53.61    5.76
  -3   1   7   55.36    8.22
   3  -1   6  141.58   10.74
  -3   1   6  128.11   12.38
  -3   1   6  137.98   12.56
  -3  -1  -6  126.60    9.03
  -3  -1  -5  158.16   10.15
   3  -1   5  172.19   10.88
  -3   1   5  173.69   14.08
  -3   1   5  157.57   13.18
   3  -1   4  808.57   21.68
  -3   1   4  797.07   26.39
  -3   1   4  816.82   29.28
  -3  -1  -4  794.50   22.20
   3  -1   3  153.46    8.41
  -3   1   3  155.19   11.89
  -3  -1  -3  147.68    9.86
   3   1  -2  441.47   21.15
   3  -1   2  421.09   13.02
  -3  -1  -2  443.16   17.42
  -3   1   2  450.32   19.53
  -3   1   1  889.54   26.36
  -3  -1  -1  907.19   25.58
  -3   1   0   -0.77    0.89
  -3  -1   0    1.39    0.75
   3   1   0   -1.67    1.51
   3   1   1  951.42   27.15
  -3   1  -1  878.28   23.37
  -3  -1   1  913.56   27.30
   3   1   2  437.54   18.74
  -3  -1   2  452.98   20.13
  -3   1  -2  443.21   15.64
   3   1   3  155.89   11.23
  -3  -1   3  173.53   12.98
  -3   1  -3  151.02    8.52
   3   1   4  825.80   27.25
  -3   1  -4  789.78   17.85
  -3  -1   4  843.35   29.33
   3   1   5  170.79   12.82
  -3   1  -5  164.47    7.31
  -3  -1   5  171.75   13.62
   3   1   6  150.21   12.67
  -3  -1   6  155.51   13.44
  -3   1  -6  133.55    5.19
   3   1   7   53.35    8.15
  -3  -1   7   59.32    8.50
  -3  -1   8   16.92    5.45
  -3  -1   8   16.34    4.53
   3   1   8   12.76    4.12
   3   1   9  178.34   16.67
  -3  -1   9  187.10   18.87
  -3  -1   9  171.83   15.52
   3   1  10   12.96    4.33
  -3  -1  10   20.78    5.56
  -3  -1  10   10.43    6.59
   3   1  11    0.94    1.15
  -3  -1  11   -1.09    2.47
  -3  -1  11   -1.39    1.81
   3   1  12   32.30    8.64
  -3  -1  12   36.28    9.33
  -3  -1  12   41.01    8.44
   3   1  13   33.50    8.72
  -3  -1  13   24.66    8.82
  -3  -1  13   30.95    7.36
  -3  -1  14    2.52    3.82
   3   1  14    7.28    4.47
  -3  -1  14    5.34    3.00
   3   1  15   35.39    9.94
  -3  -1  15   45.52    9.71
  -3  -1  15   33.23   10.40
  -3  -1  16    1.60    1.47
   3   1  16    8.34    5.54
  -3  -1  17   -2.12    4.26
   3   1  17   -1.84    3.54
  -3  -1  18   -2.49    3.97
   3   1  18    1.51    2.94
  -3   2  18   -1.22    3.96
   3  -2  18    1.86    2.33
   3  -2  17   11.76    6.16
  -3   2  17   12.53    7.08
   3  -2  16   -0.39    1.39
  -3   2  16    0.68    2.31
  -3   2  16    1.66    4.36
   3  -2  15    5.00    3.22
  -3   2  15    4.17    3.13
  -3   2  15    0.08    2.41
  -3   2  14   37.40    9.13
   3  -2  14   36.63    8.66
  -3   2  14   34.00    9.52
  -3   2  13   19.92    6.72
   3  -2  13   16.76    6.06
  -3   2  13   24.15    7.29
  -3   2  12   12.69    5.76
   3  -2  12   12.02    4.84
  -3   2  12   11.11    4.93
  -3   2  11   18.67    5.71
   3  -2  11   26.65    6.18
  -3   2  11   19.18    6.43
   3  -2  10   69.04    9.71
  -3   2  10   72.49   11.03
  -3   2  10   69.50   11.02
  -3   2   9   12.93    4.60
  -3   2   9   15.49    4.76
   3  -2   9   16.45    4.53
  -3   2   8  274.56   19.52
   3  -2   8  260.88   16.43
  -3   2   8  256.19   19.62
   3  -2   7   75.99    8.21
  -3   2   7   76.40   10.41
  -3   2   7   74.91   10.01
  -3   2   6    6.01    2.64
   3  -2   6    5.97    2.08
  -3   2   6    7.43    3.35
   3  -2   5  954.94   23.26
  -3  -2  -5  976.19   28.81
  -3   2   5  953.43   33.89
  -3   2   5 1021.28   30.17
   3  -2   4  758.89   17.88
  -3   2   4  761.92   29.19
  -3  -2  -4  768.80   25.71
  -3   2   4  771.68   23.98
   3  -2   3  418.86   10.86
  -3   2   3  443.34   21.42
  -3  -2  -3  465.84   19.96
  -3   2   3  432.36   16.10
   3   2  -2  162.20   16.30
  -3  -2  -2  209.24   13.44
  -3   2   2  192.49    9.45
  -3   2   2  202.19   13.90
   3   2  -1  645.09   27.91
  -3   2   1  636.93   23.44
  -3  -2  -1  637.65   23.47
  -3  -2   0   37.63    5.80
  -3   2   0   35.67    5.12
   3   2   0   27.75    6.04
   3   2   1  674.97   26.42
  -3  -2   1  674.51   25.01
  -3   2  -1  638.92   21.23
   3   2   2  198.97   13.79
  -3   2  -2  194.08   10.96
  -3  -2   2  204.14   14.12
   3   2   3  437.87   21.13
  -3  -2   3  426.31   20.89
  -3   2  -3  443.01   15.67
   3   2   4  768.15   28.90
  -3   2  -4  767.59   18.93
  -3  -2   4  736.29   28.34
   3   2   5 1000.18   34.33
  -3   2  -5  973.04   18.67
  -3  -2   5  999.94   34.08
   3   2   6    1.58    1.44
  -3  -2   6    2.17    3.13
  -3  -2   6    7.23    3.06
  -3  -2   7   74.96   13.91
   3   2   7   62.63    9.65
  -3  -2   7   71.75    9.72
   3   2   8  253.27   19.44
  -3  -2   8  261.03   18.80
  -3  -2   8  200.60   20.58
  -3  -2   9   14.04    6.92
   3   2   9   17.50    5.51
  -3  -2   9   20.08    5.56
   3   2  10   72.29   11.33
  -3  -2  10   72.21   10.41
  -3  -2  10   73.77   13.39
   3   2  11   22.73    6.87
  -3  -2  11   22.93    5.96
  -3  -2  11   16.65    7.11
   3   2  12    9.02    3.69
  -3  -2  12   12.43    4.54
  -3  -2  12    3.87    4.89
  -3  -2  13   17.04    7.50
  -3  -2  13   23.35    6.72
   3   2  13   20.03    7.13
  -3  -2  14   38.37    8.61
  -3  -2  14   44.42   12.16
   3   2  14   36.53    9.59
   3   2  15    1.59    0.69
  -3  -2  15    2.44    2.70
  -3  -2  15    2.28    3.45
   3   2  16    0.98    2.38
  -3  -2  16   -0.75    1.68
  -3  -2  17    9.44    5.39
   3   2  17    4.20    4.51
  -3  -2  18    6.52    5.32
   3   2  18    3.98    4.46
  -3   3  18   -0.64    3.39
   3  -3  17    2.15    2.20
  -3   3  17    7.10    5.24
  -3   3  16    4.56    3.43
   3  -3  16    3.28    3.12
  -3   3  16    1.84    4.11
  -3   3  15    6.80    4.34
   3  -3  15    5.21    3.21
  -3   3  15    6.53    4.81
   3  -3  14    6.59    4.44
  -3   3  14    5.17    4.02
  -3   3  14    5.38    4.82
  -3   3  13   67.22   13.11
  -3   3  13   64.39   12.42
   3  -3  13   73.89   12.00
  -3   3  12    8.78    4.48
   3  -3  12    7.01    3.67
  -3   3  12   11.42    4.66
  -3   3  11   52.14   10.38
   3  -3  11   55.44    9.24
  -3   3  11   51.41    9.96
  -3   3  10  176.49   17.51
  -3   3  10  182.61   18.67
   3  -3  10  176.72   15.29
   3  -3   9   87.80   10.09
  -3   3   9   99.65   12.32
  -3   3   9   82.43   12.23
  -3   3   8   87.54   11.17
   3  -3   8  102.46    9.99
  -3   3   8   98.24   12.96
  -3   3   7  134.86   14.56
   3  -3   7  142.49   10.77
  -3   3   7  138.15   12.94
   3  -3   6  549.67   19.04
  -3   3   6  564.91   24.49
  -3   3   6  547.33   28.81
   3   3  -5   93.50   14.07
  -3   3   5   96.70   11.40
   3  -3   5   94.30    6.96
  -3   3   5   87.09    9.21
   3  -3   4   40.64    3.65
  -3   3   4   42.63    7.35
   3   3  -4   40.87    8.14
  -3   3   4   40.11    5.79
  -3  -3  -3    7.99    2.44
   3   3  -3    8.85    3.17
  -3   3   3    9.76    3.33
  -3   3   3    9.56    2.33
   3   3  -2  369.93   22.50
  -3   3   2  325.78   19.14
  -3   3   2  314.05   11.77
  -3  -3  -2  320.20   19.05
   3   3  -1  552.63   27.08
  -3   3   1  484.61   11.24
  -3  -3  -1  513.63   24.02
  -3   3   1  524.97   23.17
  -3   3   0   49.64    6.96
  -3  -3   0   42.73    6.92
   3   3   0   33.37    7.40
   3   3   1  539.70   25.64
  -3   3  -1  517.80   21.29
  -3  -3   1  491.35   23.41
   3   3   2  301.94   19.16
  -3   3  -2  318.12   16.00
  -3  -3   2  324.48   19.35
  -3   3  -3   18.82    4.50
   3   3   3   10.63    3.42
  -3  -3   3    8.62    3.23
   3   3   4   45.88    7.59
  -3   3  -4   42.03    5.29
  -3  -3   4   34.36    6.32
   3   3   5   93.72   11.50
  -3   3  -5   90.96    7.11
  -3  -3   5   99.79   11.26
   3   3   6  552.48   28.41
  -3   3  -6  523.20   14.87
  -3  -3   6  564.15   27.14
   3   3   7  120.00   14.21
  -3  -3   7  135.97   13.86
  -3  -3   7   97.19   20.55
   3   3   8   90.41   12.38
  -3  -3   8   95.29   11.91
  -3  -3   8   92.92   17.54
   3   3   9   88.71   13.60
  -3  -3   9   97.82   12.16
   3   3  10  176.24   18.54
  -3  -3  10  171.23   16.64
  -3  -3  11   58.58    9.86
   3   3  11   55.49   10.92
  -3  -3  11   46.37   13.09
   3   3  12    6.49    3.89
  -3  -3  12    7.60    3.63
  -3  -3  12    1.77    3.27
  -3  -3  13   62.97   10.77
   3   3  13   52.66   12.34
  -3  -3  13   48.85   14.39
   3   3  14    4.56    4.17
  -3  -3  14    4.80    5.57
  -3  -3  14    4.36    3.06
  -3  -3  15    4.86    6.23
   3   3  15    7.86    5.60
  -3  -3  16    4.51    5.01
   3   3  16    2.78    3.36
   3   3  17    3.04    2.91
  -3  -3  17    1.79    4.08
   3   3  18    2.15    3.57
  -3  -3  18   -0.80    2.98
  -3   4  17    5.45    4.59
  -3   4  16   -0.30    1.84
  -3   4  16   -2.08    2.65
  -3   4  15   -0.23    2.77
  -3   4  15   -0.71    2.66
   3  -4  15    0.03    2.02
  -3   4  14   -1.44    2.95
  -3   4  14    2.66    2.26
   3  -4  14    5.39    3.69
  -3   4  13   23.75    7.77
  -3   4  13   29.95    9.14
   3  -4  13   32.19    7.64
  -3   4  12   19.71    6.76
  -3   4  12   25.65    8.02
   3  -4  12   23.60    6.26
  -3   4  11    8.44    4.03
  -3   4  11   10.10    4.49
   3  -4  11   11.23    3.99
  -3   4  10   47.39    9.02
   3  -4  10   45.74    7.72
  -3   4  10   41.08    9.34
  -3   4   9  173.91   16.66
   3  -4   9  160.97   13.62
  -3   4   9  166.66   18.38
  -3   4   8  104.09   12.29
  -3   4   8  103.41   14.14
   3  -4   8   96.68    9.63
  -3   4   7  125.71   12.81
  -3   4   7  117.04   14.46
   3  -4   7  125.25    9.92
  -3   4   6   49.85    8.12
   3  -4   6   50.10    5.81
  -3   4   6   57.00    9.73
   3   4  -6   35.10   11.74
   3   4  -5   20.00    7.14
  -3   4   5   32.64    7.32
   3  -4   5   24.36    3.40
  -3   4   5   18.51    4.84
  -3   4   4    9.40    3.60
  -3   4   4    4.68    2.76
   3   4  -4    5.58    2.91
   3  -4   4    7.01    1.59
  -3   4   3   43.30    5.24
  -3   4   3   45.58    8.13
   3   4  -3   39.57    9.14
   3   4  -2  195.38   18.04
  -3   4   2  196.31    9.90
  -3   4   2  192.87   16.26
   3   4  -1  150.17   15.80
  -3   4   1  122.26    6.54
  -3  -4  -1  155.61   14.51
  -3   4   1  157.54   13.97
  -3   4   0   13.12    3.48
   3   4   0   11.45    4.25
  -3  -4   0   14.17    4.37
   3   4   1  144.32   14.50
  -3   4  -1  151.18   12.69
  -3  -4   1  144.87   14.22
   3   4   2  201.83   17.02
  -3  -4   2  206.92   16.54
  -3   4  -2  206.85   14.58
  -3   4  -3   47.73    6.82
  -3  -4   3   43.71    7.73
   3   4   3   42.84    8.41
  -3   4  -4    9.97    2.82
  -3  -4   4   10.40    3.57
   3   4   4    9.77    3.06
   3   4   5   19.65    6.45
  -3   4  -5   24.27    4.54
  -3  -4   5   21.91    5.37
   3   4   6   51.27    9.38
  -3  -4   6   62.18    9.39
   3   4   7  130.75   15.74
  -3  -4   7  133.31   14.34
   3   4   8   86.13   13.57
  -3  -4   8  100.00   12.74
   3   4   9  157.75   17.92
  -3  -4   9  187.77   17.94
  -3  -4   9  132.43   19.54
   3   4  10   36.38    9.03
  -3  -4  10   46.40   12.94
  -3  -4  10   48.64    9.17
  -3  -4  11   15.50    6.66
   3   4  11   13.53    5.47
  -3  -4  11    8.41    3.92
   3   4  12   22.06    8.29
  -3  -4  12   23.48    6.69
  -3  -4  12    8.03    4.77
   3   4  13   22.68    7.81
  -3  -4  13   30.02    7.70
  -3  -4  13   32.24   10.35
   3   4  14    5.87    5.32
  -3  -4  14    2.35    2.58
  -3  -4  14    7.01    5.85
  -3  -4  15   -2.03    1.60
   3   4  15   -2.47    1.35
   3   4  16    6.68    5.54
  -3  -4  16   -5.37    5.22
  -3  -4  17    4.95    4.08
   3   4  17   -0.38    1.14
  -3   5  17    2.87    5.12
  -3   5  16    1.84    2.35
  -3   5  16    0.22    2.20
  -3   5  15   -1.24    1.73
  -3   5  15    1.67    3.72
  -3   5  14    3.03    3.98
  -3   5  14    2.64    2.80
  -3   5  13    9.16    4.79
  -3   5  13    6.86    3.76
   3  -5  13    4.31    3.47
  -3   5  12    9.59    4.86
  -3   5  12    7.96    4.81
   3  -5  12    6.22    2.85
  -3   5  11   20.96    7.65
  -3   5  11   18.83    5.44
   3  -5  11   21.18    5.41
  -3   5  10   30.46    8.78
  -3   5  10   18.55    6.28
   3  -5  10   20.15    5.25
  -3   5   9   21.29    6.10
  -3   5   9   18.82    5.86
   3  -5   9   16.87    4.34
  -3   5   8   29.39    7.71
  -3   5   8   34.85    7.25
   3  -5   8   33.84    5.63
   3  -5   7   13.74    3.24
   3   5  -7   16.21    6.84
  -3   5   7   12.74    4.95
  -3   5   7   13.58    4.30
   3  -5   6   26.47    3.93
  -3   5   6   19.65    5.32
  -3   5   6   32.26    7.38
   3   5  -6   21.52    7.65
  -3   5   5   26.68    6.96
  -3   5   5   19.72    4.80
   3   5  -5   10.75    6.51
  -3   5   4   30.25    5.82
   3   5  -4   30.40    8.42
  -3   5   4   43.48    8.44
  -3   5   3    5.02    2.12
  -3   5   3    6.53    3.22
   3   5  -3    2.69    2.05
   3   5  -2  120.22   16.02
  -3   5   2  107.05    8.14
  -3   5   2  117.98   13.60
  -3   5   1   23.22    3.66
   3   5  -1   38.80    8.74
  -3   5   1   44.76    7.97
   3   5   0   69.77   11.35
  -3   5   0   71.97   10.10
  -3  -5   0   73.26   11.02
   3   5   1   41.23    8.77
  -3   5  -1   42.53    7.53
  -3  -5   1   42.82    8.28
   3   5   2  122.02   14.42
  -3   5  -2  121.76   12.59
  -3  -5   2  121.14   14.03
   3   5   3    2.15    2.42
  -3   5  -3    3.73    2.31
  -3  -5   3    4.05    2.82
   3   5   4   38.70    8.05
  -3   5  -4   34.61    6.30
  -3  -5   4   41.74    8.05
  -3  -5   5   22.36    5.86
  -3   5  -5   23.23    5.13
   3   5   5   24.63    6.72
   3   5   6   25.46    6.71
  -3  -5   6   10.03    7.44
  -3  -5   6   22.38    6.26
   3   5   7   14.90    5.49
  -3  -5   7   13.98    4.13
  -3  -5   7    1.39    2.80
   3   5   8   30.77    7.46
  -3  -5   8   32.39    7.47
  -3  -5   9   13.09   10.15
   3   5   9   12.36    6.25
  -3  -5   9   17.14    5.39
   3   5  10   19.24    6.71
  -3  -5  10    8.44   10.29
  -3  -5  10   26.24    7.00
   3   5  11   16.81    7.51
  -3  -5  11   11.17    9.66
  -3  -5  11   23.84    7.56
  -3  -5  12    0.48    2.27
   3   5  12    4.21    3.37
  -3  -5  12    6.43    3.97
   3   5  13    3.14    2.46
  -3  -5  13    9.22    4.60
  -3  -5  13    0.27    2.82
   3   5  14    8.34    5.38
  -3  -5  14    2.21    1.65
  -3  -5  15   -0.35    0.60
   3   5  15   -1.14    2.57
   3   5  16    2.42    3.29
  -3  -5  16    3.36    3.89
   3   5  17    7.86    7.50
  -3  -5  17    4.68    4.66
  -3   6  16    3.39    3.56
  -3   6  16    6.54    4.36
  -3   6  15    9.17    5.48
  -3   6  15    6.23    4.33
  -3   6  14    2.26    0.74
  -3   6  14    1.74    2.09
  -3   6  13    9.80    6.88
  -3   6  13   11.38    5.08
  -3   6  12    6.50    3.76
  -3   6  12    6.85    3.40
  -3   6  11    3.80    3.13
  -3   6  11    2.82    2.76
  -3   6  10    4.29    2.84
  -3   6  10    3.53    2.80
  -3   6   9    2.18    2.87
  -3   6   9    0.71    1.34
  -3   6   8   31.63    8.03
  -3   6   8   45.49   10.79
  -3   6   7   33.22    7.17
  -3   6   7   36.30    9.25
   3   6  -7   30.00   11.34
  -3   6   6   21.92    6.17
   3   6  -6   17.51    8.76
  -3   6   6   19.44    5.93
  -3   6   5   35.35    6.63
   3   6  -5   28.24    9.99
  -3   6   5   50.53   10.22
  -3   6   4   33.93    6.25
   3   6  -4   28.92    8.88
  -3   6   4   37.57    8.35
  -3   6   3   53.06    7.04
  -3   6   3   59.20   10.52
   3   6  -3   60.03   11.94
  -3   6   2    6.29    3.69
   3   6  -2   -0.88    4.05
  -3   6   2    4.87    2.15
   3   6  -1   37.85    8.81
  -3   6   1   36.18    7.98
  -3  -6   0   65.17   11.18
   3   6   0   67.94   11.85
  -3   6   0   64.14   10.67
  -3  -6   1   36.99    8.37
  -3   6  -1   29.81    6.93
   3   6   1   35.06    8.52
  -3   6  -2    4.85    3.05
   3   6   2    2.58    2.10
  -3  -6   2    5.79    2.83
  -3   6  -3   66.61   10.14
  -3  -6   3   76.00   11.93
   3   6   3   58.59   10.90
  -3   6  -4   40.87    7.72
   3   6   4   37.38    8.78
  -3  -6   4   34.62    7.95
  -3  -6   5   49.44    9.40
   3   6   5   47.93   10.12
  -3  -6   6   30.25    7.75
   3   6   6   22.97    6.19
  -3  -6   7   30.19    7.58
   3   6   7   35.00    8.02
  -3  -6   8   31.54   11.20
   3   6   8   26.65    9.80
  -3  -6   8   44.86    9.28
   3   6   9    3.48    3.34
  -3  -6   9   -2.58    3.53
  -3  -6   9    1.22    1.19
   3   6  10    5.40    4.91
  -3  -6  10    4.04    2.31
  -3  -6  10    2.96    5.05
   3   6  11    0.15    2.28
  -3  -6  11    2.33    2.36
  -3  -6  11    2.41    4.31
   3   6  12    5.67    4.56
  -3  -6  12    7.18    5.85
  -3  -6  12    5.33    4.04
  -3  -6  13    0.15    1.66
   3   6  13    3.67    4.85
  -3  -6  13    5.90    3.51
   3   6  14    0.92    3.15
  -3  -6  14   -0.05    3.59
   3   6  15    4.28    3.59
  -3  -6  15    2.78    5.05
   3   6  16    0.44    3.61
  -3  -6  16    1.06    2.69
  -3   7  15   -2.53    3.54
  -3   7  15   -4.24    4.72
  -3   7  14    3.92    4.21
  -3   7  14   -0.04    1.80
  -3   7  13    1.53    0.93
  -3   7  13    1.01    1.17
  -3   7  12    7.85    5.02
  -3   7  12    7.23    4.78
  -3   7  11   -1.34    1.03
  -3   7  11    3.62    4.19
  -3   7  10    2.94    2.36
  -3   7  10    1.49    1.33
  -3   7   9    0.99    1.21
  -3   7   9    3.72    4.69
  -3   7   8   20.28    6.72
  -3   7   8   32.92    9.88
  -3   7   7   10.66    4.76
   3   7  -7   12.49    8.68
  -3   7   7   13.38    6.14
  -3   7   6    0.45    0.96
   3   7  -6   -2.31    3.82
  -3   7   6   -0.13    2.36
  -3   7   5    4.08    2.61
  -3   7   5    7.32    3.71
   3   7  -5    1.26    1.26
  -3   7   4   49.85    8.44
  -3   7   4   73.43   13.26
   3   7  -4   49.17   12.32
  -3   7   3   32.10    8.73
   3   7  -3   16.49    7.18
  -3   7   3   25.69    5.69
   3   7  -2  170.02   20.98
  -3   7   2  168.45   19.52
  -3   7   1   27.96    7.59
   3   7  -1   26.52    8.47
  -3   7   0    7.74    3.47
   3   7   0    4.50    2.81
  -3  -7   1   32.61    8.44
  -3   7  -1   27.91    7.52
   3   7   1   22.63    7.35
   3   7   2  167.33   19.84
  -3   7  -2  185.98   18.99
  -3  -7   2  179.05   19.98
  -3   7  -3   30.34    7.63
   3   7   3   32.86    9.06
  -3  -7   3   33.58    8.55
   3   7   4   70.05   12.75
  -3  -7   4   73.98   12.82
   3   7   5    4.33    2.47
  -3  -7   5    8.06    4.39
   3   7   6   -1.32    0.85
  -3  -7   6    0.43    1.10
  -3  -7   7   20.74    6.89
   3   7   7   15.28    6.76
  -3  -7   8   17.51    8.23
  -3  -7   8   33.28    8.52
   3   7   8   20.68    6.99
   3   7   9    2.86    4.11
  -3  -7   9    1.16    4.55
  -3  -7   9    3.18    0.68
   3   7  10   -0.67    1.35
  -3  -7  10    1.74    1.56
  -3  -7  10    5.69    6.45
   3   7  11    0.60    3.08
  -3  -7  11   -3.66    3.83
  -3  -7  11    0.61    1.33
   3   7  12    7.53    5.66
  -3  -7  12    0.05    2.76
  -3  -7  12    7.57    4.52
   3   7  13    4.66    4.57
  -3  -7  13    4.14    5.47
   3   7  14   -0.57    4.16
  -3  -7  14   -0.05    0.66
   3   7  15    1.30    2.03
  -3  -7  15   -6.25    5.04
  -3   8  13    2.40    3.30
  -3   8  12    3.18    3.55
  -3   8  11    2.98    2.67
  -3   8  11    4.93    4.37
  -3   8  10    0.87    1.78
  -3   8  10    6.31    5.06
  -3   8   9    0.33    0.62
  -3   8   9    1.86    1.91
  -3   8   8    3.33    2.66
   3   8  -8    1.45    1.41
  -3   8   8    4.85    4.20
  -3   8   7    3.95    3.37
  -3   8   7    1.71    1.73
   3   8  -7    1.83    2.14
  -3   8   6    0.80    1.48
  -3   8   6    2.91    3.24
   3   8  -6    4.49    4.65
   3   8  -5   11.54    6.94
  -3   8   5   15.56    6.82
  -3   8   4   15.05    6.51
   3   8  -4    6.34    5.36
  -3   8   3    3.20    3.66
   3   8  -3    0.83    1.43
  -3   8   2    5.80    3.29
   3   8  -2    9.00    5.36
  -3   8   1   49.51   10.99
   3   8  -1   46.93   11.96
  -3   8   0   13.33    5.39
   3   8   0   12.98    7.03
  -3  -8   1   49.68   11.27
  -3   8  -1   45.86   10.61
   3   8   1   39.06   10.96
  -3   8  -2    8.36    3.84
   3   8   2    8.56    3.89
  -3  -8   2   10.21    5.11
   3   8   3    3.43    2.94
  -3  -8   3    4.41    4.14
   3   8   4   17.31    6.83
  -3  -8   4   15.21    6.01
   3   8   5   12.61    5.49
  -3  -8   5   18.19    6.82
   3   8   6    0.57    1.74
  -3  -8   6    0.63    1.74
   3   8   7   -0.07    0.31
  -3  -8   7    4.89    4.07
  -3  -8   8   -1.56    3.01
  -3  -8   8    7.49    4.35
   3   8   8    3.37    3.27
  -3  -8   9    1.33    2.36
  -3  -8   9   -5.38    5.02
   3   8   9   -0.32    2.60
  -3  -8  10    1.01    2.91
  -3  -8  10   -0.66    0.98
   3   8  10    0.17    2.27
  -3  -8  11    2.17    3.68
  -3  -8  11    3.46    2.45
   3   8  11    2.64    3.80
   3   8  12   -1.04    3.87
  -3  -8  12    0.76    4.11
   3   8  13   -0.66    2.85
  -3  -8  13    1.96    3.20
  -3   9  11   -4.34    5.02
  -3   9  10    3.32    3.05
  -3   9   9   -0.29    2.10
   3   9  -8   -3.89    4.42
  -3   9   8    3.97    4.92
  -3   9   7    3.38    4.97
   3   9  -7   -3.38    4.19
  -3   9   6   -0.39    1.04
   3   9  -6    2.89    3.95
  -3   9   5   -0.13    1.02
   3   9  -5   -0.92    2.03
   3   9  -4    3.47    3.38
  -3   9   4    3.89    3.74
  -3   9   3   12.80    6.57
   3   9  -3   11.07    6.62
  -3   9   2   16.35    6.76
   3   9  -2   13.46    8.24
  -3   9   1    6.90    4.62
   3   9  -1   12.40    6.52
  -3   9   0    0.22    2.17
   3   9   0    0.88    2.73
  -3  -9   1   11.32    5.95
   3   9   1    8.60    5.43
   3   9   2   15.28    6.16
  -3  -9   2   23.91    8.50
   3   9   3   12.21    6.05
  -3  -9   3   18.45    7.46
   3   9   4    9.28    5.41
  -3  -9   4    7.00    4.51
   3   9   5    6.78    5.08
  -3  -9   5    1.49    1.31
   3   9   6    2.67    1.41
  -3  -9   6   -0.07    2.10
   3   9   7   -0.04    2.00
  -3  -9   7    7.40    4.56
  -3  -9   8   -2.04    3.16
   3   9   8   -0.88    1.63
  -3  -9   8    5.46    4.95
  -3  -9   9   -0.20    2.86
  -3  -9   9   -0.27    2.04
   3   9   9   -1.78    3.11
  -3  -9  10   -1.94    1.65
  -3  -9  10   -1.35    1.35
   3   9  10    2.85    4.57
   3   9  11    4.34    5.11
  -3  -9  11   -0.33    4.55
  -3  10   9   -2.57    3.28
  -3  10   8   -1.16    3.56
   3  10  -7    1.42    3.06
  -3  10   7    1.89    3.61
   3  10  -6    3.33    4.64
  -3  10   6    3.10    3.32
  -3  10   5    8.00    6.45
   3  10  -5    5.06    4.38
  -3  10   4    6.66    5.45
   3  10  -4    5.65    4.81
  -3  10   3    2.03    3.33
   3  10  -3    3.40    2.83
   3  10  -2    1.12    2.68
   3  10  -1    5.06    4.04
  -3 -10   0    0.65    1.33
   3  10   0   -0.36    1.67
  -3 -10   1    7.06    5.02
   3  10   1   -0.04    1.46
   3  10   2    0.75    1.06
  -3 -10   2    0.17    2.81
   3  10   3    5.10    4.27
  -3 -10   3    2.35    2.56
   3  10   4    9.29    6.37
  -3 -10   4    2.68    1.44
   3  10   5    7.77    5.11
  -3 -10   5   13.36    7.21
  -3 -10   6   -1.80    2.69
   3  10   6   -0.54    2.03
  -3 -10   6   -2.15    2.45
  -3 -10   7    1.33    2.31
  -3 -10   7   -1.36    1.81
  -3 -10   8    0.77    2.98
   3  10   8    1.46    3.33
  -3 -10   8    2.24    3.86
  -3 -10   9   -2.44    4.60
   3  10   9   -0.53    1.35
   3  11  -6    8.59    7.75
   3  11  -5    0.34    2.70
   3  11  -4    1.67    2.80
   3  11  -3    0.91    2.74
   3  11  -2    2.19    2.16
   3  11  -1    3.31    4.15
  -3 -11   0   -5.32    4.86
   3  11   0   -1.64    1.85
  -3 -11   1   -1.82    3.31
   3  11   1    1.20    2.70
   3  11   2    0.99    1.51
  -3 -11   2   -2.07    2.77
   3  11   3    2.07    2.74
  -3 -11   3    2.90    3.16
   3  11   4    1.56    2.35
  -3 -11   4    1.10    0.81
   3  11   5    4.45    3.08
  -3 -11   5   -0.14    1.21
  -3 -11   6    0.45    2.31
   3  11   6   -1.55    1.95
  -3 -11   6    1.33    3.37
   4   0   0   16.40    4.57
  -4   0   0   31.43    5.67
   4   0  -1    4.80    2.47
   4   0   1    4.26    2.61
  -4   0  -1    8.08    2.70
  -4   0   1    9.04    3.41
   4   0  -2    1.24    2.14
  -4   0   2    2.08    1.08
   4   0   2    1.93    1.90
  -4   0  -2    3.01    1.57
   4   0   3   33.31    5.47
   4   0  -3   14.16    4.65
  -4   0  -3   39.71    5.48
  -4   0   3   -0.77    1.29
  -4   0   3   42.86    6.85
   4   0   4  214.15   14.05
  -4   0   4  217.49   16.42
  -4   0  -4  226.41   12.87
   4   0   5  182.89   13.19
  -4   0   5  181.75   15.43
  -4   0  -5  188.77   11.22
   4   0   6   84.24    9.38
  -4   0  -6   89.02    7.37
  -4   0   6   88.99   11.19
  -4   0   7    1.46    1.54
   4   0   7    1.99    1.14
  -4   0   7    2.85    0.89
  -4   0  -7    2.30    0.90
  -4   0   8   22.72    5.85
   4   0   8   22.00    5.54
  -4   0   8   18.72    5.64
   4   0   9   64.77    9.62
  -4   0   9   64.81   10.37
   4   0  10    2.38    1.87
  -4   0  10    0.31    1.00
  -4   0  10    2.23    2.18
  -4   0  11   16.38    8.84
  -4   0  11   33.83    7.89
   4   0  11   26.80    7.65
   4   0  12   32.87    8.67
  -4   0  12   34.63   10.38
  -4   0  12   43.47    9.21
   4   0  13   14.82    5.49
  -4   0  13   17.70    6.38
  -4   0  13    7.94    5.31
   4   0  14    2.78    3.47
  -4   0  14   -0.71    1.39
  -4   0  14   -1.82    2.84
  -4   0  15   13.12    6.52
  -4   0  15   16.45    6.23
   4   0  15    9.18    4.31
  -4   0  16    1.36    1.58
  -4   0  16    1.74    2.32
   4   0  16    1.38    2.96
  -4   0  17    7.57    6.19
   4   0  17    3.95    4.93
  -4   0  18   -1.99    1.93
   4   0  18   -0.35    2.01
  -4   1  18   14.69    8.11
   4  -1  17    7.86    5.56
  -4   1  17    9.76    6.61
  -4   1  16    0.69    2.39
   4  -1  16    1.61    0.77
  -4   1  16    0.29    2.00
  -4   1  15    3.44    3.10
   4  -1  15    4.50    2.48
  -4   1  15    3.37    3.48
  -4   1  14    1.05    1.77
   4  -1  14    1.34    0.82
  -4   1  14    0.58    0.55
  -4   1  13    1.82    1.92
   4  -1  13   -1.06    1.27
  -4   1  13    2.53    2.30
   4  -1  12   65.68   10.67
  -4   1  12   71.01   12.57
  -4   1  12   62.08   11.55
  -4   1  11   41.84    9.95
   4  -1  11   46.71    8.60
  -4   1  11   52.78   10.30
   4  -1  10   19.10    5.21
  -4   1  10   15.77    6.71
  -4   1  10   19.61    5.88
   4  -1   9    7.94    3.00
  -4   1   9    7.50    4.73
  -4   1   9   11.56    4.54
  -4  -1  -9    8.74    2.43
   4  -1   8   48.92    7.64
  -4  -1  -8   49.74    5.96
  -4   1   8   53.50    9.67
  -4   1   8   47.68    8.67
   4  -1   7   53.98    7.40
  -4  -1  -7   50.99    5.98
  -4   1   7   49.53    8.67
  -4   1   7   43.26    8.11
   4  -1   6   92.66    9.11
  -4   1   6  102.07   12.19
  -4  -1  -6   87.36    8.04
   4  -1   5   11.88    3.34
  -4   1   5   19.67    5.23
  -4  -1  -5   15.27    3.52
   4  -1   4   29.19    4.70
  -4   1   4   44.72    7.82
  -4  -1  -4   34.75    5.66
   4   1  -4   28.39    6.68
   4  -1   3 1302.75   27.93
  -4   1   3 1358.97   39.84
  -4  -1  -3 1318.65   33.67
   4   1  -2  148.03   12.87
   4  -1   2  150.01    9.03
  -4   1   2  147.53   12.69
  -4  -1  -2  145.42   11.40
   4  -1   1  540.01   17.57
  -4  -1  -1  523.87   22.29
  -4   1   1  534.92   23.08
   4   1   0   23.15    5.16
  -4   1   0   27.43    5.14
  -4  -1   0   27.51    5.31
   4   1   1  512.31   22.87
  -4   1  -1  527.11   21.14
  -4  -1   1  540.99   24.29
   4   1   2  132.47   12.21
  -4   1  -2  148.07   10.85
  -4  -1   2  161.93   13.77
   4   1   3 1332.70   36.70
  -4   1  -3 1328.63   30.83
  -4  -1   3 1400.04   41.57
   4   1   4   40.79    6.84
  -4   1  -4   34.33    4.70
  -4  -1   4   32.39    6.32
   4   1   5   16.37    4.86
  -4   1  -5   15.38    3.00
  -4  -1   5   19.04    5.29
   4   1   6   94.17   10.51
  -4   1  -6   91.39    6.50
  -4  -1   6   89.27   11.37
   4   1   7   53.41    8.57
  -4  -1   7   54.42    9.31
   4   1   8   52.22    9.13
  -4  -1   8   36.23   10.79
  -4  -1   8   47.13    8.58
   4   1   9   15.38    4.71
  -4  -1   9    5.62    3.12
  -4  -1   9   10.96    5.30
   4   1  10   21.43    5.78
  -4  -1  10   19.60    5.68
  -4  -1  10    2.93    5.81
   4   1  11   49.84   10.00
  -4  -1  11   49.71    9.50
  -4  -1  11   45.32   10.78
   4   1  12   51.48   11.06
  -4  -1  12   66.55   11.59
  -4  -1  12   66.93   13.94
   4   1  13    1.34    1.72
  -4  -1  13    0.07    4.07
  -4  -1  13   -1.21    2.05
   4   1  14    1.39    1.43
  -4  -1  14    0.20    2.62
  -4  -1  14    0.72    2.12
  -4  -1  15   -0.25    0.80
  -4  -1  15    1.76    1.68
   4   1  15    1.37    2.00
  -4  -1  16    2.23    3.49
   4   1  16    0.16    1.40
  -4  -1  16    2.17    2.20
  -4  -1  17    8.42    5.90
   4   1  17    4.76    3.58
  -4  -1  18    7.98    6.20
   4   1  18    9.60    6.04
  -4   2  17    1.66    3.22
  -4   2  17    0.05    1.89
   4  -2  16    5.08    4.34
  -4   2  16    3.35    3.20
  -4   2  16    6.52    6.13
   4  -2  15    1.84    2.51
  -4   2  15    4.84    3.45
  -4   2  15    3.68    3.74
  -4   2  14   17.83    6.80
   4  -2  14   14.18    5.62
  -4   2  14   12.12    6.18
  -4   2  13    2.20    1.31
   4  -2  13    0.65    1.13
  -4   2  13    3.99    3.41
  -4   2  12    3.86    2.85
  -4   2  12    3.64    3.30
   4  -2  12    4.55    1.59
   4  -2  11   69.18   10.13
  -4   2  11   84.73   13.34
  -4   2  11   63.48   12.06
  -4   2  10   20.75    6.49
   4  -2  10   19.02    4.82
  -4   2  10   23.86    6.63
  -4  -2 -10   19.13    4.05
   4  -2   9   53.55    7.90
  -4  -2  -9   53.62    7.09
  -4   2   9   54.16    9.82
  -4   2   9   60.47   10.22
  -4   2   8   25.37    6.70
   4  -2   8   28.54    5.47
  -4   2   8   28.02    7.21
  -4  -2  -8   21.89    4.81
  -4   2   7   15.32    4.44
   4  -2   7   17.09    3.99
  -4   2   7   11.13    4.39
  -4  -2  -7   15.50    3.89
   4  -2   6  136.80   10.04
  -4   2   6  147.19   15.07
  -4  -2  -6  135.32   11.42
  -4   2   6  116.09   12.31
   4  -2   5  438.09   16.24
  -4   2   5  451.29   25.39
  -4  -2  -5  450.59   20.94
  -4   2   5  430.62   21.37
   4   2  -4  766.44   35.57
   4  -2   4  571.30   16.26
  -4   2   4  608.58   28.45
  -4  -2  -4  637.23   25.05
  -4   2   4  456.95   20.37
   4   2  -3  359.90   24.13
   4  -2   3  296.71   10.43
  -4   2   3  374.05   21.35
  -4   2   3  347.61   16.26
  -4  -2  -3  377.96   19.73
   4   2  -2   21.89    5.52
   4  -2   2    7.97    1.53
  -4   2   2   19.33    4.70
  -4   2   2   15.65    2.86
  -4  -2  -2   22.59    4.94
   4  -2   1   75.29    4.85
   4   2  -1   74.95   12.39
  -4  -2  -1  116.15   11.23
  -4   2   1  120.40   11.21
   4   2   0   51.90    7.86
  -4   2   0   43.47    6.46
  -4  -2   0   44.11    7.03
   4   2   1  107.51   12.14
  -4   2  -1  124.74   10.63
  -4  -2   1  118.22   11.71
  -4   2  -2   21.13    4.13
   4   2   2   21.04    4.95
  -4  -2   2   18.61    4.39
   4   2   3  381.81   21.39
  -4   2  -3  374.91   16.83
  -4  -2   3  381.22   22.07
   4   2   4  597.28   27.38
  -4   2  -4  623.27   20.49
  -4  -2   4  616.79   29.01
   4   2   5  440.49   24.01
  -4   2  -5  450.34   16.20
  -4  -2   5  480.28   26.56
   4   2   6  133.32   13.92
  -4   2  -6  135.38    7.98
  -4  -2   6  138.00   14.39
  -4  -2   7    1.34    2.32
   4   2   7   14.76    5.36
  -4  -2   7   15.62    5.21
   4   2   8   17.90    6.31
  -4  -2   8   34.18    7.51
   4   2   9   51.73    9.67
  -4  -2   9   60.49   10.11
  -4  -2  10    4.17    5.76
   4   2  10   13.58    5.08
  -4  -2  10   22.48    6.54
   4   2  11   61.82   11.74
  -4  -2  11   72.12   11.80
  -4  -2  11   74.96   15.53
  -4  -2  12    8.09    4.04
  -4  -2  12    1.53    3.55
   4   2  12    2.45    0.44
   4   2  13    1.58    2.99
  -4  -2  13    3.18    3.39
  -4  -2  13    0.41    0.55
  -4  -2  14    5.30    5.55
  -4  -2  14   15.71    5.89
   4   2  14   11.35    5.83
   4   2  15    0.46    2.70
  -4  -2  15    0.12    1.78
  -4  -2  15    3.13    3.11
   4   2  16    2.38    2.63
  -4  -2  16    5.27    3.77
  -4  -2  17   -0.10    2.68
   4   2  17    1.90    1.99
  -4   3  17   -0.94    0.96
  -4   3  17   -0.14    1.48
  -4   3  16   10.47    6.21
  -4   3  16   -0.04    2.67
  -4   3  15   -1.08    0.80
   4  -3  15    0.60    1.24
  -4   3  15    1.02    1.30
  -4   3  14    4.88    3.60
   4  -3  14    4.22    3.36
  -4   3  14    5.41    4.14
  -4   3  13    6.31    4.97
   4  -3  13    3.02    1.65
  -4   3  13    3.62    3.11
  -4   3  12    1.26    0.78
   4  -3  12    0.92    1.61
  -4   3  12   -1.91    2.33
  -4  -3 -11   24.81    6.96
  -4   3  11   38.49    9.34
   4  -3  11   42.35    7.70
  -4   3  11   37.92    8.67
  -4  -3 -10   33.94    7.55
   4  -3  10   47.41    7.70
  -4   3  10   51.26   10.57
  -4   3  10   43.52    8.97
  -4  -3  -9    9.14    3.57
   4  -3   9    6.90    2.57
  -4   3   9    9.86    4.91
  -4   3   9    4.95    3.25
   4  -3   8   43.67    6.22
  -4   3   8   48.87    9.56
  -4   3   8   48.95    8.53
  -4  -3  -8   35.08    7.39
  -4   3   7   11.05    3.96
   4  -3   7    8.91    2.68
  -4   3   7   14.47    5.37
  -4  -3  -7    6.82    3.45
  -4   3   6   31.28    6.04
   4  -3   6   35.22    4.66
   4   3  -6   34.85   10.34
  -4   3   6   34.62    7.63
  -4  -3  -6   35.16    6.67
  -4   3   5    8.75    3.08
   4  -3   5    6.35    1.54
   4   3  -5    3.91    4.94
  -4   3   5    8.06    3.40
  -4  -3  -5    4.77    2.89
   4   3  -4   64.31   11.23
  -4   3   4   75.39   10.39
  -4   3   4   70.49    7.61
  -4  -3  -4   61.37    9.37
   4   3  -3   73.86   11.42
  -4   3   3   70.41    6.68
  -4   3   3   71.35    9.93
  -4  -3  -3   67.35    9.12
   4   3  -2   40.97   10.13
  -4   3   2   55.14    8.35
  -4   3   2   58.85    5.18
  -4  -3  -2   56.92    8.34
   4   3  -1  190.77   17.33
  -4   3   1  173.55    7.02
  -4   3   1  172.95   14.42
  -4  -3  -1  192.51   15.59
   4   3   0  148.42   15.77
  -4   3   0  174.20   14.06
  -4  -3   0  156.75   14.16
   4   3   1  179.65   16.18
  -4   3  -1  189.32   14.30
  -4  -3   1  184.81   15.49
   4   3   2   60.56    9.43
  -4   3  -2   64.62    7.84
  -4  -3   2   59.43    9.16
   4   3   3   67.81    9.71
  -4   3  -3   78.10    8.55
  -4  -3   3   65.53    9.44
   4   3   4   64.42   10.20
  -4   3  -4   79.03    7.96
  -4  -3   4   67.47    9.88
  -4   3  -5    7.73    2.34
  -4  -3   5    7.25    3.29
   4   3   5    5.95    2.83
   4   3   6   40.17    8.00
  -4   3  -6   38.06    4.69
  -4  -3   6   42.15    8.14
   4   3   7   10.04    4.41
  -4  -3   7   -1.01    1.38
  -4  -3   7   11.53    4.02
  -4  -3   8   24.65   11.38
   4   3   8   43.97    9.32
  -4  -3   8   47.41    9.14
   4   3   9    5.53    3.63
  -4  -3   9    4.46    4.67
  -4  -3   9    8.82    3.44
   4   3  10   40.53    9.24
  -4  -3  10   20.09   12.24
  -4  -3  10   47.23    9.64
  -4  -3  11   27.02   11.29
   4   3  11   38.59    9.09
  -4  -3  11   48.45    9.76
   4   3  12    1.90    3.05
  -4  -3  12    0.84    1.70
  -4  -3  12    1.53    2.75
   4   3  13    3.90    3.67
  -4  -3  13    3.35    2.59
  -4  -3  13   -0.17    2.14
   4   3  14    1.57    1.19
  -4  -3  14   -0.13    2.88
  -4  -3  14    2.10    2.24
   4   3  15    2.58    2.82
  -4  -3  15   -1.85    1.14
  -4  -3  15   -3.20    3.12
   4   3  16    2.20    3.69
  -4  -3  16    5.77    5.66
   4   3  17   -0.19    2.15
  -4  -3  17    0.58    2.92
  -4   4  16    4.50    4.30
  -4   4  16    2.98    3.76
  -4   4  15    1.03    1.91
  -4   4  15    0.92    1.79
  -4   4  14   16.25    6.62
  -4   4  14   17.28    6.77
  -4   4  13   10.18    5.40
  -4   4  13    7.26    4.43
  -4   4  12    1.23    1.40
  -4   4  12    3.41    3.66
  -4   4  11   13.95    5.60
   4  -4  11   11.33    3.62
  -4   4  11   14.66    5.45
  -4   4  10    7.78    4.29
   4  -4  10    7.94    3.23
  -4   4  10    4.55    2.28
   4  -4   9  183.61   13.77
  -4   4   9  198.42   18.40
  -4   4   9  222.58   22.28
  -4   4   8   18.18    6.78
  -4   4   8   11.63    3.90
  -4  -4  -7  197.19   17.33
  -4   4   7  193.04   19.85
  -4   4   7  204.44   16.16
  -4   4   6   67.08    9.12
  -4   4   6   82.13   12.30
  -4  -4  -6   74.68   10.52
  -4  -4  -5   17.53    5.11
   4   4  -5    7.66    6.20
  -4   4   5   15.15    5.00
  -4   4   5   18.78    4.58
   4   4  -4   68.31   12.60
  -4   4   4   63.21    7.12
  -4   4   4   65.63   10.61
  -4  -4  -4   65.08   10.32
  -4   4   3    1.19    1.31
  -4   4   3    0.79    0.38
   4   4  -3   -0.41    2.50
  -4  -4  -3   -1.23    1.73
  -4   4   2   41.96    4.14
  -4   4   2   46.39    8.43
   4   4  -2   52.96   10.21
  -4  -4  -2   52.74    8.87
  -4   4   1    2.91    2.04
   4   4  -1    2.39    2.85
  -4  -4  -1    1.26    1.22
  -4   4   0    3.01    2.03
   4   4   0    7.19    3.71
  -4  -4   0    3.61    2.23
  -4   4  -1    1.20    0.24
   4   4   1    0.95    1.27
  -4  -4   1    1.28    1.29
  -4   4  -2   45.45    7.25
   4   4   2   44.50    8.89
  -4  -4   2   45.45    8.36
  -4   4  -3    0.37    0.93
   4   4   3   -1.26    1.96
  -4  -4   3    1.30    1.71
   4   4   4   74.04   11.16
  -4   4  -4   70.22    8.43
  -4  -4   4   67.97   10.50
  -4   4  -5   16.29    3.74
  -4  -4   5   13.99    4.36
   4   4   5   14.55    4.42
   4   4   6   70.09   11.31
  -4   4  -6   73.77    7.63
  -4  -4   6   69.06   10.70
   4   4   7  198.64   19.38
  -4  -4   7  211.72   19.67
   4   4   8    9.95    4.69
  -4  -4   8   -0.09    3.97
  -4  -4   8   11.00    4.55
   4   4   9  189.63   20.66
  -4  -4   9  226.16   21.44
  -4  -4   9  170.50   27.35
   4   4  10    7.20    4.44
  -4  -4  10    1.60    4.62
  -4  -4  10    7.37    4.40
   4   4  11   19.28    6.92
  -4  -4  11    6.75    5.67
  -4  -4  11   17.02    5.85
  -4  -4  12    2.41    2.04
   4   4  12    4.34    4.04
  -4  -4  12    5.05    3.48
   4   4  13    3.80    3.60
  -4  -4  13    8.92    4.80
  -4  -4  13   10.33    7.95
   4   4  14    8.47    5.85
  -4  -4  14   12.92    5.76
  -4  -4  14    3.06    5.40
   4   4  15   -0.04    1.19
  -4  -4  15    0.10    1.42
   4   4  16   -2.29    1.98
  -4  -4  16    3.42    3.20
  -4   5  16    2.37    2.35
  -4   5  16    2.10    3.20
  -4   5  15   -2.61    3.34
  -4   5  15   -1.33    3.36
  -4   5  14    4.41    3.33
  -4   5  14    6.42    4.17
  -4   5  13    5.53    4.35
  -4   5  13    6.91    4.54
  -4   5  12    3.49    3.14
  -4   5  12    0.72    1.59
  -4   5  11   20.01    7.80
  -4   5  11   23.67    7.43
  -4   5  10    6.11    3.63
  -4   5  10    4.00    4.03
  -4   5   9   18.74    5.84
  -4   5   9   20.39    6.94
  -4   5   8   15.00    5.52
  -4   5   8   12.95    4.23
  -4   5   7   52.17    8.86
  -4   5   7   58.14   11.13
   4   5  -7   68.34   15.43
   4   5  -6  162.61   23.32
  -4   5   6  162.65   14.47
  -4   5   6  178.98   19.57
  -4  -5  -5  156.46   17.02
  -4   5   5  134.90   11.49
  -4   5   5  134.33   16.31
  -4  -5  -4    2.01    2.24
  -4   5   4    1.85    1.20
   4   5  -4    2.33    3.02
  -4   5   4    2.10    2.16
   4   5  -3   13.96    6.64
  -4   5   3   23.61    6.37
  -4  -5  -3   19.67    6.59
   4   5  -2   40.03    9.90
  -4   5   2   40.54    8.32
  -4  -5  -2   39.32    8.64
  -4   5   1   59.40    9.92
  -4  -5  -1   60.87   10.60
   4   5  -1   66.48   11.92
  -4   5   0   -0.49    1.08
   4   5   0    2.74    1.76
  -4  -5   0    0.76    2.47
  -4   5  -1   69.39   10.10
  -4  -5   1   61.81   10.15
   4   5   1   59.25   11.31
  -4   5  -2   43.77    8.01
   4   5   2   46.56    9.48
  -4  -5   2   44.34    8.73
  -4   5  -3   25.80    5.84
   4   5   3   26.02    7.61
  -4  -5   3   29.09    7.25
  -4   5  -4    1.94    1.68
   4   5   4    0.59    1.07
  -4  -5   4    3.83    2.55
   4   5   5  137.33   16.52
  -4   5  -5  151.69   13.42
  -4  -5   5  140.77   16.26
   4   5   6  150.04   17.92
  -4   5  -6  187.38   13.92
  -4  -5   6  180.42   18.66
  -4  -5   7   60.43   10.93
   4   5   7   53.52   11.17
   4   5   8   17.16    6.65
  -4  -5   8   17.74    5.44
  -4  -5   8    6.75    9.08
   4   5   9   16.79    6.89
  -4  -5   9   20.90    6.44
   4   5  10    4.56    4.30
  -4  -5  10    7.81    4.57
  -4  -5  10    2.54    5.99
   4   5  11   18.54    7.83
  -4  -5  11   30.80    8.39
   4   5  12    2.76    3.56
  -4  -5  12    0.79    1.96
  -4  -5  12    2.23    3.05
  -4  -5  13    0.05    1.68
   4   5  13   10.17    5.94
  -4  -5  13   10.85    5.32
   4   5  14    5.47    5.57
  -4  -5  14    4.21    3.55
  -4  -5  14    0.36    1.40
   4   5  15    0.05    2.50
  -4  -5  15    3.62    3.19
   4   5  16    1.59    4.09
  -4  -5  16    4.60    5.13
  -4   6  15    1.22    3.10
  -4   6  15    1.65    2.80
  -4   6  14    3.35    3.92
  -4   6  14    0.88    2.27
  -4   6  13    0.38    1.20
  -4   6  13   -0.27    1.13
  -4   6  12    5.06    4.47
  -4   6  12    2.76    2.47
  -4   6  11    0.12    1.23
  -4   6  11    0.63    1.21
  -4   6  10    1.91    3.18
  -4   6  10    2.19    2.04
  -4   6   9   -1.89    3.22
  -4   6   9    0.63    0.34
  -4   6   8    0.60    1.08
  -4   6   8    4.36    3.54
  -4   6   7    1.30    1.77
   4   6  -7    8.10    5.80
  -4   6   7    2.48    2.51
   4   6  -6    5.17    3.39
  -4   6   6    7.76    3.08
  -4   6   6    8.43    4.51
  -4   6   5   30.24    6.31
   4   6  -5   21.48    8.78
  -4   6   5   33.80    8.34
   4   6  -4  148.17   20.99
  -4   6   4  171.22   19.35
  -4  -6  -3   39.38   10.02
   4   6  -3   29.78    9.35
  -4   6   3   40.10    9.28
  -4   6   2   63.25   11.46
   4   6  -2   59.77   12.67
  -4  -6  -2   62.53   12.16
  -4   6   1   43.86    8.95
   4   6  -1   34.35   10.39
  -4  -6  -1   37.37    8.99
  -4   6   0   -0.34    1.38
   4   6   0   -2.02    2.00
  -4  -6   0   -0.67    0.82
   4   6   1   37.70    9.14
  -4   6  -1   48.84    9.22
  -4  -6   1   46.53    9.44
  -4   6  -2   61.60   10.40
   4   6   2   61.75   11.24
  -4  -6   2   64.80   11.44
  -4   6  -3   35.77    7.89
   4   6   3   34.57    8.62
  -4  -6   3   45.14    9.10
   4   6   4  169.24   19.37
  -4   6  -4  175.86   16.38
  -4  -6   4  162.52   18.41
  -4   6  -5   30.62    6.93
   4   6   5   32.89    8.69
  -4  -6   5   25.59    7.44
  -4  -6   6    9.89    3.95
   4   6   6   10.55    4.64
  -4  -6   7    2.81    0.25
   4   6   7    5.77    3.99
  -4  -6   8    4.73    2.52
   4   6   8    4.43    0.63
  -4  -6   9   -0.17    4.51
  -4  -6   9    1.24    1.51
   4   6   9    0.87    1.80
   4   6  10    0.07    2.05
  -4  -6  10    0.26    2.38
  -4  -6  10    1.66    2.57
   4   6  11   -6.59    4.29
  -4  -6  11    3.70    5.79
  -4  -6  11   -0.76    2.28
   4   6  12   -2.61    2.14
  -4  -6  12    5.92    4.49
  -4  -6  12    3.95    4.19
   4   6  13    0.26    2.60
  -4  -6  13    0.49    2.99
  -4  -6  13   -3.84    3.38
   4   6  14    2.61    4.00
  -4  -6  14    5.45    5.78
   4   6  15    2.38    4.71
  -4  -6  15    1.43    4.23
  -4   7  14   -2.04    3.65
  -4   7  13    9.10    5.66
  -4   7  12   -1.21    1.19
  -4   7  11    2.81    3.62
  -4   7  11    1.25    0.76
  -4   7  10    5.76    4.03
  -4   7  10    9.80    5.86
  -4   7   9   11.01    5.43
  -4   7   9   15.39    7.17
   4   7  -8    2.21    1.76
  -4   7   8   -1.47    1.81
  -4   7   8    1.93    1.74
   4   7  -7    7.13    6.40
  -4   7   7    2.25    1.47
  -4   7   6   14.37    6.24
   4   7  -6    9.85    7.12
   4   7  -5   15.27    7.42
  -4   7   5   17.94    6.06
  -4   7   4    8.51    4.04
   4   7  -4   -2.09    3.09
  -4  -7  -3   40.43   10.88
  -4   7   3   45.93   10.54
   4   7  -3   40.58   11.16
  -4  -7  -2    5.17    1.98
  -4   7   2    4.42    3.47
   4   7  -2    1.52    2.37
  -4   7   1    7.87    3.97
   4   7  -1    7.81    5.09
  -4  -7  -1   17.44    6.24
  -4   7   0    6.46    3.12
   4   7   0    6.80    4.88
  -4  -7   0    7.99    3.87
  -4   7  -1   14.21    5.36
   4   7   1    6.10    4.39
  -4  -7   1    7.79    4.11
  -4   7  -2    5.32    3.37
   4   7   2    3.01    1.45
  -4  -7   2    5.86    3.68
  -4   7  -3   45.32    9.25
   4   7   3   46.23   11.27
  -4  -7   3   44.25   10.00
  -4   7  -4    2.08    1.02
   4   7   4    6.19    3.92
  -4  -7   4    8.54    4.95
   4   7   5   18.48    6.11
  -4  -7   5   22.91    7.28
   4   7   6   14.22    7.09
  -4  -7   6   16.92    6.96
  -4  -7   7    4.90    2.22
   4   7   7    1.71    3.30
  -4  -7   8    1.63    4.34
  -4  -7   8    1.96    1.85
   4   7   8   -0.41    2.91
  -4  -7   9   -1.52    2.59
   4   7   9    5.54    3.58
  -4  -7  10   -7.22    6.64
  -4  -7  10    7.68    4.48
   4   7  10    9.16    5.47
  -4  -7  11    4.20    6.57
  -4  -7  11    3.91    2.65
   4   7  11    4.89    4.54
   4   7  12   -0.49    0.92
  -4  -7  12   -0.73    4.43
  -4  -7  12    1.85    3.05
   4   7  13    5.83    4.85
  -4  -7  13   -3.65    4.58
  -4  -7  14   -0.06    2.33
   4   7  14    2.63    2.51
  -4   8  12    0.82    3.17
  -4   8  11    7.59    5.39
  -4   8  10    3.31    4.36
  -4   8   9    3.95    2.21
   4   8  -8   -1.49    3.31
  -4   8   8   -1.13    2.40
  -4   8   7   -0.13    1.67
   4   8  -7   -1.31    2.02
   4   8  -6    5.36    5.07
  -4   8   6    5.31    4.03
   4   8  -5   -3.74    4.64
  -4   8   5    3.48    3.20
  -4   8   4   13.55    6.34
   4   8  -4   23.63    9.58
  -4  -8  -3    5.31    4.39
  -4   8   3   -1.19    2.06
   4   8  -3   -1.33    3.33
  -4  -8  -2   11.40    5.50
  -4   8   2    9.64    5.24
   4   8  -2   13.41    7.57
  -4   8   1    0.17    1.38
   4   8  -1    4.01    3.32
  -4  -8  -1    1.07    9.47
  -4   8   0    0.95    2.86
   4   8   0   -0.59    2.54
  -4  -8   0    0.18    2.31
  -4   8  -1    4.09    3.08
   4   8   1    6.42    5.08
  -4  -8   1    3.25    3.54
  -4   8  -2   11.51    5.18
   4   8   2   11.28    5.28
  -4  -8   2   11.62    5.10
  -4   8  -3    1.28    1.75
   4   8   3   -0.34    1.01
  -4  -8   3    1.23    2.61
   4   8   4   25.33    9.03
  -4  -8   4   31.91    9.28
   4   8   5    9.62    4.83
  -4  -8   5    4.31    3.56
   4   8   6    6.10    4.16
  -4  -8   6    4.98    3.98
   4   8   7   -2.91    2.63
  -4  -8   7    1.16    1.93
  -4  -8   8    0.46    4.59
  -4  -8   8   -0.33    0.84
   4   8   8   -0.20    2.55
  -4  -8   9   -2.27    0.80
  -4  -8   9   -1.21    3.16
   4   8   9    2.37    3.35
  -4  -8  10    0.07    2.89
  -4  -8  10   -0.04    1.80
   4   8  10   -1.01    2.18
  -4  -8  11    2.34    5.53
  -4  -8  11    2.19    2.43
   4   8  11    0.92    0.78
  -4  -8  12    4.74    5.80
   4   8  12    4.37    4.48
  -4   9  10   -0.58    3.46
  -4   9   9   -1.67    3.65
   4   9  -8   -2.59    2.61
  -4   9   8   -1.42    3.94
   4   9  -7    2.40    3.18
  -4   9   7   -1.22    1.65
   4   9  -6    0.43    2.17
  -4   9   6   -0.68    1.77
   4   9  -5   -0.39    2.80
  -4   9   5    1.50    2.51
  -4   9   4    0.55    2.45
   4   9  -4    3.41    2.85
  -4  -9  -3    8.69    5.60
  -4   9   3    1.28   11.28
   4   9  -3   -2.96    4.06
  -4  -9  -2    7.30    5.04
  -4   9   2    6.03    3.75
   4   9  -2    4.78    4.58
  -4   9   1    2.81    3.41
   4   9  -1   -2.33    2.43
  -4  -9  -1   -0.49    2.27
  -4   9   0    2.13    3.02
   4   9   0    2.10    3.71
  -4  -9   0   -0.45    3.16
  -4   9  -1    0.82    0.32
   4   9   1    2.32    4.37
  -4  -9   1    1.84    0.83
  -4   9  -2   13.39    6.17
   4   9   2    9.81    6.46
  -4  -9   2    5.65    3.72
   4   9   3   11.20    5.92
  -4  -9   3    2.38    2.52
   4   9   4    2.86    3.38
  -4  -9   4    2.26    3.39
   4   9   5   -1.13    1.92
  -4  -9   5    4.05    4.01
   4   9   6    2.88    3.51
  -4  -9   6    0.04    0.90
   4   9   7    2.56    2.12
  -4  -9   7    1.91    4.41
  -4  -9   8    0.94    4.07
   4   9   8    4.17    4.64
  -4  -9   8   -0.29    3.66
  -4  -9   9   -2.54    4.93
   4   9   9    6.11    4.60
  -4  -9   9    2.56    2.10
  -4  -9  10    1.38    4.96
  -4  -9  10   -0.89    1.09
   4   9  10    5.73    5.75
   4  10  -8   -2.62    3.25
  -4  10   8   -0.11    2.31
   4  10  -7   -2.75    4.55
  -4  10   7    2.18    1.01
  -4  10   6   -3.70    3.92
   4  10  -6   -2.57    4.05
   4  10  -5    3.28    3.00
  -4  10   5    5.17    4.57
  -4 -10  -4    2.25    2.61
  -4  10   4   -1.75    1.17
   4  10  -4   -3.18    3.38
  -4 -10  -3    2.05    2.09
  -4  10   3    0.85    2.27
   4  10  -3   -1.33    4.24
  -4 -10  -2    3.28    4.25
  -4  10   2   -1.29    2.60
   4  10  -2    0.87    1.15
  -4  10   1    0.68    2.31
   4  10  -1    0.66    0.61
  -4 -10  -1   -0.09    1.11
  -4  10   0   -0.79    1.45
   4  10   0   -0.69    4.04
  -4 -10   0   -0.41    1.24
   4  10   1    0.49    1.51
  -4 -10   1   -1.63    2.61
   4  10   2   -1.56    4.87
  -4 -10   2   -0.27    0.54
   4  10   3    0.91    1.07
  -4 -10   3   -0.72    2.60
   4  10   4    5.38    5.19
  -4 -10   4    7.39    5.17
   4  10   5    7.07    5.57
  -4 -10   5    2.75    3.68
   4  10   6   -1.42    4.52
  -4 -10   6   -2.61    3.44
   4  10   7   -0.20    3.03
  -4 -10   7   -3.35    3.86
  -4 -10   8    2.44    6.33
   4  10   8   -0.56    1.07
  -4 -10   8   -0.88    3.75
  -4 -11  -3   -1.73    3.12
  -4  11   3    3.76    3.98
   4  11  -3    3.25    4.29
   4  11  -2    0.17    3.72
  -4 -11  -2   -1.52    3.20
   4  11  -1   -3.74    5.11
  -4 -11  -1   -4.32    5.47
   4  11   0    5.99    5.91
  -4 -11   0   -1.35    2.29
   4  11   1    1.20    3.31
  -4 -11   1    4.59    4.65
   4  11   2   -2.24    4.17
  -4 -11   2    3.89    3.72
   4  11   3   -0.76    2.26
  -4 -11   3    2.46    2.95
   5   0   0   -1.42    1.89
  -5   0   0   -0.51    1.18
   5   0  -1  238.63   15.91
  -5   0   1  235.33   17.28
  -5   0  -1  236.57   16.44
   5   0  -2    3.19    2.58
   5   0   2    7.57    3.85
  -5   0   2   13.65    4.43
  -5   0  -2   11.17    3.48
   5   0  -3   67.47   10.95
   5   0   3   56.74    7.40
  -5   0   3   63.06    9.33
  -5   0  -3   61.52    7.93
  -5   0   4    0.35    2.10
  -5   0   4    5.17    2.46
  -5   0  -4    6.32    2.69
   5   0   4    4.21    2.43
   5   0   5  139.02   12.65
  -5   0   5  150.47   15.38
  -5   0  -5  152.89   11.67
   5   0   6   50.62    8.17
  -5   0  -6   63.71    7.23
  -5   0   6   55.28    9.66
   5   0   7   69.82   10.13
  -5   0   7   95.99   12.90
  -5   0  -7   81.11    7.86
   5   0   8   29.60    7.01
  -5   0   8   30.21    7.24
  -5   0   8    9.03    4.64
   5   0   9   69.17   10.91
  -5   0   9   77.21   12.41
   5   0  10    0.51    1.36
  -5   0  10    0.72    1.90
  -5   0  10   -1.62    3.22
   5   0  11   19.75    6.40
  -5   0  11    9.65    7.47
  -5   0  11   18.66    6.83
   5   0  12    3.44    2.55
  -5   0  12    3.99    4.04
  -5   0  12    5.86    3.83
   5   0  13    2.75    2.12
  -5   0  13    2.60    3.61
  -5   0  13    2.00    0.28
  -5   0  14    1.95    2.32
  -5   0  14    5.95    3.89
   5   0  14    6.97    3.72
  -5   0  15   26.15   11.05
   5   0  15   36.05   10.40
  -5   0  15   43.12   11.17
  -5   0  16    0.69    1.71
   5   0  16   -0.52    1.23
  -5   0  16   -1.85    0.47
  -5   0  17   37.14   12.88
  -5   1  17    2.18    4.31
  -5   1  16    5.16    6.12
  -5   1  16   10.17    5.88
  -5   1  15    0.95    3.19
   5  -1  15    3.44    3.25
  -5   1  15   -1.74    2.28
  -5   1  14   -0.08    1.18
   5  -1  14    2.22    2.49
  -5   1  13    1.64    3.84
  -5   1  13    4.20    4.00
   5  -1  13    3.37    1.29
   5  -1  12    6.55    3.83
  -5   1  12   -0.23    2.06
  -5   1  12    5.60    4.24
   5  -1  11   55.26   10.05
  -5   1  11   36.03   11.41
  -5   1  11   71.60   12.54
   5  -1  10   21.15    5.90
  -5   1  10   18.92    6.17
  -5   1  10   21.34    6.29
   5  -1   9   51.86    8.11
  -5   1   9   60.25   11.09
   5  -1   8    8.87    3.63
  -5   1   8    7.25    3.16
  -5   1   8    0.73    4.49
  -5  -1  -8   10.35    2.89
   5  -1   7    2.79    2.10
  -5   1   7    7.66    4.14
  -5   1   7    1.60    1.96
  -5  -1  -7    3.30    1.81
   5  -1   6   23.13    5.22
  -5   1   6   33.18    7.37
  -5  -1  -6   29.12    5.25
   5  -1   5   36.64    5.88
  -5  -1  -5   45.33    6.71
  -5   1   5   45.95    8.60
   5  -1   4   37.42    5.94
   5   1  -4   56.24   10.14
  -5  -1  -4   45.45    6.87
  -5   1   4   47.23    8.40
   5  -1   3   36.41    5.68
   5   1  -3   43.96    8.57
  -5  -1  -3   41.71    6.76
  -5   1   3   46.90    8.13
   5   1  -2   15.28    4.61
   5  -1   2   13.38    3.64
  -5   1   2   18.66    4.73
  -5  -1  -2   20.04    4.90
   5  -1   1    4.15    2.01
   5   1  -1    4.50    2.42
  -5   1   1    4.66    2.36
  -5  -1  -1    5.98    2.72
   5  -1   0    4.45    2.10
   5   1   0    1.56    1.77
  -5   1   0    5.37    2.40
  -5  -1   0    3.71    1.60
   5  -1  -1    1.85    1.62
   5   1   1    1.60    1.96
  -5   1  -1    4.45    2.38
  -5  -1   1    3.72    2.19
   5   1   2   17.72    4.45
  -5   1  -2   12.93    3.70
  -5  -1   2   17.30    4.56
   5   1   3   44.76    7.50
  -5   1  -3   45.69    6.60
  -5  -1   3   50.41    8.52
  -5   1  -4   49.34    6.59
  -5  -1   4   48.01    8.32
   5   1   4   32.78    7.16
  -5   1  -5   44.82    6.03
  -5  -1   5   46.04    8.94
   5   1   5   43.63    7.44
  -5   1  -6   29.43    4.52
  -5  -1   6   23.24    6.26
   5   1   6   25.81    5.85
   5   1   7    2.34    1.94
  -5  -1   7   -0.66    1.72
   5   1   8    8.67    4.40
  -5  -1   8   -0.56    2.80
  -5  -1   8   15.44    5.51
   5   1   9   51.29    9.39
  -5  -1   9   63.48   10.96
   5   1  10   16.52    5.99
  -5  -1  10   15.12    5.47
  -5  -1  10    6.73    3.67
   5   1  11   62.38   10.92
  -5  -1  11   55.19   10.91
  -5  -1  11   41.54   13.30
   5   1  12    3.47    3.53
  -5  -1  12    2.15    1.91
[truncated: 80,775 more chars]
