# Supplementary material for: Crystal structures and Hirshfeld surface analysis of 5-amino-1-(4-meth­oxy­phen­yl)pyrazole-4-carb­ox­ylic acid and 5-amino-3-(4-meth­oxy­phen­yl)isoxazole
Source: Acta Crystallogr E Crystallogr Commun. 2022 Feb 25;78(Pt 3):336–9. doi: 10.1107/S2056989022001827 (PMC8900502; doi:10.1107/S2056989022001827)
Supplement: Supplementary file 2 [file e-78-00336-Isup2.hkl]

data_I                                                                          
_shelx_title ' x1035_a.res in P2(1)/n'                                          
_shelx_refln_list_code          4                                               
_shelx_F_calc_maximum      195.91                                               
_exptl_crystal_F_000       488.00                                               
_reflns_d_resolution_high  0.7201                                               
                                                                                
loop_                                                                           
 _space_group_symop_operation_xyz                                               
 'x, y, z'                                                                      
 '-x+1/2, y+1/2, -z+1/2'                                                        
 '-x, -y, -z'                                                                   
 'x-1/2, -y-1/2, z-1/2'                                                         
                                                                                
_cell_length_a     3.9608                                                       
_cell_length_b    24.1042                                                       
_cell_length_c    11.1762                                                       
_cell_angle_alpha  90.000                                                       
_cell_angle_beta   90.189                                                       
_cell_angle_gamma  90.000                                                       
                                                                                
_shelx_F_squared_multiplier     1.000                                           
                                                                                
loop_                                                                           
 _refln_index_h                                                                 
 _refln_index_k                                                                 
 _refln_index_l                                                                 
 _refln_F_squared_calc                                                          
 _refln_F_squared_meas                                                          
 _refln_F_squared_sigma                                                         
 _refln_observed_status                                                         
   2   0   0         45.53         56.84         3.44 o                         
   4   0   0          7.23          3.41         1.26 o                         
   1   1   0        482.14        437.99         4.75 o                         
   2   1   0         76.99         78.08         2.82 o                         
   3   1   0          1.01          0.98         0.59 o                         
   4   1   0          6.05          4.55         1.52 o                         
   5   1   0          0.33         -0.30         1.66 o                         
   1   2   0       2073.93       2010.31        11.86 o                         
   2   2   0          9.35          8.25         0.92 o                         
   3   2   0         10.62          9.40         1.16 o                         
   4   2   0          0.43         -0.80         0.80 o                         
   5   2   0          9.22          5.76         3.76 o                         
   1   3   0         16.02         15.08         1.00 o                         
   2   3   0        190.37        187.68         4.45 o                         
   3   3   0        100.43         94.48         3.95 o                         
   4   3   0         18.24         15.03         2.45 o                         
   5   3   0          1.68          1.70         2.82 o                         
   0   4   0        180.85        175.87         6.16 o                         
   1   4   0        379.36        335.58         5.14 o                         
   2   4   0         23.84         19.97         1.80 o                         
   3   4   0         26.32         26.67         2.04 o                         
   4   4   0          5.04          5.02         1.21 o                         
   5   4   0          0.88          3.01         1.95 o                         
   1   5   0        173.05        139.09         3.08 o                         
   2   5   0         13.22         12.20         1.26 o                         
   3   5   0          3.50          2.41         0.79 o                         
   4   5   0          0.28         -0.18         1.08 o                         
   5   5   0          3.00          0.32         2.10 o                         
   0   6   0       1268.19       1176.99        12.90 o                         
   1   6   0        141.05        130.65         3.59 o                         
   2   6   0       1136.59       1156.29        13.01 o                         
   3   6   0          0.43          1.03         0.66 o                         
   4   6   0          1.42          0.47         0.87 o                         
   5   6   0          0.88         -1.51         2.54 o                         
   1   7   0        351.00        338.74         6.15 o                         
   2   7   0         78.14         75.17         2.95 o                         
   3   7   0         13.14         11.51         1.35 o                         
   4   7   0         28.38         26.07         3.14 o                         
   5   7   0          0.79         -0.40         1.90 o                         
   0   8   0       2818.96       2787.43        23.27 o                         
   1   8   0        570.24        562.58         8.36 o                         
   2   8   0        100.16         98.42         3.48 o                         
   3   8   0         35.23         37.25         2.26 o                         
   4   8   0          0.04         -0.69         0.69 o                         
   5   8   0          0.70         -2.47         2.47 o                         
   1   9   0        361.00        378.60         7.30 o                         
   2   9   0        382.76        398.26         8.14 o                         
   3   9   0         33.12         35.26         2.75 o                         
   4   9   0          5.10          3.52         0.83 o                         
   5   9   0         11.54         11.93         5.51 o                         
   0  10   0         84.37         81.48         4.38 o                         
   1  10   0       1580.48       1701.21        17.93 o                         
   2  10   0         15.86         17.47         2.18 o                         
   3  10   0          3.18          1.68         1.05 o                         
   4  10   0          3.87          2.15         1.02 o                         
   5  10   0          0.10          0.86         3.04 o                         
   1  11   0        175.59        178.89         4.95 o                         
   2  11   0        147.79        146.67         5.55 o                         
   3  11   0         27.79         21.67         2.58 o                         
   4  11   0          0.07          0.50         1.53 o                         
   5  11   0          6.15          4.00         3.04 o                         
   0  12   0       3458.02       3913.23        34.05 o                         
   1  12   0          8.82          4.93         0.99 o                         
   2  12   0         42.87         43.37         2.99 o                         
   3  12   0          0.92         -0.19         1.75 o                         
   4  12   0         20.76         23.68         3.06 o                         
   5  12   0          1.35          2.92         3.53 o                         
   1  13   0        177.83        160.99         5.18 o                         
   2  13   0         30.87         30.64         2.48 o                         
   3  13   0          0.64         -0.57         0.97 o                         
   4  13   0         12.28         11.40         2.35 o                         
   5  13   0          1.42         -0.47         3.04 o                         
   0  14   0        298.46        292.54         9.99 o                         
   1  14   0          0.06         -0.17         0.53 o                         
   2  14   0          4.03          2.09         1.20 o                         
   3  14   0         11.56         11.94         2.81 o                         
   4  14   0          3.79          1.68         1.32 o                         
   1  15   0         12.17         10.30         1.49 o                         
   2  15   0        295.61        319.67         9.02 o                         
   3  15   0         81.24         88.30         7.01 o                         
   4  15   0         20.25         20.48         3.28 o                         
   0  16   0        317.86        327.08        11.36 o                         
   1  16   0         33.79         27.42         2.42 o                         
   2  16   0          4.00          4.11         1.05 o                         
   3  16   0         43.25         52.75         5.48 o                         
   4  16   0         10.77          9.14         2.28 o                         
   1  17   0          0.13         -0.10         1.02 o                         
   2  17   0         12.65         12.43         1.71 o                         
   3  17   0          2.49          0.70         1.32 o                         
   4  17   0          0.63          1.29         1.31 o                         
   0  18   0        199.75        197.66         9.53 o                         
   1  18   0         48.08         46.98         4.15 o                         
   2  18   0        263.39        308.61         9.65 o                         
   3  18   0          0.00          3.62         2.04 o                         
   4  18   0         13.69         12.42         3.10 o                         
   1  19   0        220.05        234.29         8.69 o                         
   2  19   0          9.27          6.34         1.79 o                         
   3  19   0         37.68         43.35         5.43 o                         
   4  19   0         12.52         17.69         4.04 o                         
   0  20   0         43.04         50.32         5.63 o                         
   1  20   0          1.16          0.43         1.40 o                         
   2  20   0         70.43         65.55         6.23 o                         
   3  20   0          0.06          1.38         1.69 o                         
   4  20   0          2.02          2.72         1.73 o                         
   1  21   0        114.23        109.48         6.35 o                         
   2  21   0         60.14         63.57         5.99 o                         
   3  21   0          2.54          3.15         2.35 o                         
   4  21   0         25.19         36.91         7.44 o                         
   0  22   0         26.09         17.25         4.25 o                         
   1  22   0          3.18          4.27         1.68 o                         
   2  22   0          8.39          6.23         1.62 o                         
   3  22   0          3.28          1.44         2.01 o                         
   4  22   0          1.96          5.43         4.04 o                         
   1  23   0          4.08          5.70         2.06 o                         
   2  23   0         19.57         21.62         3.12 o                         
   3  23   0          1.91          0.88         1.52 o                         
   0  24   0        126.24        113.00         8.71 o                         
   1  24   0          0.08          3.41         1.32 o                         
   2  24   0          0.33          0.44         1.22 o                         
   3  24   0          0.50          1.90         3.20 o                         
   1  25   0          2.30          3.18         1.27 o                         
   2  25   0          0.52         -1.64         2.60 o                         
   3  25   0          0.22          1.64         1.73 o                         
   0  26   0          1.38          1.35         1.90 o                         
   1  26   0          1.14          1.57         1.15 o                         
   2  26   0          0.49         -0.36         1.35 o                         
   3  26   0          0.95         -0.07         2.12 o                         
   1  27   0         10.14          9.03         2.20 o                         
   2  27   0          0.34          0.76         1.48 o                         
   3  27   0          2.20         -3.66         3.66 o                         
   0  28   0          6.27          3.19         3.11 o                         
   1  28   0          1.30          0.21         1.81 o                         
   2  28   0          8.67          9.25         3.25 o                         
   3  28   0          1.21          5.04         3.76 o                         
   1  29   0          4.92          6.81         1.93 o                         
   2  29   0          0.07         -1.00         1.45 o                         
   0  30   0          0.06         -0.86         1.93 o                         
   1  30   0          0.29          1.97         2.48 o                         
   2  30   0          1.19          3.05         2.05 o                         
   1  31   0          1.19          7.45         3.29 o                         
   2  31   0          0.64         -2.59         2.59 o                         
   0  32   0          0.51          0.15         2.50 o                         
   1  32   0          0.16          4.00         5.45 o                         
  -5   0   1          8.82          4.94         2.87 o                         
  -3   0   1         52.30         49.99         3.88 o                         
  -1   0   1      20504.75      22105.25        93.97 o                         
   1   0   1      38381.65      36781.06       210.13 o                         
   3   0   1          8.46         10.09         1.58 o                         
  -5   1   1          2.43          4.09         2.18 o                         
  -4   1   1          0.56         -0.94         1.37 o                         
  -3   1   1          0.09         -0.32         0.67 o                         
  -2   1   1        714.83        732.75         8.45 o                         
  -1   1   1       6547.74       6465.75        34.98 o                         
   0   1   1        215.48        201.25         2.55 o                         
   1   1   1       3137.79       2990.09        12.91 o                         
   2   1   1       1843.14       1851.79        14.28 o                         
   3   1   1         80.32         80.37         3.68 o                         
   4   1   1          0.82          0.23         0.83 o                         
  -5   2   1          2.44          2.75         1.59 o                         
  -4   2   1         83.13         82.87         5.27 o                         
  -3   2   1          0.05         -0.17         0.57 o                         
  -2   2   1         62.74         52.62         2.22 o                         
  -1   2   1        479.51        480.20         6.79 o                         
   0   2   1          6.53          5.48         0.49 o                         
   1   2   1       1007.95        913.29         7.17 o                         
   2   2   1         29.74         31.04         1.83 o                         
   3   2   1         13.72         12.83         1.31 o                         
   4   2   1          3.28          1.67         0.76 o                         
  -5   3   1          1.93         -1.88         1.88 o                         
  -4   3   1         56.05         55.17         4.44 o                         
  -3   3   1         95.64         93.15         3.71 o                         
  -2   3   1        134.43        122.61         3.85 o                         
  -1   3   1         65.83         63.55         2.62 o                         
   0   3   1          7.83          7.35         1.21 o                         
   1   3   1        211.39        200.09         3.48 o                         
   2   3   1        655.29        666.77         8.61 o                         
   3   3   1         25.70         23.35         1.94 o                         
   4   3   1          3.87          1.86         0.98 o                         
  -5   4   1          0.72         -0.39         4.88 o                         
  -4   4   1         33.67         32.09         3.52 o                         
  -3   4   1         35.36         32.50         2.17 o                         
  -2   4   1        552.69        540.77         7.88 o                         
  -1   4   1        288.78        284.24         5.80 o                         
   0   4   1        299.06        307.53         4.52 o                         
   1   4   1        204.35        197.95         3.40 o                         
   2   4   1        472.47        454.84         7.21 o                         
   3   4   1         40.55         33.65         2.37 o                         
   4   4   1         16.70         12.89         2.02 o                         
  -5   5   1          0.03         -1.53         1.72 o                         
  -4   5   1         19.22         13.37         2.23 o                         
  -3   5   1          0.02          0.29         0.63 o                         
  -2   5   1         61.00         60.68         2.64 o                         
  -1   5   1         17.60         22.05         1.06 o                         
   0   5   1         94.83         70.83         2.41 o                         
   1   5   1        226.40        212.66         4.41 o                         
   2   5   1        179.97        177.56         4.57 o                         
   3   5   1         81.93         81.74         3.75 o                         
   4   5   1          9.14          7.78         1.11 o                         
  -5   6   1          2.84          2.32         1.70 o                         
  -4   6   1          0.44         -1.04         1.04 o                         
  -3   6   1         22.67         20.68         2.36 o                         
  -2   6   1         50.33         54.32         2.74 o                         
  -1   6   1        223.32        217.81         4.06 o                         
   0   6   1          9.95          9.10         1.05 o                         
   1   6   1        208.68        207.91         4.59 o                         
   2   6   1         20.55         17.17         1.36 o                         
   3   6   1        208.73        219.52         6.21 o                         
   4   6   1          0.04          1.61         1.49 o                         
  -5   7   1          0.08          1.09         2.45 o                         
  -4   7   1         18.86         18.57         2.70 o                         
  -3   7   1        148.80        164.59         7.01 o                         
  -2   7   1          3.63          2.74         0.92 o                         
  -1   7   1         21.82         24.17         1.45 o                         
   0   7   1       1022.14        964.15        10.42 o                         
   1   7   1        202.86        193.36         4.68 o                         
   2   7   1         35.76         33.76         1.81 o                         
   3   7   1          0.03         -0.33         1.15 o                         
   4   7   1          0.55          0.64         1.13 o                         
  -5   8   1          3.66          5.26         3.51 o                         
  -4   8   1          2.70          3.21         2.84 o                         
  -3   8   1         28.67         27.28         4.15 o                         
  -2   8   1         41.01         34.65         1.90 o                         
  -1   8   1        417.51        418.32         7.51 o                         
   0   8   1         12.28         14.21         1.25 o                         
   1   8   1       2338.15       2348.10        17.59 o                         
   2   8   1          0.28         -0.48         0.57 o                         
   3   8   1         43.69         49.61         2.62 o                         
   4   8   1         14.45         11.58         1.76 o                         
  -5   9   1          0.17          2.92         2.10 o                         
  -4   9   1         30.90         29.16         2.85 o                         
  -3   9   1          4.30          1.04         1.21 o                         
  -2   9   1         22.69         25.54         1.89 o                         
  -1   9   1        411.56        422.59         9.56 o                         
   0   9   1       1011.91       1075.56        10.80 o                         
   1   9   1        135.07        144.12         4.51 o                         
   2   9   1         38.70         38.78         2.59 o                         
   3   9   1        150.55        168.73         5.57 o                         
   4   9   1         11.92          9.30         1.61 o                         
  -5  10   1          3.23          6.79         4.84 o                         
  -4  10   1         31.17         32.33         3.14 o                         
  -3  10   1          2.73          2.33         0.69 o                         
  -2  10   1        202.30        198.63         5.59 o                         
  -1  10   1          0.33         -0.26         1.06 o                         
   0  10   1         47.63         54.53         2.62 o                         
   1  10   1         54.07         55.53         2.96 o                         
   2  10   1        258.14        267.31         9.55 o                         
   3  10   1          0.07         -0.75         0.75 o                         
   4  10   1         16.99         18.90         2.78 o                         
  -5  11   1          1.62         -2.57         3.21 o                         
  -4  11   1          0.57          1.07         1.06 o                         
  -3  11   1          2.51         -0.62         1.98 o                         
  -2  11   1        341.92        359.17         7.97 o                         
  -1  11   1        861.61        890.74        11.08 o                         
   0  11   1        425.65        433.26         9.26 o                         
   1  11   1         13.79         13.05         1.74 o                         
   2  11   1          0.98          0.67         0.53 o                         
   3  11   1         42.53         45.51         3.00 o                         
   4  11   1          9.46          7.46         1.72 o                         
  -5  12   1          6.76          8.84         4.97 o                         
  -4  12   1         13.60         15.09         2.56 o                         
  -3  12   1         45.42         44.91         4.81 o                         
  -2  12   1          0.60          0.03         0.70 o                         
  -1  12   1         50.38         58.15         2.97 o                         
   0  12   1         98.72        100.45         3.82 o                         
   1  12   1        585.24        645.70        11.08 o                         
   2  12   1         32.29         35.05         3.35 o                         
   3  12   1         37.92         42.88         3.01 o                         
   4  12   1          1.49         -0.75         1.06 o                         
  -5  13   1          1.45         -3.98         3.98 o                         
  -4  13   1          0.40          2.93         1.65 o                         
  -3  13   1          1.54          0.99         1.10 o                         
  -2  13   1        207.30        212.87         6.68 o                         
  -1  13   1        392.11        448.23         8.58 o                         
   0  13   1        178.03        157.24         5.03 o                         
   1  13   1         29.77         37.63         2.82 o                         
   2  13   1          3.65          2.64         0.57 o                         
   3  13   1         43.09         41.36         2.92 o                         
   4  13   1          0.38          1.15         1.73 o                         
  -4  14   1         39.85         49.74         4.85 o                         
  -3  14   1         18.90         18.76         3.41 o                         
  -2  14   1         57.00         51.60         3.39 o                         
  -1  14   1          6.05          3.75         0.93 o                         
   0  14   1         19.05         17.88         1.75 o                         
   1  14   1        200.98        207.83         6.88 o                         
   2  14   1          1.49          0.77         1.15 o                         
   3  14   1         16.03         18.16         2.49 o                         
   4  14   1          0.75         -0.81         1.24 o                         
  -4  15   1         10.76         12.39         2.42 o                         
  -3  15   1         68.19         80.16         6.96 o                         
  -2  15   1          3.38          1.98         0.92 o                         
  -1  15   1        114.18        117.38         4.80 o                         
   0  15   1          2.86          2.09         0.61 o                         
   1  15   1         69.03         72.85         4.25 o                         
   2  15   1        278.98        300.68         9.95 o                         
   3  15   1         91.29        106.41         6.87 o                         
   4  15   1          2.59          0.73         1.64 o                         
  -4  16   1          4.65          3.89         1.61 o                         
  -3  16   1          0.03         -0.87         1.27 o                         
  -2  16   1         32.29         31.93         2.85 o                         
  -1  16   1        399.73        419.67         9.34 o                         
   0  16   1         24.17         31.16         3.95 o                         
   1  16   1         33.93         41.19         3.31 o                         
   2  16   1         97.52         96.12         5.10 o                         
   3  16   1         35.39         34.98         3.61 o                         
   4  16   1          2.92         -0.26         2.12 o                         
  -4  17   1          6.66          6.63         1.72 o                         
  -3  17   1          8.55          8.90         2.29 o                         
  -2  17   1         13.09          8.88         1.86 o                         
  -1  17   1         30.38         27.92         2.62 o                         
   0  17   1          7.94          9.52         1.69 o                         
   1  17   1          0.02         -0.88         1.69 o                         
   2  17   1          1.79          3.80         1.32 o                         
   3  17   1         42.02         49.50         4.48 o                         
   4  17   1          3.82          3.51         2.65 o                         
  -4  18   1          0.46          0.11         1.21 o                         
  -3  18   1         36.68         35.27         4.80 o                         
  -2  18   1         15.80         13.63         2.03 o                         
  -1  18   1         25.97         24.02         2.38 o                         
   0  18   1         96.41         84.16         4.45 o                         
   1  18   1          0.09          1.72         1.58 o                         
   2  18   1        163.15        196.31         7.91 o                         
   3  18   1        106.11        130.66         9.57 o                         
   4  18   1          0.00         -0.54         1.93 o                         
  -4  19   1          5.69          4.33         1.81 o                         
  -3  19   1         53.10         63.74         6.70 o                         
  -2  19   1         20.83         20.56         2.56 o                         
  -1  19   1         33.22         37.64         3.13 o                         
   0  19   1        286.07        299.92         8.56 o                         
   1  19   1         51.05         51.94         6.16 o                         
   2  19   1        170.39        198.04        10.31 o                         
   3  19   1         20.17         17.87         3.66 o                         
   4  19   1          0.54          2.63         1.70 o                         
  -4  20   1          5.85          9.02         3.14 o                         
  -3  20   1         10.55         13.17         3.34 o                         
  -2  20   1          0.95          1.03         1.75 o                         
  -1  20   1         84.85         88.59         4.87 o                         
   0  20   1         23.39         21.33         2.92 o                         
   1  20   1         18.38         19.60         3.19 o                         
   2  20   1          8.76          9.28         2.35 o                         
   3  20   1        120.28        137.78         9.39 o                         
   4  20   1          2.79          2.64         2.64 o                         
  -4  21   1         10.34          7.46         3.45 o                         
  -3  21   1         31.30         34.42         5.22 o                         
  -2  21   1         46.04         49.25         4.33 o                         
  -1  21   1        131.30        136.60         6.28 o                         
   0  21   1        107.18         98.10         5.98 o                         
   1  21   1          1.95          1.35         1.32 o                         
   2  21   1          0.46          1.45         0.93 o                         
   3  21   1         27.52         40.31         5.21 o                         
   4  21   1          0.24         -0.04         1.45 o                         
  -4  22   1          7.96         12.87         3.58 o                         
  -3  22   1          2.88          5.48         2.60 o                         
  -2  22   1         57.72         58.10         5.79 o                         
  -1  22   1         16.69         14.31         2.44 o                         
   0  22   1         68.56         57.59         4.66 o                         
   1  22   1         14.98         13.91         2.25 o                         
   2  22   1          1.56          0.83         0.89 o                         
   3  22   1          0.01          0.84         1.13 o                         
   4  22   1          0.24          0.33         2.23 o                         
  -3  23   1          0.56          3.53         3.11 o                         
  -2  23   1          0.50          4.34         2.24 o                         
  -1  23   1          1.82          2.84         0.98 o                         
   0  23   1          4.82          0.82         1.00 o                         
   1  23   1         40.05         38.93         4.06 o                         
   2  23   1          0.01         -2.14         2.14 o                         
   3  23   1          0.67         -2.03         4.61 o                         
  -3  24   1          0.00          2.03         2.36 o                         
  -2  24   1         15.81         15.26         3.49 o                         
  -1  24   1         41.87         40.93         3.68 o                         
   0  24   1         11.95          9.31         2.26 o                         
   1  24   1         11.11         10.50         2.04 o                         
   2  24   1          1.32          4.04         1.51 o                         
   3  24   1          2.65          0.64         2.82 o                         
  -3  25   1          2.25          4.95         2.21 o                         
  -2  25   1          0.13          0.17         1.51 o                         
  -1  25   1          0.22          1.02         1.40 o                         
   0  25   1          4.88          2.86         1.36 o                         
   1  25   1          0.09          3.74         1.26 o                         
   2  25   1          0.73         -0.23         1.05 o                         
   3  25   1          1.63          3.24         3.29 o                         
  -3  26   1          0.12          0.67         2.00 o                         
  -2  26   1          4.98          4.51         1.41 o                         
  -1  26   1         10.27          8.89         2.75 o                         
   0  26   1          0.23          0.60         1.94 o                         
   1  26   1         13.43         11.65         2.50 o                         
   2  26   1          1.12          0.41         1.84 o                         
   3  26   1          4.33          6.72         4.18 o                         
  -3  27   1          0.06          0.15         2.27 o                         
  -2  27   1          2.03          2.73         4.29 o                         
  -1  27   1          0.70          1.55         1.59 o                         
   0  27   1         31.84         44.11         4.90 o                         
   1  27   1          0.01          3.74         2.05 o                         
   2  27   1          0.10          0.27         1.67 o                         
   3  27   1          0.01          2.62         3.63 o                         
  -2  28   1          0.25          0.38         1.91 o                         
  -1  28   1          0.55          3.19         1.54 o                         
   0  28   1          0.09          2.69         2.04 o                         
   1  28   1         23.22         25.97         3.96 o                         
   2  28   1          0.37          0.39         1.73 o                         
  -2  29   1          0.22         -1.61         1.61 o                         
  -1  29   1          0.62          1.78         1.60 o                         
   0  29   1          7.54         10.49         2.77 o                         
   1  29   1          0.85          1.15         1.48 o                         
   2  29   1          0.61          0.38         2.02 o                         
  -2  30   1          0.02         -1.97         2.15 o                         
  -1  30   1          1.07          0.24         6.72 o                         
   0  30   1          3.19          5.46         1.70 o                         
   1  30   1          0.57         -0.58         1.38 o                         
   2  30   1          0.75          4.77         4.45 o                         
  -2  31   1          1.55         -2.30         2.30 o                         
  -1  31   1          1.17         -2.54         2.54 o                         
   0  31   1          4.17          4.28         2.83 o                         
   1  31   1          1.97          3.88         1.99 o                         
   2  31   1          1.14          0.91         2.40 o                         
  -1  32   1          0.10          0.98         5.42 o                         
   0  32   1          0.01          2.30         1.87 o                         
   1  32   1          1.68          4.67         2.99 o                         
   0  33   1          6.47         15.29         4.41 o                         
  -4   0   2         35.46         31.73         6.52 o                         
  -2   0   2         92.08         90.42         4.07 o                         
   0   0   2       3025.54       2892.75        15.54 o                         
   2   0   2       4392.51       4390.00        38.09 o                         
   4   0   2          4.58          4.66         1.81 o                         
  -5   1   2          2.84          0.28         1.48 o                         
  -4   1   2          0.63         -1.78         1.80 o                         
  -3   1   2         54.33         57.67         2.79 o                         
  -2   1   2        908.24        918.39        10.85 o                         
  -1   1   2       3794.41       3691.97        19.67 o                         
   0   1   2      11770.66      12038.42        70.76 o                         
   1   1   2       7710.19       7237.26        36.16 o                         
   2   1   2        397.30        382.37         6.39 o                         
   3   1   2        184.90        185.96         5.65 o                         
   4   1   2          4.42          3.83         1.12 o                         
  -5   2   2          9.59          4.32         5.48 o                         
  -4   2   2         14.46         12.56         2.95 o                         
  -3   2   2         40.02         39.83         2.32 o                         
  -2   2   2        112.58        110.87         3.47 o                         
  -1   2   2       7272.14       7305.70        38.94 o                         
   0   2   2        556.83        567.80         5.00 o                         
   1   2   2       4735.53       4640.55        35.91 o                         
   2   2   2          5.21          4.99         1.83 o                         
   3   2   2          2.15          3.07         0.67 o                         
   4   2   2         27.26         26.45         2.46 o                         
  -5   3   2          0.15         -2.22         2.92 o                         
  -4   3   2          4.21          4.42         1.75 o                         
  -3   3   2          0.20         -0.90         1.19 o                         
  -2   3   2        103.84         97.68         2.85 o                         
  -1   3   2         50.79         38.45         2.73 o                         
   0   3   2       1434.99       1332.50         8.30 o                         
   1   3   2         61.89         53.36         2.02 o                         
   2   3   2          0.56          0.69         0.31 o                         
   3   3   2         98.44         99.08         4.05 o                         
   4   3   2          1.00          0.68         0.71 o                         
  -5   4   2          0.58         -1.09         2.15 o                         
  -4   4   2          0.03         -0.13         0.76 o                         
  -3   4   2         66.28         63.31         4.13 o                         
  -2   4   2        596.91        574.24        15.00 o                         
  -1   4   2       2862.51       2780.93        19.55 o                         
   0   4   2        174.39        162.99         3.05 o                         
   1   4   2       4514.81       4313.81        22.51 o                         
   2   4   2          4.86          5.35         0.68 o                         
   3   4   2        131.34        132.82         4.73 o                         
   4   4   2          1.60          1.91         0.87 o                         
  -5   5   2          4.17          2.53         1.82 o                         
  -4   5   2          0.03         -0.94         0.94 o                         
  -3   5   2         89.18         85.59         4.95 o                         
  -2   5   2        310.22        297.78        10.20 o                         
  -1   5   2        297.08        268.85         7.10 o                         
   0   5   2       1136.30       1000.30         8.26 o                         
   1   5   2        676.40        622.02         6.65 o                         
   2   5   2        486.70        520.29         7.87 o                         
   3   5   2         18.42         17.44         1.68 o                         
   4   5   2          1.47          0.57         1.27 o                         
  -5   6   2          0.76          0.26         2.01 o                         
  -4   6   2          6.99          6.61         1.78 o                         
  -3   6   2          1.36         -1.14         1.14 o                         
  -2   6   2          0.26          1.23         1.04 o                         
  -1   6   2        572.18        627.50         8.55 o                         
   0   6   2       1053.79        996.64        10.35 o                         
   1   6   2        180.85        175.68         4.58 o                         
   2   6   2          3.10          1.25         0.42 o                         
   3   6   2          1.45         -0.45         0.64 o                         
   4   6   2          9.95          6.71         1.77 o                         
  -5   7   2          1.66         -2.41         2.41 o                         
  -4   7   2          0.16          0.28         1.58 o                         
  -3   7   2         39.21         43.32         8.20 o                         
  -2   7   2        303.01        314.66        10.85 o                         
  -1   7   2        396.15        388.79         8.05 o                         
   0   7   2        314.42        291.27         5.93 o                         
   1   7   2        171.73        160.17         3.84 o                         
   2   7   2         16.60         15.79         1.39 o                         
   3   7   2         80.37         85.70         3.44 o                         
   4   7   2          1.42         -2.14         6.42 o                         
  -5   8   2          2.18          0.72         2.50 o                         
  -4   8   2         16.46         17.70         2.80 o                         
  -3   8   2          1.02         -1.96         1.96 o                         
  -2   8   2         23.84         19.65         2.17 o                         
  -1   8   2         97.47         98.62         4.21 o                         
   0   8   2       2280.72       2268.73        24.64 o                         
   1   8   2        169.55        195.30         4.97 o                         
   2   8   2         54.25         54.51         2.69 o                         
   3   8   2          0.86         -0.01         0.79 o                         
   4   8   2          0.34         -1.07         2.09 o                         
  -5   9   2          1.17          5.02         3.98 o                         
  -4   9   2          7.14          5.16         1.09 o                         
  -3   9   2         13.61         14.07         2.17 o                         
  -2   9   2         14.21         13.66         1.91 o                         
  -1   9   2        178.84        188.18         9.26 o                         
   0   9   2       1220.64       1285.71        14.00 o                         
   1   9   2        229.62        222.98         5.64 o                         
   2   9   2        369.13        395.08         7.53 o                         
   3   9   2         17.40         13.16         1.58 o                         
   4   9   2          4.51          3.95         1.59 o                         
  -5  10   2         13.39         12.11         4.79 o                         
  -4  10   2          6.59          6.53         1.55 o                         
  -3  10   2         55.23         57.12         5.27 o                         
  -2  10   2         14.65         10.84         1.86 o                         
  -1  10   2         13.09         12.22         2.39 o                         
   0  10   2         94.93         89.77         3.94 o                         
   1  10   2        173.17        185.68         5.45 o                         
   2  10   2         10.24          8.34         1.13 o                         
   3  10   2        146.38        167.24         5.74 o                         
   4  10   2          1.79          3.15         1.67 o                         
  -5  11   2          1.11          2.77         3.29 o                         
  -4  11   2          1.21          0.61         0.79 o                         
  -3  11   2         19.87         18.17         2.99 o                         
  -2  11   2         88.36         81.17         4.74 o                         
  -1  11   2       1239.35       1294.59        16.99 o                         
   0  11   2       1197.46       1273.32        15.31 o                         
   1  11   2         56.17         58.43         3.14 o                         
   2  11   2         52.17         48.28         2.73 o                         
   3  11   2          4.66          4.00         0.99 o                         
   4  11   2          0.26          1.81         1.43 o                         
  -5  12   2          5.71          2.40         4.18 o                         
  -4  12   2         13.69         14.29         2.65 o                         
  -3  12   2          9.71         11.91         2.82 o                         
  -2  12   2         22.32         24.18         3.00 o                         
  -1  12   2         28.04         27.03         2.53 o                         
   0  12   2        152.76        159.67         5.68 o                         
   1  12   2         80.88         86.32         5.81 o                         
   2  12   2         43.82         46.99         2.84 o                         
   3  12   2          1.53          1.07         0.76 o                         
   4  12   2          0.94          2.04         1.24 o                         
  -5  13   2          0.23         -0.72         2.72 o                         
  -4  13   2          9.64         19.00         5.03 o                         
  -3  13   2         15.21         13.13         3.21 o                         
  -2  13   2         45.47         49.53         3.92 o                         
  -1  13   2        273.60        288.04         8.58 o                         
   0  13   2        167.75        219.15         8.83 o                         
   1  13   2         14.27         18.67         2.02 o                         
   2  13   2         15.73         13.89         1.68 o                         
   3  13   2          0.47         -0.30         0.65 o                         
   4  13   2          6.79          4.38         2.83 o                         
  -4  14   2        106.20        143.52         8.41 o                         
  -3  14   2         12.50         14.52         4.81 o                         
  -2  14   2          0.48          1.95         1.16 o                         
  -1  14   2        759.70        800.66        16.46 o                         
   0  14   2          1.27          0.72         0.84 o                         
   1  14   2         43.47         37.98         2.84 o                         
   2  14   2        137.39        146.95         5.96 o                         
   3  14   2         22.11         21.84         2.21 o                         
   4  14   2         12.88         11.08         3.82 o                         
  -4  15   2          5.98          7.78         2.16 o                         
  -3  15   2          0.95          1.84         3.11 o                         
  -2  15   2          0.07         -0.16         1.23 o                         
  -1  15   2         28.17         29.61         3.02 o                         
   0  15   2         28.21         25.94         2.60 o                         
   1  15   2         84.42         90.00         4.77 o                         
   2  15   2         53.23         56.91         3.82 o                         
   3  15   2         34.79         34.79         2.86 o                         
   4  15   2          2.99          2.67         1.09 o                         
  -4  16   2          0.96         -0.53         1.07 o                         
  -3  16   2         14.10         14.58         3.11 o                         
  -2  16   2         75.25         83.67         5.47 o                         
  -1  16   2        185.39        192.23         7.89 o                         
   0  16   2        358.95        386.75        10.35 o                         
   1  16   2        708.03        748.05        13.92 o                         
   2  16   2          9.05          8.84         1.83 o                         
   3  16   2         18.54         11.70         1.75 o                         
   4  16   2          0.01         -1.72         1.72 o                         
  -4  17   2          0.13          1.20         1.94 o                         
  -3  17   2         31.42         35.52         4.65 o                         
  -2  17   2          0.11          1.10         1.57 o                         
  -1  17   2         88.73         92.36         5.53 o                         
   0  17   2         50.69         58.23         5.07 o                         
   1  17   2          8.20          5.03         1.36 o                         
   2  17   2        237.69        239.83         8.50 o                         
   3  17   2          2.07          2.81         1.36 o                         
   4  17   2          0.44          0.80         1.30 o                         
  -4  18   2          1.02         -0.60         1.80 o                         
  -3  18   2          4.55          4.40         1.62 o                         
  -2  18   2          2.70          0.68         1.25 o                         
  -1  18   2          0.35          0.47         1.26 o                         
   0  18   2         54.45         57.10         4.35 o                         
   1  18   2         22.79         20.07         2.58 o                         
   2  18   2         13.92         17.10         2.43 o                         
   3  18   2         55.76         67.75         5.61 o                         
   4  18   2          3.05          1.27         1.45 o                         
  -4  19   2          1.79          2.82         1.88 o                         
  -3  19   2          0.45          3.89         1.19 o                         
  -2  19   2          4.66          2.15         0.90 o                         
  -1  19   2         18.17         16.59         2.43 o                         
   0  19   2          8.50         12.68         2.31 o                         
   1  19   2        322.10        339.69        10.62 o                         
   2  19   2        123.55        139.93         6.85 o                         
   3  19   2          0.29          6.46         2.14 o                         
   4  19   2          4.81          1.57         2.12 o                         
  -4  20   2          5.59          3.90         2.52 o                         
  -3  20   2          2.69          7.20         4.85 o                         
  -2  20   2         55.70         50.86         5.86 o                         
  -1  20   2          3.62         -0.15         1.09 o                         
   0  20   2         35.11         33.65         3.63 o                         
   1  20   2        193.48        212.64         8.63 o                         
   2  20   2         81.57         98.76         5.93 o                         
   3  20   2         18.60         24.07         6.35 o                         
   4  20   2         32.83         35.91         6.16 o                         
  -4  21   2          0.01          1.31         3.16 o                         
  -3  21   2          0.21          0.68         3.66 o                         
  -2  21   2         56.85         56.35        11.47 o                         
  -1  21   2         29.07         38.19         4.24 o                         
   0  21   2         90.70         89.50         5.77 o                         
   1  21   2         28.42         29.35         3.45 o                         
   2  21   2          0.52         -0.84         0.84 o                         
   3  21   2          0.12         -1.92         1.92 o                         
   4  21   2          0.72          3.37         2.44 o                         
  -4  22   2          0.41          2.57         3.04 o                         
  -3  22   2          2.51          2.35         1.98 o                         
  -2  22   2          4.61          3.06         2.27 o                         
  -1  22   2        311.21        319.68        11.89 o                         
   0  22   2          4.07          5.54         1.70 o                         
   1  22   2         11.80          7.20         1.58 o                         
   2  22   2          0.13         -0.44         1.03 o                         
   3  22   2          0.19          0.16         2.15 o                         
   4  22   2          3.76          4.34         2.14 o                         
  -3  23   2          1.02          0.11         1.60 o                         
  -2  23   2          3.66          2.37         1.83 o                         
  -1  23   2          0.00          0.01         3.28 o                         
   0  23   2          9.20          0.69         2.74 o                         
   1  23   2          3.62          3.53         1.27 o                         
   2  23   2          2.65          0.79         1.41 o                         
   3  23   2          0.03          0.74         2.20 o                         
  -3  24   2          0.14          0.49         1.17 o                         
  -2  24   2          3.47          4.68         1.94 o                         
  -1  24   2          4.24          3.84         1.46 o                         
   0  24   2         10.54         11.78         2.47 o                         
   1  24   2          7.07          7.78         1.96 o                         
   2  24   2          0.14         -0.10         0.97 o                         
   3  24   2          2.01         -0.10         2.25 o                         
  -3  25   2          0.13          0.77         2.23 o                         
  -2  25   2          0.85         -0.17         1.54 o                         
  -1  25   2          3.40          2.71         2.04 o                         
   0  25   2          0.32          1.88         1.45 o                         
   1  25   2          5.38          5.73         1.64 o                         
   2  25   2          0.55         -1.34         1.34 o                         
   3  25   2          0.43          1.81         3.08 o                         
  -3  26   2          3.71          2.08         2.09 o                         
  -2  26   2          6.56          8.04         3.29 o                         
  -1  26   2          8.08          3.21         1.93 o                         
   0  26   2          0.07          1.03         1.03 o                         
   1  26   2          2.23          2.70         1.93 o                         
   2  26   2          0.32          1.40         1.32 o                         
   3  26   2          0.05         -2.41         2.41 o                         
  -3  27   2          0.14         -1.33         3.59 o                         
  -2  27   2          0.02         -2.37         2.37 o                         
  -1  27   2          3.07          5.06         2.13 o                         
   0  27   2          2.87          1.73         2.04 o                         
   1  27   2          9.07         10.01         2.35 o                         
   2  27   2          0.17          2.29         1.35 o                         
   3  27   2          0.48          4.90         2.55 o                         
  -2  28   2          0.00         -0.77         2.20 o                         
  -1  28   2          0.43         -0.02         1.05 o                         
   0  28   2          4.33          3.76         2.14 o                         
   1  28   2          0.59          0.38         1.87 o                         
   2  28   2          9.29         14.47         5.00 o                         
  -2  29   2          1.60          2.05         1.87 o                         
  -1  29   2          1.03         -0.93         1.22 o                         
   0  29   2          1.72          0.67         1.24 o                         
   1  29   2          0.24          2.50         1.69 o                         
   2  29   2          8.10          8.52         4.30 o                         
  -2  30   2          0.34          1.27         1.71 o                         
  -1  30   2          2.05          2.13         2.37 o                         
   0  30   2          0.02         -1.04         1.04 o                         
   1  30   2          0.01          2.16         2.17 o                         
   2  30   2          0.20          0.07         2.74 o                         
  -1  31   2          0.00          2.75         5.39 o                         
   0  31   2          0.05          2.70         1.94 o                         
   1  31   2          2.72          7.33         2.41 o                         
  -1  32   2          1.87          3.65         2.96 o                         
   0  32   2          0.27         -0.49         1.53 o                         
   1  32   2          1.62          4.11         2.22 o                         
   0  33   2          0.18          1.60         1.59 o                         
  -5   0   3          4.29          1.58         3.11 o                         
  -3   0   3        246.58        243.52        12.99 o                         
  -1   0   3        664.25        690.06        12.44 o                         
   1   0   3        592.80        570.88        19.03 o                         
   3   0   3        306.58        320.14        10.39 o                         
  -5   1   3         20.67         14.46         3.89 o                         
  -4   1   3         20.07         19.45         3.61 o                         
  -3   1   3        237.86        254.81         7.66 o                         
  -2   1   3        404.98        391.12        11.85 o                         
  -1   1   3       1252.57       1273.21         9.48 o                         
   0   1   3        194.18        173.25         3.24 o                         
   1   1   3        840.66        824.60         8.61 o                         
   2   1   3        779.48        788.99         8.99 o                         
   3   1   3        453.70        475.88         9.96 o                         
   4   1   3        108.94        126.52         6.41 o                         
  -5   2   3          3.20          3.91         1.67 o                         
  -4   2   3          1.54         -1.68         1.68 o                         
  -3   2   3        256.95        270.22         8.23 o                         
  -2   2   3        808.52        791.64         8.64 o                         
  -1   2   3        446.04        426.78         5.31 o                         
   0   2   3        537.85        510.40         5.08 o                         
   1   2   3        254.42        257.52         5.18 o                         
   2   2   3       2024.83       2052.05        14.64 o                         
   3   2   3          7.29          5.95         0.99 o                         
   4   2   3         19.52         21.62         3.91 o                         
  -5   3   3          0.86          1.61         1.94 o                         
  -4   3   3         15.07         12.20         2.92 o                         
  -3   3   3          0.35         -0.56         1.68 o                         
  -2   3   3        452.76        436.69         9.35 o                         
  -1   3   3        384.11        368.86         5.62 o                         
   0   3   3        201.45        195.10         3.59 o                         
   1   3   3        410.87        402.65         6.86 o                         
   2   3   3         17.35         17.64         2.12 o                         
   3   3   3          4.20          2.16         1.05 o                         
   4   3   3         13.44         10.13         1.80 o                         
  -5   4   3          0.27         -2.59         2.94 o                         
  -4   4   3          1.01          0.12         1.84 o                         
  -3   4   3         10.20          1.42         2.51 o                         
  -2   4   3        130.03        129.28         5.25 o                         
  -1   4   3        476.88        459.24         5.32 o                         
   0   4   3          6.43          4.28         0.50 o                         
   1   4   3         60.34         65.00         2.92 o                         
   2   4   3       1721.85       1795.54        13.93 o                         
   3   4   3          2.74          0.53         0.93 o                         
   4   4   3         13.66          9.71         1.69 o                         
  -5   5   3          6.05          7.84         3.22 o                         
  -4   5   3         35.18         38.73         7.49 o                         
  -3   5   3        278.12        280.43        12.28 o                         
  -2   5   3        149.02        156.44         5.91 o                         
  -1   5   3         26.62         26.99         1.34 o                         
   0   5   3          5.25          3.33         0.57 o                         
   1   5   3       1874.96       1839.47        10.48 o                         
   2   5   3        119.58        133.31         3.80 o                         
   3   5   3         15.18         13.74         1.49 o                         
   4   5   3         10.59          8.34         1.59 o                         
  -5   6   3         10.89         10.19         2.68 o                         
  -4   6   3          7.79          6.67         1.79 o                         
  -3   6   3          0.62         -1.21         1.21 o                         
  -2   6   3         28.31         22.69         2.10 o                         
  -1   6   3          1.45          1.19         0.27 o                         
   0   6   3        542.12        568.85         7.09 o                         
   1   6   3          1.28          1.72         0.49 o                         
   2   6   3         67.54         68.35         2.72 o                         
   3   6   3          7.39          6.30         0.79 o                         
   4   6   3          0.01         -0.28         0.86 o                         
  -5   7   3          1.95          6.96         3.20 o                         
  -4   7   3          3.06          2.99         1.24 o                         
  -3   7   3          3.41          2.43         1.10 o                         
  -2   7   3          1.49          0.21         0.87 o                         
  -1   7   3        189.00        200.73         4.23 o                         
   0   7   3        149.64        150.56         3.81 o                         
   1   7   3         11.40         16.10         1.27 o                         
   2   7   3        513.70        539.33        10.50 o                         
   3   7   3          9.25          7.05         1.00 o                         
   4   7   3          0.00         -0.33         1.13 o                         
  -5   8   3          5.19          1.87         1.46 o                         
  -4   8   3         11.26         10.95         2.22 o                         
  -3   8   3          7.17          2.49         2.08 o                         
  -2   8   3          3.38          1.90         0.67 o                         
  -1   8   3        407.74        415.60         9.00 o                         
   0   8   3        196.51        212.51         4.77 o                         
   1   8   3       1006.49       1046.91        10.49 o                         
   2   8   3         48.54         53.38         2.57 o                         
   3   8   3          0.15         -0.09         0.48 o                         
   4   8   3          0.01          0.76         1.13 o                         
  -5   9   3          5.32          1.81         2.17 o                         
  -4   9   3          1.38          0.47         1.36 o                         
  -3   9   3         78.37         87.63         5.68 o                         
  -2   9   3          2.34          1.94         0.93 o                         
  -1   9   3        146.68        149.03         4.28 o                         
   0   9   3         88.44         84.10         3.10 o                         
   1   9   3         12.67         11.69         1.25 o                         
   2   9   3        188.05        189.10         5.10 o                         
   3   9   3         34.19         36.11         2.66 o                         
   4   9   3          3.60          2.84         2.82 o                         
  -5  10   3          9.75         10.31         2.41 o                         
  -4  10   3         43.72         47.73         4.03 o                         
  -3  10   3         48.34         52.84         4.55 o                         
  -2  10   3        335.57        400.29        10.65 o                         
  -1  10   3         54.00         51.31         3.46 o                         
   0  10   3        218.54        227.89         6.37 o                         
   1  10   3          8.60          9.51         1.18 o                         
   2  10   3         11.55         12.46         1.35 o                         
   3  10   3          2.46          1.37         0.57 o                         
   4  10   3         31.08         38.05         5.13 o                         
  -5  11   3          1.25         -0.86         2.96 o                         
  -4  11   3          0.76          2.66         1.40 o                         
  -3  11   3          0.00          0.40         1.16 o                         
  -2  11   3         74.89         90.84         5.16 o                         
  -1  11   3        266.59        293.94         9.58 o                         
   0  11   3       1063.43       1124.68        14.81 o                         
   1  11   3          2.34          1.37         0.88 o                         
   2  11   3          6.99          7.44         1.07 o                         
   3  11   3         10.38         10.47         1.41 o                         
   4  11   3         15.55         17.37         3.11 o                         
  -5  12   3          0.12          8.15         5.26 o                         
  -4  12   3          5.73          6.73         2.33 o                         
  -3  12   3         13.35         15.28         3.05 o                         
  -2  12   3         10.64          9.35         2.02 o                         
  -1  12   3        294.78        352.32        11.38 o                         
   0  12   3         85.85         85.79         4.30 o                         
   1  12   3        167.43        176.70         5.87 o                         
   2  12   3         20.09         20.17         3.49 o                         
   3  12   3          1.03          0.06         0.62 o                         
   4  12   3          0.00         -0.06         1.88 o                         
  -4  13   3          0.81         -1.01         2.43 o                         
  -3  13   3          0.11         -0.94         1.69 o                         
  -2  13   3          4.47          4.36         1.48 o                         
  -1  13   3          0.27         -0.95         0.95 o                         
   0  13   3         46.77         40.19         3.03 o                         
   1  13   3         51.12         58.14         3.51 o                         
   2  13   3          2.17          1.90         1.32 o                         
   3  13   3          3.11          2.79         1.18 o                         
   4  13   3          0.63          3.37         1.98 o                         
  -4  14   3          3.22          2.91         1.76 o                         
  -3  14   3        152.05        175.65        10.69 o                         
  -2  14   3        106.52        111.35         6.28 o                         
  -1  14   3         14.55          8.64         1.28 o                         
   0  14   3        223.15        231.50         7.49 o                         
   1  14   3          5.76          8.73         1.37 o                         
   2  14   3        134.06        150.68         5.43 o                         
   3  14   3         62.71         62.04         4.71 o                         
   4  14   3          2.51          1.97         1.47 o                         
  -4  15   3         27.59         30.89         5.12 o                         
  -3  15   3         17.05         18.05         3.84 o                         
  -2  15   3          7.36          8.52         2.00 o                         
  -1  15   3          0.08         -0.84         0.84 o                         
   0  15   3         32.00         30.97         2.87 o                         
   1  15   3         23.18         23.73         2.56 o                         
   2  15   3          0.82          1.41         1.45 o                         
   3  15   3          0.70          3.16         1.37 o                         
   4  15   3          7.08         10.06         4.19 o                         
  -4  16   3          0.25          1.84         3.19 o                         
  -3  16   3          0.84          1.50         1.19 o                         
  -2  16   3          2.98          2.74         0.97 o                         
  -1  16   3        125.42        127.45         6.43 o                         
   0  16   3         14.56         16.86         2.73 o                         
   1  16   3        266.65        272.19         8.60 o                         
   2  16   3        345.10        388.27        10.54 o                         
   3  16   3          0.92         -0.03         1.16 o                         
   4  16   3          8.66          4.25         1.79 o                         
  -4  17   3          0.00          2.38         2.93 o                         
  -3  17   3         23.37         25.28         5.51 o                         
  -2  17   3         40.95         47.32         4.29 o                         
  -1  17   3          1.16          1.25         0.78 o                         
   0  17   3        154.23        164.90         7.13 o                         
   1  17   3        582.82        597.64        15.76 o                         
   2  17   3         50.46         55.28         3.65 o                         
   3  17   3          0.03         -0.21         1.67 o                         
   4  17   3          0.11          0.95         1.57 o                         
  -4  18   3          2.28          3.00         2.82 o                         
  -3  18   3          9.70         10.16         2.88 o                         
  -2  18   3          0.03          0.22         0.93 o                         
  -1  18   3          1.97          2.55         0.92 o                         
   0  18   3         71.33         65.44         4.67 o                         
   1  18   3         88.29         84.79         5.12 o                         
   2  18   3         56.82         56.95         3.82 o                         
   3  18   3         31.43         31.78         3.78 o                         
   4  18   3          3.92          7.16         2.94 o                         
  -4  19   3          0.85          0.48         2.52 o                         
  -3  19   3         21.50         25.39         4.51 o                         
  -2  19   3          0.90         -0.32         1.21 o                         
  -1  19   3         36.54         31.68         3.47 o                         
   0  19   3         44.24         51.40         4.26 o                         
   1  19   3         80.93         75.57         4.95 o                         
   2  19   3          0.73          1.05         1.38 o                         
   3  19   3         41.53         41.49         4.33 o                         
   4  19   3          0.23          0.71         1.48 o                         
  -4  20   3          6.60          5.59         4.48 o                         
  -3  20   3          5.25          3.84         1.89 o                         
  -2  20   3          8.20          7.91         1.98 o                         
  -1  20   3        153.70        143.22         7.67 o                         
   0  20   3        104.71        111.92         6.48 o                         
   1  20   3         48.96         62.69         4.75 o                         
   2  20   3        151.97        164.05         8.25 o                         
   3  20   3         33.32         33.81         4.08 o                         
   4  20   3          2.90         -1.55         3.69 o                         
  -4  21   3          1.19          0.65         3.89 o                         
  -3  21   3          0.26         -0.38         1.82 o                         
  -2  21   3         14.16         13.33         2.63 o                         
  -1  21   3         11.61          9.58         2.12 o                         
   0  21   3         40.08         50.91         5.96 o                         
   1  21   3         64.30         62.83         6.26 o                         
   2  21   3          5.03          3.72         1.35 o                         
   3  21   3          4.01         -0.34         1.34 o                         
   4  21   3          0.34          3.92         2.56 o                         
  -4  22   3          0.69         -4.57         4.74 o                         
  -3  22   3          0.19          1.88         2.40 o                         
  -2  22   3          3.06          4.64         2.02 o                         
  -1  22   3         37.61         35.47         4.11 o                         
   0  22   3        285.05        290.21        11.02 o                         
   1  22   3          0.02          1.79         1.12 o                         
   2  22   3          0.97          1.86         0.99 o                         
   3  22   3          0.31          1.65         2.31 o                         
   4  22   3          1.72          1.45         3.48 o                         
  -3  23   3          6.27          2.58         5.86 o                         
  -2  23   3          3.45          4.72         1.56 o                         
  -1  23   3          9.84          6.20         3.84 o                         
   0  23   3         29.51         35.03         4.01 o                         
   1  23   3          2.08          4.05         2.68 o                         
   2  23   3          0.21          0.11         0.95 o                         
   3  23   3          7.42          5.30         2.33 o                         
  -3  24   3          1.45          1.99         1.44 o                         
  -2  24   3          0.28          0.07         1.12 o                         
  -1  24   3          2.13         -1.36         1.36 o                         
   0  24   3          0.56          1.12         1.22 o                         
   1  24   3          4.98          4.44         1.55 o                         
   2  24   3          0.35         -0.06         0.98 o                         
   3  24   3          1.45          0.25         1.86 o                         
  -3  25   3          3.47          9.72         3.27 o                         
  -2  25   3          3.49          1.85         1.33 o                         
  -1  25   3         13.02         11.97         2.41 o                         
   0  25   3         10.58          8.92         2.11 o                         
   1  25   3          0.30         -0.78         1.21 o                         
   2  25   3          0.37         -0.57         0.99 o                         
   3  25   3          0.41         -2.12         2.36 o                         
  -3  26   3          1.48          3.91         2.94 o                         
  -2  26   3         12.66         13.24         4.90 o                         
  -1  26   3          3.59          0.06         1.28 o                         
   0  26   3          0.05          1.80         1.07 o                         
   1  26   3          2.41          3.02         1.58 o                         
   2  26   3          1.56          3.04         3.42 o                         
   3  26   3          0.15         -1.88         1.88 o                         
  -3  27   3          0.06         -0.50         1.73 o                         
  -2  27   3          3.36          3.19         1.86 o                         
  -1  27   3          0.23         -0.50         1.50 o                         
   0  27   3          0.12          0.79         1.44 o                         
   1  27   3          2.22          1.96         1.49 o                         
   2  27   3         12.45         18.75         3.31 o                         
   3  27   3          0.49          0.84         1.83 o                         
  -2  28   3          1.00         -0.03         2.74 o                         
  -1  28   3          0.75          1.40         1.54 o                         
   0  28   3          1.87          0.68         1.36 o                         
   1  28   3          2.37          4.45         2.43 o                         
   2  28   3          0.00         -0.26         3.25 o                         
  -2  29   3          1.12         -1.21         2.69 o                         
  -1  29   3          0.63          0.09         1.56 o                         
   0  29   3          1.21          0.81         1.32 o                         
   1  29   3         13.72         16.98         3.27 o                         
   2  29   3          1.29          3.76         1.85 o                         
  -2  30   3          1.12          5.24         2.23 o                         
  -1  30   3          0.50         -0.24         2.41 o                         
   0  30   3          0.50          0.79         1.39 o                         
   1  30   3          2.88          1.12         1.70 o                         
   2  30   3          0.04          1.72         5.45 o                         
  -1  31   3          0.06         -1.62         1.62 o                         
   0  31   3          0.36          0.07         1.64 o                         
   1  31   3          1.02         -0.05         2.24 o                         
  -1  32   3         12.33         20.89         4.34 o                         
   0  32   3          0.33          2.18         2.45 o                         
   1  32   3          1.23          0.07         7.16 o                         
  -4   0   4          0.39          1.70         1.95 o                         
  -2   0   4       2394.44       2645.88        33.92 o                         
   0   0   4         13.13         11.66         1.40 o                         
   2   0   4         13.61          9.55         1.32 o                         
   4   0   4         33.41         52.21         8.10 o                         
  -5   1   4          0.69          1.72         1.44 o                         
  -4   1   4          7.73          3.85         1.95 o                         
  -3   1   4         19.44         22.65         2.31 o                         
  -2   1   4        267.70        276.28         5.44 o                         
  -1   1   4         82.63         80.31         4.32 o                         
   0   1   4        450.94        427.42         5.88 o                         
   1   1   4         17.58         16.83         1.28 o                         
   2   1   4        795.26        789.61         8.46 o                         
   3   1   4        415.72        429.15        17.00 o                         
   4   1   4        171.23        197.61        13.96 o                         
  -5   2   4          0.50          0.14         2.93 o                         
  -4   2   4          1.63          2.16         4.48 o                         
  -3   2   4        123.75        119.46         8.06 o                         
  -2   2   4       1456.36       1457.43        17.33 o                         
  -1   2   4        359.59        368.56         5.81 o                         
   0   2   4       1217.56       1148.65         8.72 o                         
   1   2   4         29.11         31.00         1.94 o                         
   2   2   4        228.95        225.35         5.63 o                         
   3   2   4        259.54        257.75         7.02 o                         
   4   2   4          7.30         10.19         3.08 o                         
  -5   3   4          6.13         11.03         3.42 o                         
  -4   3   4         22.96         25.35         4.52 o                         
  -3   3   4         30.88         28.68         5.98 o                         
  -2   3   4        105.80         97.72         6.15 o                         
  -1   3   4         30.64         21.25         1.37 o                         
   0   3   4        379.95        329.97         5.29 o                         
   1   3   4        346.05        369.17         7.00 o                         
   2   3   4         89.32         91.10         4.09 o                         
   3   3   4          2.09         -0.17         0.84 o                         
   4   3   4         29.41         36.55         6.78 o                         
  -5   4   4          1.62         -0.55         2.09 o                         
  -4   4   4          0.02          0.67         1.33 o                         
  -3   4   4         13.59         14.48         2.73 o                         
  -2   4   4        129.16        120.97         6.98 o                         
  -1   4   4       1932.32       1960.57        16.17 o                         
   0   4   4       1692.02       1608.39        12.06 o                         
   1   4   4          9.87         15.69         1.56 o                         
   2   4   4          0.16         -0.42         0.68 o                         
   3   4   4         51.08         51.78         3.74 o                         
   4   4   4          0.86         -1.80         1.80 o                         
  -5   5   4         10.83         10.83         3.41 o                         
  -4   5   4          1.78          0.96         1.79 o                         
  -3   5   4        107.88        118.74         8.15 o                         
  -2   5   4        616.58        663.74        12.67 o                         
  -1   5   4          0.40          0.49         0.66 o                         
   0   5   4        251.94        227.30         4.64 o                         
   1   5   4        571.88        582.96         9.61 o                         
   2   5   4        134.72        136.91         5.31 o                         
   3   5   4         13.89          8.31         1.99 o                         
   4   5   4          5.76          3.66         1.71 o                         
  -5   6   4          6.33          4.14         2.61 o                         
  -4   6   4          7.29          7.14         2.26 o                         
  -3   6   4        123.88        128.13        14.92 o                         
  -2   6   4         16.17         15.69         2.53 o                         
  -1   6   4        852.75        874.48         8.70 o                         
   0   6   4        524.31        546.26         7.47 o                         
   1   6   4         41.19         49.02         1.82 o                         
   2   6   4         90.63         94.78         4.50 o                         
   3   6   4          7.47          6.97         1.46 o                         
   4   6   4         10.38          5.63         1.28 o                         
  -5   7   4          0.57         -2.46         2.46 o                         
  -4   7   4          5.67         10.39         2.73 o                         
  -3   7   4          3.05          2.23         2.80 o                         
  -2   7   4          9.58          5.78         1.22 o                         
  -1   7   4         15.60         10.30         1.04 o                         
   0   7   4        248.13        259.85         5.36 o                         
   1   7   4       1478.81       1584.77        13.68 o                         
   2   7   4         95.67         91.26         4.50 o                         
   3   7   4         18.53         16.21         1.99 o                         
   4   7   4          7.18          2.52         1.53 o                         
  -5   8   4          0.69         -1.34         2.18 o                         
  -4   8   4          0.33         -0.37         1.74 o                         
  -3   8   4          7.24          4.08         1.14 o                         
  -2   8   4         70.70         66.99         3.75 o                         
  -1   8   4         52.10         46.30         2.28 o                         
   0   8   4       1333.97       1416.59        13.15 o                         
   1   8   4        201.53        206.55         5.14 o                         
   2   8   4         80.70         84.98         4.51 o                         
   3   8   4          0.62         -0.27         0.65 o                         
   4   8   4          0.87          0.42         1.12 o                         
  -5   9   4          3.11          1.07         2.41 o                         
  -4   9   4          9.20          6.97         1.48 o                         
  -3   9   4         43.02         48.76         4.37 o                         
  -2   9   4         14.86         17.31         2.01 o                         
  -1   9   4         10.94          6.28         0.61 o                         
   0   9   4         23.85         18.62         1.51 o                         
   1   9   4        207.69        199.99         4.81 o                         
   2   9   4         15.07         14.89         1.28 o                         
   3   9   4          5.35          5.18         1.20 o                         
   4   9   4         38.02         42.78         4.02 o                         
  -5  10   4          0.75          1.13         2.10 o                         
  -4  10   4          0.27         -0.47         1.84 o                         
  -3  10   4        178.23        198.84         9.06 o                         
  -2  10   4        283.07        326.83         9.99 o                         
  -1  10   4        257.29        290.39         6.33 o                         
   0  10   4         48.80         36.61         2.22 o                         
   1  10   4         36.69         23.22         1.79 o                         
   2  10   4          0.10         -0.46         0.61 o                         
   3  10   4         19.72         21.28         2.59 o                         
   4  10   4          5.40          2.76         1.07 o                         
  -5  11   4          4.09         -1.21         1.98 o                         
  -4  11   4          1.23          0.10         1.42 o                         
  -3  11   4          4.24          3.03         1.38 o                         
  -2  11   4          0.44          0.08         1.09 o                         
  -1  11   4         50.91         58.10         2.92 o                         
   0  11   4         66.16         77.52         3.39 o                         
   1  11   4        257.42        260.32         6.13 o                         
   2  11   4         29.28         24.68         1.97 o                         
   3  11   4         22.37         20.63         2.63 o                         
   4  11   4          2.24         -1.19         1.57 o                         
  -4  12   4          3.98         -0.59         1.74 o                         
  -3  12   4         57.31         62.14         6.46 o                         
  -2  12   4        109.16        125.54         6.41 o                         
  -1  12   4         22.61         23.70         1.92 o                         
   0  12   4        119.97        139.02         4.73 o                         
   1  12   4        163.14        155.13         4.98 o                         
   2  12   4        150.55        158.12         5.12 o                         
   3  12   4          6.12          3.99         1.34 o                         
   4  12   4          8.47          6.45         3.56 o                         
  -4  13   4         43.38         49.14         6.58 o                         
  -3  13   4         21.38         20.68         4.11 o                         
  -2  13   4         11.26          9.43         2.17 o                         
  -1  13   4         21.87         19.16         2.09 o                         
   0  13   4         24.02         14.59         1.65 o                         
   1  13   4         46.47         44.26         3.10 o                         
   2  13   4          0.13          0.36         0.75 o                         
   3  13   4          2.60          1.37         1.11 o                         
   4  13   4          9.14          9.38         3.03 o                         
  -4  14   4         17.32         22.77         4.40 o                         
  -3  14   4         18.04         25.12         4.42 o                         
  -2  14   4        153.39        161.21         7.68 o                         
  -1  14   4         38.65         40.76         2.72 o                         
   0  14   4        131.33        126.51         4.89 o                         
   1  14   4         54.39         48.75         3.00 o                         
   2  14   4          1.27          3.19         0.90 o                         
   3  14   4         15.45         13.35         2.17 o                         
   4  14   4          5.25          6.73         2.08 o                         
  -4  15   4         37.42         33.76         5.66 o                         
  -3  15   4         26.00         25.07         5.35 o                         
  -2  15   4         26.90         19.39         2.65 o                         
  -1  15   4          0.20         -0.81         0.81 o                         
   0  15   4         79.69         81.11         4.12 o                         
   1  15   4         21.27         20.42         2.59 o                         
   2  15   4          0.01          0.03         1.06 o                         
   3  15   4          4.25          6.48         1.75 o                         
   4  15   4          0.01          0.46         1.30 o                         
  -4  16   4          0.20          2.21         2.29 o                         
  -3  16   4          4.10          1.35         1.55 o                         
  -2  16   4         73.78         84.95         5.89 o                         
  -1  16   4         81.79         71.90         3.89 o                         
   0  16   4        553.51        584.96        13.16 o                         
   1  16   4         47.63         49.12         3.41 o                         
   2  16   4        118.26        122.85         5.25 o                         
   3  16   4          3.83          3.52         1.41 o                         
   4  16   4          2.34          4.67         2.76 o                         
  -4  17   4          0.69          4.35         2.37 o                         
  -3  17   4          2.17          5.20         2.20 o                         
  -2  17   4         39.93         40.18         4.06 o                         
  -1  17   4          5.18          2.80         1.01 o                         
   0  17   4        223.16        233.67         8.55 o                         
   1  17   4        302.22        337.86         8.74 o                         
   2  17   4          0.28          0.12         0.78 o                         
   3  17   4          0.60          0.61         1.17 o                         
   4  17   4          5.44          3.75         2.05 o                         
  -4  18   4          0.88          3.32         2.17 o                         
  -3  18   4          6.03          9.97         2.74 o                         
  -2  18   4         58.52         63.96         5.19 o                         
  -1  18   4          1.58          0.77         1.24 o                         
   0  18   4        303.81        322.66        10.36 o                         
   1  18   4        141.42        144.81         5.98 o                         
   2  18   4        148.32        154.16         6.58 o                         
   3  18   4          2.70         -1.06         1.48 o                         
   4  18   4          0.00         -1.06         3.26 o                         
  -4  19   4          0.04          0.44         2.71 o                         
  -3  19   4          3.45          4.76         3.67 o                         
  -2  19   4         30.28         27.76         3.57 o                         
  -1  19   4         11.91          6.74         1.52 o                         
   0  19   4         28.07         28.34         3.32 o                         
   1  19   4        128.97        127.17         5.81 o                         
   2  19   4         40.54         40.06         3.30 o                         
   3  19   4          1.52          0.57         1.79 o                         
   4  19   4          1.29          1.30         1.85 o                         
  -4  20   4          1.37          1.31         4.47 o                         
  -3  20   4          1.90          5.48         2.06 o                         
  -2  20   4          2.26          1.34         1.47 o                         
  -1  20   4         12.77          7.70         2.01 o                         
   0  20   4        199.66        201.29         8.80 o                         
   1  20   4         88.56         90.22         4.93 o                         
   2  20   4         42.14         50.94         3.77 o                         
   3  20   4          4.39          2.42         1.29 o                         
   4  20   4          3.46          2.08         3.43 o                         
  -4  21   4          0.19          2.05         1.79 o                         
  -3  21   4          1.34          0.49         1.86 o                         
  -2  21   4         22.92         19.98         3.30 o                         
  -1  21   4          0.18          2.75         1.16 o                         
   0  21   4          0.07         -1.33         1.33 o                         
   1  21   4         23.69         23.71         2.71 o                         
   2  21   4         68.26         69.47         4.63 o                         
   3  21   4          0.05         -0.47         1.38 o                         
   4  21   4          6.86          3.36         2.57 o                         
  -3  22   4          0.04         -2.55         2.63 o                         
  -2  22   4          2.92          1.84         1.08 o                         
  -1  22   4         11.18          6.86         1.67 o                         
   0  22   4          8.62          2.77         2.61 o                         
   1  22   4         83.30         87.18         5.24 o                         
   2  22   4          2.78          2.89         1.09 o                         
   3  22   4          0.55         -2.46         2.46 o                         
  -3  23   4          5.45          5.85         3.03 o                         
  -2  23   4         18.26         14.13         3.06 o                         
  -1  23   4         19.39         17.59         3.09 o                         
   0  23   4          4.33          3.41         1.41 o                         
   1  23   4         16.54         19.76         2.58 o                         
   2  23   4          0.82         -1.06         1.06 o                         
   3  23   4          2.73          4.46         2.11 o                         
  -3  24   4          0.41          2.04         1.82 o                         
  -2  24   4         10.02          8.60         2.41 o                         
  -1  24   4          0.79          0.85         1.28 o                         
   0  24   4         11.70         11.28         2.67 o                         
   1  24   4          0.87          1.66         0.91 o                         
   2  24   4          0.39         -1.04         1.80 o                         
   3  24   4          0.00          3.12         2.27 o                         
  -3  25   4          0.15         -2.67         2.67 o                         
  -2  25   4          0.01         -1.84         1.84 o                         
  -1  25   4          2.83          2.63         1.35 o                         
   0  25   4         18.21         15.17         2.73 o                         
   1  25   4          0.18          2.57         1.10 o                         
   2  25   4          0.13         -1.09         1.35 o                         
   3  25   4          1.61          1.50         1.75 o                         
  -3  26   4          0.00          5.17         2.75 o                         
  -2  26   4          6.59          2.40         1.58 o                         
  -1  26   4          7.03          0.86         1.45 o                         
   0  26   4          3.26         -0.13         1.23 o                         
   1  26   4          0.76          2.02         1.40 o                         
   2  26   4          0.49          0.93         1.77 o                         
   3  26   4          1.28          0.80         2.05 o                         
  -2  27   4          0.01         -0.99         1.90 o                         
  -1  27   4          0.26          1.55         1.52 o                         
   0  27   4          0.19          0.88         1.35 o                         
   1  27   4          6.89          6.77         2.02 o                         
   2  27   4          1.93          0.98         1.47 o                         
  -2  28   4          0.01         -0.28         2.94 o                         
  -1  28   4          0.13         -0.98         1.68 o                         
   0  28   4          1.06         -1.00         2.44 o                         
   1  28   4          0.38          0.26         1.04 o                         
   2  28   4          0.01         -1.73         1.73 o                         
  -2  29   4          2.26          6.59         2.01 o                         
  -1  29   4          0.03         -1.78         1.78 o                         
   0  29   4          4.08          4.06         3.45 o                         
   1  29   4          0.22          0.22         1.63 o                         
   2  29   4          2.76          4.48         2.27 o                         
  -1  30   4          2.64          0.44         1.64 o                         
   0  30   4          3.25          1.33         1.75 o                         
   1  30   4          0.16         -0.18         1.77 o                         
  -1  31   4          1.73          2.17         2.99 o                         
   0  31   4          0.15          0.18         1.63 o                         
   1  31   4          1.45         -0.71         1.37 o                         
   0  32   4          3.20          5.64         2.67 o                         
  -5   0   5          4.16          3.90         3.19 o                         
  -3   0   5         86.74         77.80         9.24 o                         
  -1   0   5       1947.63       2035.35        21.69 o                         
   1   0   5         10.67         10.66         1.12 o                         
   3   0   5        797.71        910.46        30.31 o                         
  -5   1   5          4.74          3.19         3.16 o                         
  -4   1   5          4.35          3.95         1.32 o                         
  -3   1   5         59.35         56.78         5.74 o                         
  -2   1   5          7.12          6.88         0.99 o                         
  -1   1   5         10.10         11.09         1.08 o                         
   0   1   5        376.33        371.02         6.12 o                         
   1   1   5         28.97         26.57         1.17 o                         
   2   1   5        271.11        247.78        10.34 o                         
   3   1   5         87.53         93.74         7.15 o                         
   4   1   5         53.58         68.91         6.94 o                         
  -5   2   5          9.67          5.07         3.45 o                         
  -4   2   5          0.51          0.24         1.78 o                         
  -3   2   5          7.40          4.08         1.07 o                         
  -2   2   5        183.84        193.45         4.67 o                         
  -1   2   5         37.41         38.69         2.09 o                         
   0   2   5        219.26        231.14         4.32 o                         
   1   2   5        289.92        279.13         6.22 o                         
   2   2   5         68.35         66.41         3.44 o                         
   3   2   5        187.42        214.43        10.46 o                         
   4   2   5        149.93        171.44        10.46 o                         
  -5   3   5          1.87          0.74         2.55 o                         
  -4   3   5        144.14        170.35        11.69 o                         
  -3   3   5        135.80        126.20         8.98 o                         
  -2   3   5         39.54         38.65         3.11 o                         
  -1   3   5         18.23         16.99         1.34 o                         
   0   3   5        592.94        649.63         8.22 o                         
   1   3   5        260.83        256.56         6.28 o                         
   2   3   5          7.61          7.89         1.06 o                         
   3   3   5          0.34         -0.06         0.88 o                         
   4   3   5         14.69         11.64         3.20 o                         
  -5   4   5          0.22          0.40         1.90 o                         
  -4   4   5         39.31         43.16         6.08 o                         
  -3   4   5        173.72        191.77        10.79 o                         
  -2   4   5        286.43        318.98         9.03 o                         
  -1   4   5          9.16          6.66         0.95 o                         
   0   4   5        554.37        548.97         7.72 o                         
   1   4   5        196.34        200.37         5.75 o                         
   2   4   5         35.73         34.02         2.61 o                         
   3   4   5          3.87          0.44         1.28 o                         
   4   4   5          1.16         -1.74         1.74 o                         
  -5   5   5          4.22          4.61         2.24 o                         
  -4   5   5         34.92         33.41        10.27 o                         
  -3   5   5          0.09          0.57         1.21 o                         
  -2   5   5          3.10          2.67         1.09 o                         
  -1   5   5        481.85        524.24         7.98 o                         
   0   5   5        388.41        373.31         6.46 o                         
   1   5   5          2.33          3.07         0.83 o                         
   2   5   5          7.67          7.18         1.15 o                         
   3   5   5          0.13         -0.33         0.80 o                         
   4   5   5          1.68          0.44         1.36 o                         
  -5   6   5          0.90          0.66         4.10 o                         
  -4   6   5        142.74        166.91        11.80 o                         
  -3   6   5          5.32          2.49         1.58 o                         
  -2   6   5          0.31         -0.48         1.04 o                         
  -1   6   5          3.06          2.95         0.53 o                         
   0   6   5        684.17        682.94         9.02 o                         
   1   6   5       1041.12       1173.74        15.04 o                         
   2   6   5          2.89          2.12         0.67 o                         
   3   6   5         61.83         62.04         4.19 o                         
   4   6   5          0.14         -0.62         1.31 o                         
  -5   7   5          2.06          3.24         2.02 o                         
  -4   7   5         13.38         13.22         3.27 o                         
  -3   7   5         12.80         10.13         2.31 o                         
  -2   7   5         48.33         41.91         3.54 o                         
  -1   7   5         53.93         62.87         2.60 o                         
   0   7   5        439.62        455.08         7.57 o                         
   1   7   5         80.45         84.59         2.65 o                         
   2   7   5        260.60        282.52         8.34 o                         
   3   7   5         24.39         24.87         2.75 o                         
   4   7   5          2.17         -0.45         1.55 o                         
  -5   8   5          1.32          0.61         1.49 o                         
  -4   8   5          0.02          1.85         1.90 o                         
  -3   8   5         11.26          7.34         1.53 o                         
  -2   8   5          1.13          1.27         0.70 o                         
  -1   8   5         39.44         38.22         2.31 o                         
   0   8   5          0.91         -0.28         0.57 o                         
   1   8   5        287.52        302.00         5.60 o                         
   2   8   5          0.00          0.65         0.98 o                         
   3   8   5         11.83          9.70         1.65 o                         
   4   8   5          1.61         -0.52         2.12 o                         
  -4   9   5         25.31         31.95         4.01 o                         
  -3   9   5          1.63          2.64         1.65 o                         
  -2   9   5        217.48        260.69         7.91 o                         
  -1   9   5        190.47        199.68         5.34 o                         
   0   9   5          6.41          4.56         0.68 o                         
   1   9   5          1.01          0.41         0.73 o                         
   2   9   5         73.45         75.44         4.55 o                         
   3   9   5         18.10         15.84         2.22 o                         
   4   9   5          0.92         -1.10         2.04 o                         
  -4  10   5          8.13          2.94         1.74 o                         
  -3  10   5          2.74          0.61         1.06 o                         
  -2  10   5        222.15        253.59         9.11 o                         
  -1  10   5        215.44        218.76         5.74 o                         
   0  10   5          2.17          5.18         0.93 o                         
   1  10   5        134.07        138.73         4.74 o                         
   2  10   5         30.79         32.10         2.89 o                         
   3  10   5         15.58         12.51         2.05 o                         
   4  10   5          1.00          0.16         2.36 o                         
  -4  11   5          8.63          4.80         2.06 o                         
  -3  11   5          6.05          6.90         1.57 o                         
  -2  11   5        105.37        115.29         6.65 o                         
  -1  11   5        130.04        138.02         4.73 o                         
   0  11   5         21.72         25.11         1.94 o                         
   1  11   5          0.10         -0.55         0.58 o                         
   2  11   5         17.40         21.98         2.57 o                         
   3  11   5          0.57         -0.74         1.20 o                         
   4  11   5          7.10          9.11         2.39 o                         
  -4  12   5          7.35         15.32         3.66 o                         
  -3  12   5          3.75          2.98         2.21 o                         
  -2  12   5         56.81         50.03         4.20 o                         
  -1  12   5          0.26          1.30         0.53 o                         
   0  12   5         63.20         66.21         3.43 o                         
   1  12   5        154.45        164.22         5.23 o                         
   2  12   5          6.04          5.69         1.43 o                         
   3  12   5        115.11        119.81         6.81 o                         
   4  12   5          0.47          0.32         3.26 o                         
  -4  13   5          5.76          0.69         1.48 o                         
  -3  13   5        100.21        110.75         8.87 o                         
  -2  13   5         32.58         32.20         3.57 o                         
  -1  13   5         26.83         26.64         2.23 o                         
   0  13   5        120.57        126.62         4.86 o                         
   1  13   5         87.52         94.70         4.09 o                         
   2  13   5          6.69          4.89         1.44 o                         
   3  13   5          1.96          2.70         0.85 o                         
   4  13   5          1.07         -3.14         3.14 o                         
  -4  14   5          0.43         -1.71         1.81 o                         
  -3  14   5         13.98         19.07         4.16 o                         
  -2  14   5         13.45         15.28         2.37 o                         
  -1  14   5          6.52          4.59         1.20 o                         
   0  14   5        244.41        259.49         7.20 o                         
   1  14   5        110.31        107.62         4.52 o                         
   2  14   5          0.93         -2.40         2.40 o                         
   3  14   5          8.39          7.44         1.69 o                         
   4  14   5          4.38         -0.47         2.15 o                         
  -4  15   5          5.07          3.33         2.68 o                         
  -3  15   5         75.02         75.21         7.66 o                         
  -2  15   5        157.59        173.10         8.29 o                         
  -1  15   5         59.86         52.74         3.79 o                         
   0  15   5         96.43         86.95         4.31 o                         
   1  15   5         43.43         42.04         2.85 o                         
   2  15   5          7.62          7.37         1.29 o                         
   3  15   5          1.36          1.07         1.66 o                         
   4  15   5         12.32          8.08         4.00 o                         
  -4  16   5          0.09          3.27         2.40 o                         
  -3  16   5         62.21         77.04         7.83 o                         
  -2  16   5         19.08         19.59         2.91 o                         
  -1  16   5          2.31          0.13         1.36 o                         
   0  16   5        109.28        100.47         4.72 o                         
   1  16   5        307.97        339.51         8.56 o                         
   2  16   5         25.69         27.88         3.17 o                         
   3  16   5          0.00         -0.71         1.40 o                         
   4  16   5          1.45          4.50         4.00 o                         
  -4  17   5          4.28          1.40         1.65 o                         
  -3  17   5          0.89          5.17         2.72 o                         
  -2  17   5          2.87         -0.52         1.16 o                         
  -1  17   5          1.77         -0.61         0.81 o                         
   0  17   5         80.02         71.14         4.06 o                         
   1  17   5         16.07         17.44         2.27 o                         
   2  17   5         30.66         34.14         4.46 o                         
   3  17   5         13.46          6.02         2.56 o                         
   4  17   5          0.30          0.91         2.45 o                         
  -4  18   5          0.37          1.63         3.34 o                         
  -3  18   5         16.16         12.15         3.19 o                         
  -2  18   5         12.79         10.00         2.27 o                         
  -1  18   5          5.76          5.78         0.96 o                         
   0  18   5          5.07          5.86         1.30 o                         
   1  18   5        494.68        530.98        11.58 o                         
   2  18   5         10.79          8.13         4.65 o                         
   3  18   5          1.10          0.76         1.06 o                         
   4  18   5          7.07          0.27         2.52 o                         
  -4  19   5          1.06          0.65         2.01 o                         
  -3  19   5          0.10          0.18         1.61 o                         
  -2  19   5          1.94          1.60         1.91 o                         
  -1  19   5         70.14         68.46         4.32 o                         
   0  19   5        343.69        336.13         9.42 o                         
   1  19   5          0.03          2.38         0.98 o                         
   2  19   5         10.83          5.88         3.60 o                         
   3  19   5          5.59          3.15         1.18 o                         
   4  19   5          1.58          5.24         4.64 o                         
  -4  20   5          0.98          0.84         2.09 o                         
  -3  20   5          0.00         -1.06         2.06 o                         
  -2  20   5         27.03         27.52         3.81 o                         
  -1  20   5          5.59          3.74         1.42 o                         
   0  20   5          5.20          2.36         0.74 o                         
   1  20   5         42.99         33.47         3.03 o                         
   2  20   5         13.63         13.52         2.53 o                         
   3  20   5          3.94          3.91         1.38 o                         
   4  20   5          0.57          1.31         2.10 o                         
  -3  21   5          0.54          1.25         1.29 o                         
  -2  21   5          4.56          3.17         1.39 o                         
  -1  21   5         92.69         97.19         5.35 o                         
   0  21   5          5.62          4.64         1.27 o                         
   1  21   5         15.11         14.16         2.07 o                         
   2  21   5          0.80          1.45         1.37 o                         
   3  21   5         30.49         30.44         5.26 o                         
  -3  22   5          0.09         -2.72         2.72 o                         
  -2  22   5          3.95          6.21         2.85 o                         
  -1  22   5         15.62         14.54         2.24 o                         
   0  22   5          4.94          3.19         1.08 o                         
   1  22   5         20.88         26.29         2.93 o                         
   2  22   5         21.44         23.80         3.85 o                         
   3  22   5         14.60         14.41         3.30 o                         
  -3  23   5          0.21         -1.35         1.82 o                         
  -2  23   5          9.37          8.20         2.68 o                         
  -1  23   5         11.93         11.60         2.00 o                         
   0  23   5         16.86         13.29         2.03 o                         
   1  23   5          4.38          3.56         1.50 o                         
   2  23   5         27.99         33.99         4.15 o                         
   3  23   5          0.10         -1.64         8.54 o                         
  -3  24   5          3.20          4.29         2.37 o                         
  -2  24   5          0.30          1.44         1.38 o                         
  -1  24   5          9.84          8.60         1.73 o                         
   0  24   5          0.04         -0.07         1.25 o                         
   1  24   5         29.12         28.40         3.25 o                         
   2  24   5          0.15          0.98         1.50 o                         
   3  24   5          7.59          5.58         2.61 o                         
  -3  25   5          0.06         -1.11         2.61 o                         
  -2  25   5          0.47          1.08         2.81 o                         
  -1  25   5          2.99          5.49         2.34 o                         
   0  25   5          1.35          2.22         1.56 o                         
   1  25   5          4.18          2.99         1.35 o                         
   2  25   5          2.85          0.26         1.53 o                         
   3  25   5          0.27          1.75         1.71 o                         
  -2  26   5          1.12          0.62         1.62 o                         
  -1  26   5          0.16          0.53         1.85 o                         
   0  26   5          2.59          2.06         1.57 o                         
   1  26   5          1.05          1.47         0.99 o                         
   2  26   5          2.83          4.65         1.70 o                         
  -2  27   5          0.32          0.72         2.17 o                         
  -1  27   5          4.09          3.02         2.81 o                         
   0  27   5          2.35          1.06         1.10 o                         
   1  27   5          0.00         -0.99         1.18 o                         
   2  27   5          1.22          2.67         3.39 o                         
  -2  28   5          6.04          5.76         2.51 o                         
  -1  28   5          0.29          1.31         1.80 o                         
   0  28   5          0.07         -0.78         1.33 o                         
   1  28   5          5.31          8.12         2.39 o                         
   2  28   5          0.15          1.55         1.51 o                         
  -2  29   5          0.50          1.20         1.50 o                         
  -1  29   5          3.33          2.46         2.45 o                         
   0  29   5          0.39          0.86         1.47 o                         
   1  29   5          0.00         -1.19         1.82 o                         
   2  29   5          0.49          1.07         2.48 o                         
  -1  30   5          2.42          1.20         2.23 o                         
   0  30   5          5.09          4.48         2.38 o                         
   1  30   5          2.36          1.44         2.08 o                         
  -1  31   5          2.00          0.30         2.27 o                         
   0  31   5          6.89          9.88         3.50 o                         
   1  31   5          0.02          1.10         1.69 o                         
  -4   0   6          3.53          0.17         2.17 o                         
  -2   0   6          2.63          2.75         1.00 o                         
   0   0   6        750.10        799.34        14.01 o                         
   2   0   6        491.47        472.07        20.54 o                         
   4   0   6         88.17         88.08        10.85 o                         
  -5   1   6          0.23         -0.30         1.82 o                         
  -4   1   6          3.63          3.28         2.05 o                         
  -3   1   6          8.89          1.61         2.75 o                         
  -2   1   6         40.44         47.67         2.59 o                         
  -1   1   6         32.64         38.92         2.24 o                         
   0   1   6         34.82         36.46         2.08 o                         
   1   1   6         17.66         13.54         1.02 o                         
   2   1   6        236.20        237.77        10.35 o                         
   3   1   6         55.19         70.59         6.34 o                         
   4   1   6          0.08          6.70         2.56 o                         
  -5   2   6          3.11         -0.86         2.19 o                         
  -4   2   6         23.40         24.06         4.66 o                         
  -3   2   6         50.36         42.00         5.87 o                         
  -2   2   6        122.48        123.86         4.13 o                         
  -1   2   6       1119.92       1183.24        12.84 o                         
   0   2   6          5.32          2.27         0.68 o                         
   1   2   6          0.58          0.59         0.35 o                         
   2   2   6         38.04         40.62         2.99 o                         
   3   2   6        325.99        377.73        14.57 o                         
   4   2   6         96.76        111.45         8.78 o                         
  -5   3   6          0.50          0.18         2.05 o                         
  -4   3   6          7.46          5.53         2.45 o                         
  -3   3   6        227.72        266.07        15.48 o                         
  -2   3   6         30.13         29.91         2.72 o                         
  -1   3   6       1641.33       1731.86        15.59 o                         
   0   3   6          0.62          1.84         0.64 o                         
   1   3   6          1.92          0.54         0.63 o                         
   2   3   6          7.85          5.05         0.96 o                         
   3   3   6          4.42          1.35         0.90 o                         
   4   3   6          0.05          0.76         3.10 o                         
  -5   4   6         13.69         12.25         4.20 o                         
  -4   4   6         26.94         25.41         4.83 o                         
  -3   4   6        249.54        261.08        14.00 o                         
  -2   4   6        103.63        111.87         5.50 o                         
  -1   4   6          6.88          6.36         1.02 o                         
   0   4   6         55.48         51.40         2.56 o                         
   1   4   6        111.66        104.49         4.41 o                         
   2   4   6         10.40          7.32         1.24 o                         
   3   4   6          1.53          1.01         2.03 o                         
   4   4   6          0.44         -1.82         1.82 o                         
  -5   5   6          4.05          4.96         2.28 o                         
  -4   5   6          1.16         -1.35         2.01 o                         
  -3   5   6          5.10          7.64         2.74 o                         
  -2   5   6         21.97         18.56         2.20 o                         
  -1   5   6         28.49         28.35         2.03 o                         
   0   5   6       1130.53       1247.23        12.92 o                         
   1   5   6         45.81         45.25         2.96 o                         
   2   5   6          0.45          0.21         0.68 o                         
   3   5   6          8.94          9.21         2.15 o                         
   4   5   6          0.00          1.23         1.68 o                         
  -4   6   6          1.35          2.41         1.79 o                         
  -3   6   6        203.95        219.95         9.01 o                         
  -2   6   6         42.45         38.31         3.32 o                         
  -1   6   6        205.25        207.91         5.06 o                         
   0   6   6        115.43        124.01         4.11 o                         
   1   6   6        135.06        125.73         5.22 o                         
   2   6   6          0.31         -0.02         1.12 o                         
   3   6   6         15.57         13.52         2.00 o                         
   4   6   6          7.59          1.92         1.51 o                         
  -4   7   6          1.25          0.68         1.77 o                         
  -3   7   6         82.36         82.38         7.03 o                         
  -2   7   6        205.30        223.42         8.40 o                         
  -1   7   6          7.36          7.68         1.08 o                         
   0   7   6         97.87        103.95         3.88 o                         
   1   7   6        264.35        263.70         7.81 o                         
   2   7   6         24.51         21.85         2.35 o                         
   3   7   6         31.82         31.19         3.18 o                         
   4   7   6          4.62          2.92         3.80 o                         
  -4   8   6          0.30         -1.91         2.83 o                         
  -3   8   6          4.65          2.06         1.28 o                         
  -2   8   6        102.73        111.46         6.02 o                         
  -1   8   6          1.35          0.97         0.54 o                         
   0   8   6        238.80        242.07         6.06 o                         
   1   8   6         90.55         93.36         4.71 o                         
   2   8   6         80.06         91.18         5.02 o                         
   3   8   6          5.73          6.13         1.00 o                         
   4   8   6          0.48         -0.28         1.16 o                         
  -4   9   6          1.35          3.89         1.72 o                         
  -3   9   6        102.04        121.39         6.21 o                         
  -2   9   6         11.44          8.99         1.59 o                         
  -1   9   6        193.70        204.99         5.76 o                         
   0   9   6         64.17         66.59         3.23 o                         
   1   9   6         57.61         57.08         2.61 o                         
   2   9   6         15.27         15.87         2.07 o                         
   3   9   6          3.06          2.67         1.07 o                         
   4   9   6          4.54          2.38         1.53 o                         
  -4  10   6          2.63          2.41         1.18 o                         
  -3  10   6          3.29          2.23         1.05 o                         
  -2  10   6         17.73         18.86         2.92 o                         
  -1  10   6          7.19          4.62         0.74 o                         
   0  10   6         30.25         27.59         2.44 o                         
   1  10   6         92.96        108.71         5.94 o                         
   2  10   6          9.61          8.47         1.91 o                         
   3  10   6          0.46         -0.89         0.89 o                         
   4  10   6          5.19          6.83         2.75 o                         
  -4  11   6          0.37          0.68         1.63 o                         
  -3  11   6         49.24         49.08         4.09 o                         
  -2  11   6          1.24          1.21         1.96 o                         
  -1  11   6        141.21        148.30         5.17 o                         
   0  11   6        135.10        154.21         5.23 o                         
   1  11   6          4.98          3.24         0.78 o                         
   2  11   6         15.37         12.75         1.93 o                         
   3  11   6          2.88          2.84         1.02 o                         
   4  11   6          7.58          6.48         3.87 o                         
  -4  12   6          2.82          1.13         1.58 o                         
  -3  12   6         29.14         27.79         3.77 o                         
  -2  12   6        148.55        145.65         7.51 o                         
  -1  12   6         35.86         29.13         2.33 o                         
   0  12   6          0.27          0.13         0.50 o                         
   1  12   6          0.11          0.34         0.54 o                         
   2  12   6        104.28        105.14         6.04 o                         
   3  12   6         14.95         17.39         2.58 o                         
   4  12   6         13.65         17.09         3.73 o                         
  -4  13   6          0.89          1.09         1.55 o                         
  -3  13   6         17.89         19.20         3.15 o                         
  -2  13   6        120.89        132.89         7.20 o                         
  -1  13   6         13.59          9.12         2.08 o                         
   0  13   6          7.41          3.89         0.98 o                         
   1  13   6          0.72          0.10         1.10 o                         
   2  13   6        154.71        159.41         7.47 o                         
   3  13   6          5.37          4.43         1.55 o                         
   4  13   6          2.34          5.16         3.04 o                         
  -4  14   6          0.41          0.54         1.60 o                         
  -3  14   6          6.94          9.04         1.94 o                         
  -2  14   6          8.30          6.64         1.96 o                         
  -1  14   6        433.18        475.30        10.01 o                         
   0  14   6         18.09         18.62         1.97 o                         
   1  14   6          8.62          5.17         1.32 o                         
   2  14   6         23.63         27.83         3.14 o                         
   3  14   6         18.92         16.11         2.58 o                         
   4  14   6          2.83          2.45         3.38 o                         
  -4  15   6          1.05         -0.84         2.00 o                         
  -3  15   6          2.52          3.83         1.77 o                         
  -2  15   6        113.61        114.60         7.02 o                         
  -1  15   6        507.33        537.00        11.01 o                         
   0  15   6         45.38         48.29         3.22 o                         
   1  15   6          3.12          2.41         0.73 o                         
   2  15   6          3.15          4.63         1.62 o                         
   3  15   6         25.89         23.99         3.21 o                         
   4  15   6          0.09         -3.90         3.90 o                         
  -4  16   6          2.40          3.00         2.40 o                         
  -3  16   6          0.00          0.88         1.38 o                         
  -2  16   6         90.08         83.66         6.18 o                         
  -1  16   6         97.73         96.62         4.77 o                         
   0  16   6          7.77          4.99         1.02 o                         
   1  16   6          0.51         -0.67         2.61 o                         
   2  16   6          7.62          6.34         1.44 o                         
   3  16   6          0.42         -0.96         2.11 o                         
   4  16   6          0.08         -2.20         3.04 o                         
  -4  17   6          1.88          0.19         2.84 o                         
  -3  17   6         17.31         19.43         3.42 o                         
  -2  17   6          1.01          1.62         1.48 o                         
  -1  17   6          4.39          3.12         1.20 o                         
   0  17   6        114.83        117.29         7.31 o                         
   1  17   6         37.13         33.07         2.81 o                         
   2  17   6         19.31         15.27         2.35 o                         
   3  17   6          0.08         -0.08         1.14 o                         
   4  17   6          3.70         -0.07         3.01 o                         
  -4  18   6          2.99         10.36         3.66 o                         
  -3  18   6          0.89          1.96         1.69 o                         
  -2  18   6          0.27          1.52         1.15 o                         
  -1  18   6          8.26          7.10         1.89 o                         
   0  18   6         66.27         68.27         4.31 o                         
   1  18   6         23.55         20.79         2.30 o                         
   2  18   6          6.91          4.20         1.31 o                         
   3  18   6         26.15         27.71         3.75 o                         
   4  18   6          0.03         -3.83         3.83 o                         
  -4  19   6          0.07          1.97         1.80 o                         
  -3  19   6          0.57         -0.87         1.54 o                         
  -2  19   6          5.29          4.82         1.40 o                         
  -1  19   6        145.10        136.98         6.95 o                         
   0  19   6        151.10        153.13         6.59 o                         
   1  19   6         85.24         77.50         4.61 o                         
   2  19   6          3.91          4.96         1.61 o                         
   3  19   6          0.08         -1.25         1.25 o                         
  -3  20   6         16.10         20.66         5.45 o                         
  -2  20   6          0.10         -1.64         1.64 o                         
  -1  20   6         19.34         17.88         2.28 o                         
   0  20   6         12.95         11.92         2.14 o                         
   1  20   6          5.43          3.19         1.60 o                         
   2  20   6         29.88         31.76         4.06 o                         
   3  20   6         10.05          8.07         2.78 o                         
  -3  21   6          6.96          5.31         1.52 o                         
  -2  21   6          0.15         -1.21         1.21 o                         
  -1  21   6         36.00         36.20         3.40 o                         
   0  21   6         18.65         13.97         1.96 o                         
   1  21   6         13.95         10.56         1.76 o                         
   2  21   6          5.62          3.63         2.21 o                         
   3  21   6          4.67          5.37         1.91 o                         
  -3  22   6          0.24         -1.82         2.17 o                         
  -2  22   6         12.34         13.41         2.87 o                         
  -1  22   6         24.64         25.93         2.91 o                         
   0  22   6          4.22          1.61         1.32 o                         
   1  22   6          1.77          2.08         1.25 o                         
   2  22   6         26.50         35.75         4.49 o                         
   3  22   6          0.01          0.10         1.14 o                         
  -3  23   6          0.01          0.86         1.80 o                         
  -2  23   6          3.48          5.11         2.20 o                         
  -1  23   6          4.52          4.05         2.19 o                         
   0  23   6          8.70          5.17         1.44 o                         
   1  23   6         15.67         12.07         2.20 o                         
   2  23   6         17.48         16.31         3.12 o                         
   3  23   6         11.77         14.07         4.61 o                         
  -3  24   6          0.19          1.88         1.83 o                         
  -2  24   6         11.90         16.25         6.10 o                         
  -1  24   6          6.10          5.63         1.93 o                         
   0  24   6          0.06          0.94         0.99 o                         
   1  24   6          2.71          4.58         1.34 o                         
   2  24   6          0.56          0.03         1.26 o                         
   3  24   6          1.00         -1.36         4.71 o                         
  -2  25   6          0.00         -0.37         1.86 o                         
  -1  25   6          0.47          0.63         1.37 o                         
   0  25   6          3.21          1.72         1.04 o                         
   1  25   6          6.59          7.79         2.16 o                         
   2  25   6          1.44          0.58         1.64 o                         
  -2  26   6          0.61         -0.01         1.43 o                         
  -1  26   6          1.53          1.86         1.30 o                         
   0  26   6          2.18          3.28         1.15 o                         
   1  26   6          0.01         -1.43         2.24 o                         
   2  26   6          5.37          5.41         3.27 o                         
  -2  27   6          0.07         -1.88         1.88 o                         
  -1  27   6          0.08         -1.33         1.69 o                         
   0  27   6          2.92          3.00         1.63 o                         
   1  27   6          1.58          1.17         1.36 o                         
   2  27   6          0.36         -1.43         1.43 o                         
  -2  28   6          0.37          0.47         2.09 o                         
  -1  28   6          3.18          0.93         1.22 o                         
   0  28   6          0.34         -0.31         1.09 o                         
   1  28   6          0.73         -0.52         1.67 o                         
   2  28   6          0.09         -1.35         1.35 o                         
  -1  29   6          0.00         -1.11         2.14 o                         
   0  29   6          0.01          0.23         1.55 o                         
   1  29   6          1.34         -1.72         1.72 o                         
  -1  30   6          2.42          0.57         1.54 o                         
   0  30   6          1.81          5.23         2.74 o                         
   1  30   6          7.01          7.64         2.42 o                         
  -3   0   7         15.56         13.22         4.05 o                         
  -1   0   7          0.19          0.61         0.51 o                         
   1   0   7        672.49        644.07        13.11 o                         
   3   0   7          2.70          8.15         4.25 o                         
  -4   1   7          5.75          8.54         3.24 o                         
  -3   1   7        105.79        111.34         8.78 o                         
  -2   1   7         10.04         10.25         1.46 o                         
  -1   1   7          6.78          6.05         0.93 o                         
   0   1   7          0.32          0.19         0.81 o                         
   1   1   7        797.31        770.10         8.58 o                         
   2   1   7         10.09         10.23         2.91 o                         
   3   1   7        182.37        208.21        12.15 o                         
   4   1   7          8.62          9.34         2.76 o                         
  -4   2   7         38.87         35.51         5.66 o                         
  -3   2   7         99.67        122.87         9.30 o                         
  -2   2   7          0.69          1.27         0.69 o                         
  -1   2   7        103.90        106.00         4.43 o                         
   0   2   7        777.07        815.62         9.71 o                         
   1   2   7         59.85         55.26         3.21 o                         
   2   2   7        539.67        559.60        16.84 o                         
   3   2   7          2.71         -0.61         4.43 o                         
   4   2   7         20.44         17.46         3.49 o                         
  -4   3   7          0.00         -1.21         1.74 o                         
  -3   3   7          2.82         -0.87         1.71 o                         
  -2   3   7         24.75         20.12         2.38 o                         
  -1   3   7         19.85         20.95         1.86 o                         
   0   3   7        397.54        416.33         7.76 o                         
   1   3   7         30.04         24.25         2.81 o                         
   2   3   7          0.84         -0.91         0.91 o                         
   3   3   7          0.18          2.21         1.73 o                         
   4   3   7          8.54          6.14         2.29 o                         
  -4   4   7         52.91         49.61         6.62 o                         
  -3   4   7          5.02          3.41         1.37 o                         
  -2   4   7         58.08         49.80         3.77 o                         
  -1   4   7        193.75        205.93         5.85 o                         
   0   4   7         42.13         44.71         2.50 o                         
   1   4   7         44.27         45.36         3.03 o                         
   2   4   7         98.07        101.13         4.77 o                         
   3   4   7          0.06         -0.82         3.22 o                         
   4   4   7          5.31          5.13         6.03 o                         
  -4   5   7         54.46         53.31         7.17 o                         
  -3   5   7          0.11         -0.49         1.53 o                         
  -2   5   7         39.36         47.31         3.84 o                         
  -1   5   7         57.65         64.97         3.01 o                         
   0   5   7         76.66         81.97         3.54 o                         
   1   5   7        146.30        165.19         6.10 o                         
   2   5   7          7.06          4.82         0.97 o                         
   3   5   7          1.06         -1.91         1.91 o                         
   4   5   7          0.09         -0.10         2.27 o                         
  -4   6   7          0.62          0.05         2.82 o                         
  -3   6   7          9.34          7.36         2.46 o                         
  -2   6   7        201.31        213.57         8.33 o                         
  -1   6   7         45.24         36.72         2.17 o                         
   0   6   7        255.50        245.84         6.25 o                         
   1   6   7         45.74         44.33         3.29 o                         
   2   6   7          9.01          8.03         1.32 o                         
   3   6   7          0.23          1.86         1.87 o                         
   4   6   7          2.20          2.61         3.72 o                         
  -4   7   7         44.07         43.74         6.34 o                         
  -3   7   7         92.93        102.96         6.59 o                         
  -2   7   7         64.53         63.86         4.72 o                         
  -1   7   7        219.67        205.39         5.96 o                         
   0   7   7         43.70         45.44         2.69 o                         
   1   7   7          1.48          3.87         1.22 o                         
   2   7   7         16.44         16.09         2.07 o                         
   3   7   7          5.41          2.87         1.51 o                         
   4   7   7          6.02          5.37         4.95 o                         
  -4   8   7          0.06          0.51         1.59 o                         
  -3   8   7         41.39         46.94         4.43 o                         
  -2   8   7          7.72          5.35         1.57 o                         
  -1   8   7        666.18        714.92        11.31 o                         
   0   8   7        125.09        126.40         4.66 o                         
   1   8   7         43.10         44.04         3.38 o                         
   2   8   7          1.61          1.93         1.29 o                         
   3   8   7          1.04          0.87         1.49 o                         
   4   8   7          3.23          2.38         2.02 o                         
  -4   9   7          7.13          7.56         1.78 o                         
  -3   9   7          0.04         -0.85         0.85 o                         
  -2   9   7        133.04        141.86         6.21 o                         
  -1   9   7          4.87          4.66         0.80 o                         
   0   9   7         15.41         14.36         1.55 o                         
   1   9   7          0.48         -1.08         1.08 o                         
   2   9   7          4.28          3.99         1.16 o                         
   3   9   7         22.07         25.21         3.92 o                         
   4   9   7          0.61         -1.58         2.30 o                         
  -4  10   7          3.35          0.28         1.53 o                         
  -3  10   7          0.01         -0.73         1.01 o                         
  -2  10   7         21.59         17.17         2.44 o                         
  -1  10   7         24.78         27.33         2.21 o                         
   0  10   7         15.70         13.84         1.51 o                         
   1  10   7          3.69          1.21         0.75 o                         
   2  10   7          2.08          1.10         1.91 o                         
   3  10   7          0.04          1.07         1.17 o                         
   4  10   7          1.94         -1.04         1.60 o                         
  -4  11   7          0.44          0.44         1.45 o                         
  -3  11   7          5.27          3.81         1.53 o                         
  -2  11   7         33.52         29.94         3.69 o                         
  -1  11   7          0.41         -0.69         0.69 o                         
   0  11   7        265.46        267.61         7.24 o                         
   1  11   7         95.77         91.18         5.23 o                         
   2  11   7          0.11          0.41         1.20 o                         
   3  11   7         44.88         36.59         3.82 o                         
   4  11   7          0.13         -0.94         1.68 o                         
  -4  12   7          1.03         -2.03         2.03 o                         
  -3  12   7         15.56         20.95         3.21 o                         
  -2  12   7         78.04         86.03         5.84 o                         
  -1  12   7        271.33        272.38         7.53 o                         
   0  12   7          2.53          1.55         0.67 o                         
   1  12   7          4.05          3.36         1.02 o                         
   2  12   7         18.43         16.71         2.61 o                         
   3  12   7          1.91          0.77         1.28 o                         
   4  12   7          0.36         -0.44         3.31 o                         
  -4  13   7          3.45          5.21         2.64 o                         
  -3  13   7          0.51         -1.07         1.60 o                         
  -2  13   7         39.48         47.39         4.51 o                         
  -1  13   7          1.14          0.70         1.03 o                         
   0  13   7         71.70         70.69         3.85 o                         
   1  13   7        144.35        147.87         7.98 o                         
   2  13   7          2.31          2.89         1.09 o                         
   3  13   7         61.91         60.78         5.20 o                         
   4  13   7          2.72          1.21         1.51 o                         
  -4  14   7          4.55          2.27         5.15 o                         
  -3  14   7         11.74          9.79         2.30 o                         
  -2  14   7         32.74         32.50         3.84 o                         
  -1  14   7         72.50         68.84         3.94 o                         
   0  14   7        213.30        230.94         7.24 o                         
   1  14   7         18.49         11.70         2.04 o                         
   2  14   7         45.91         42.13         4.88 o                         
   3  14   7          4.18          4.79         1.18 o                         
   4  14   7          1.35          0.47         2.25 o                         
  -4  15   7          0.03         -1.99         2.52 o                         
  -3  15   7          0.16          0.39         1.19 o                         
  -2  15   7          3.60          4.49         1.15 o                         
  -1  15   7        112.28        112.93         5.17 o                         
   0  15   7        102.50         94.99         4.78 o                         
   1  15   7         23.01         21.43         5.45 o                         
   2  15   7         15.91         17.25         4.13 o                         
   3  15   7          1.26          2.19         1.69 o                         
   4  15   7          0.39         -5.21         5.21 o                         
  -4  16   7          1.91          4.70         2.54 o                         
  -3  16   7          1.35          1.11         1.08 o                         
  -2  16   7         30.16         29.94         3.86 o                         
  -1  16   7        301.16        313.23         8.89 o                         
   0  16   7        231.31        238.68         7.77 o                         
   1  16   7         17.76         11.91         2.30 o                         
   2  16   7         31.49         32.22         3.74 o                         
   3  16   7          0.15         -0.59         1.36 o                         
   4  16   7          3.60          1.68         2.69 o                         
  -4  17   7          2.14          2.41         2.17 o                         
  -3  17   7          0.25          0.50         1.57 o                         
  -2  17   7         40.55         42.00         4.68 o                         
  -1  17   7         12.93         12.72         1.86 o                         
   0  17   7         11.93          7.28         1.61 o                         
   1  17   7         14.95         13.60         2.42 o                         
   2  17   7          1.30          1.55         1.32 o                         
   3  17   7          1.53          1.51         1.13 o                         
   4  17   7          3.39         11.24         5.09 o                         
  -3  18   7          0.58          3.29         1.99 o                         
  -2  18   7          2.14          1.67         1.15 o                         
  -1  18   7          5.09          0.78         1.47 o                         
   0  18   7         11.53         10.90         1.64 o                         
   1  18   7          9.84          8.09         1.56 o                         
   2  18   7          0.08         -1.26         1.26 o                         
   3  18   7          1.07         -0.20         1.62 o                         
  -3  19   7          2.72          2.95         1.49 o                         
  -2  19   7         28.51         31.74         4.24 o                         
  -1  19   7         58.26         57.31         4.08 o                         
   0  19   7         66.47         57.62         4.15 o                         
   1  19   7          1.72         -0.44         1.40 o                         
   2  19   7          8.01          3.81         1.39 o                         
   3  19   7          0.00          2.37         1.70 o                         
  -3  20   7          2.01          2.35         2.04 o                         
  -2  20   7          1.27          1.42         1.09 o                         
  -1  20   7         18.63         19.28         3.11 o                         
   0  20   7         51.38         46.53         4.22 o                         
   1  20   7          0.39          1.19         1.67 o                         
   2  20   7         11.04         10.63         2.62 o                         
   3  20   7          6.18          2.74         1.71 o                         
  -3  21   7          0.05          0.39         1.46 o                         
  -2  21   7          4.99          5.43         2.04 o                         
  -1  21   7         20.16         22.43         3.57 o                         
   0  21   7          0.06         -0.93         0.93 o                         
   1  21   7         12.33         15.17         2.75 o                         
   2  21   7          5.81          6.50         2.19 o                         
   3  21   7          0.93         -0.28         1.47 o                         
  -3  22   7         14.67         21.59         4.01 o                         
  -2  22   7          9.18          8.90         2.65 o                         
  -1  22   7          1.94          5.03         2.81 o                         
   0  22   7          4.00          2.03         1.28 o                         
   1  22   7          0.14          0.60         1.18 o                         
   2  22   7         28.58         32.65         4.33 o                         
   3  22   7          8.10          9.29         3.05 o                         
  -3  23   7          4.12          2.27         1.71 o                         
  -2  23   7          6.02          7.36         2.02 o                         
  -1  23   7          8.51         10.51         2.80 o                         
   0  23   7         11.65         14.79         2.31 o                         
   1  23   7          3.93          3.31         1.79 o                         
   2  23   7         10.81         12.80         3.16 o                         
   3  23   7         14.43         25.52         7.81 o                         
  -2  24   7          1.10          1.48         1.27 o                         
  -1  24   7         14.98         16.58         3.42 o                         
   0  24   7          7.39          6.07         1.31 o                         
   1  24   7          0.01         -0.16         1.41 o                         
   2  24   7          0.20          0.47         2.10 o                         
  -2  25   7          0.25         -0.17         1.45 o                         
  -1  25   7          1.11          2.95         1.79 o                         
   0  25   7          0.69          0.65         0.91 o                         
   1  25   7          6.69          2.58         1.60 o                         
   2  25   7          3.51          1.64         1.40 o                         
  -2  26   7          5.76          8.25         2.92 o                         
  -1  26   7          4.03          8.81         2.74 o                         
   0  26   7          1.02          1.27         1.27 o                         
   1  26   7          1.27          0.96         2.07 o                         
   2  26   7          1.56          0.24         1.41 o                         
  -2  27   7          2.92          2.61         3.82 o                         
  -1  27   7          0.59          1.50         2.42 o                         
   0  27   7          0.41          1.12         1.23 o                         
   1  27   7          1.21          1.65         1.32 o                         
   2  27   7          0.04          1.10         1.35 o                         
  -1  28   7          0.08          1.91         1.97 o                         
   0  28   7          5.25         11.28         3.88 o                         
   1  28   7          0.58          1.08         1.93 o                         
  -1  29   7          0.09          1.54         1.50 o                         
   0  29   7          0.01          0.81         3.88 o                         
   1  29   7          0.46         -1.15         2.21 o                         
  -4   0   8          4.28         -0.07         2.22 o                         
  -2   0   8        362.72        375.82        17.08 o                         
   0   0   8         15.56         10.76         1.18 o                         
   2   0   8         39.61         39.71         6.82 o                         
   4   0   8          2.16          2.96         2.69 o                         
  -4   1   8          0.05         -0.67         1.34 o                         
  -3   1   8         20.29         17.61         3.66 o                         
  -2   1   8        596.57        634.78        10.99 o                         
  -1   1   8         11.82         11.15         1.43 o                         
   0   1   8        290.14        296.20         6.20 o                         
   1   1   8          2.34          2.21         1.04 o                         
   2   1   8        506.77        537.92        17.57 o                         
   3   1   8         45.31         45.04         5.69 o                         
   4   1   8          0.01         -0.56         4.19 o                         
  -4   2   8          9.24          2.83         3.17 o                         
  -3   2   8         10.13          5.42         2.37 o                         
  -2   2   8         23.38         22.15         1.98 o                         
  -1   2   8          0.22         -0.01         0.96 o                         
   0   2   8        145.00        146.35         4.95 o                         
   1   2   8          2.76          0.16         1.30 o                         
   2   2   8         57.01         57.24         6.01 o                         
   3   2   8         55.61         59.07         6.38 o                         
   4   2   8          2.54          1.24         1.94 o                         
  -4   3   8          3.77          2.60         2.10 o                         
  -3   3   8          2.60          1.03         1.82 o                         
  -2   3   8         44.78         45.18         3.56 o                         
  -1   3   8         70.01         77.51         3.79 o                         
   0   3   8        160.28        174.60         5.41 o                         
   1   3   8        521.44        543.32        11.96 o                         
   2   3   8         38.75         37.57         5.02 o                         
   3   3   8          3.37          2.44         1.56 o                         
   4   3   8          4.20          0.18         2.99 o                         
  -4   4   8          6.89         10.64         3.28 o                         
  -3   4   8         14.80         15.78         3.11 o                         
  -2   4   8          0.01         -1.51         1.51 o                         
  -1   4   8         29.59         22.90         2.08 o                         
   0   4   8        146.52        158.45         5.19 o                         
   1   4   8          0.31          2.08         1.24 o                         
   2   4   8          1.90          1.31         3.41 o                         
   3   4   8          2.83         -0.48         1.55 o                         
   4   4   8          1.88          2.80         1.18 o                         
  -4   5   8          4.47          9.96         3.10 o                         
  -3   5   8         20.36         18.01         3.78 o                         
  -2   5   8         50.52         46.94         3.85 o                         
  -1   5   8          0.31         -0.62         0.62 o                         
   0   5   8         19.43         16.55         1.63 o                         
   1   5   8          3.82          3.10         1.18 o                         
   2   5   8         11.39          7.47         1.49 o                         
   3   5   8          0.00         -1.75         1.75 o                         
   4   5   8          3.60          4.71         6.03 o                         
  -4   6   8          1.28          3.49         2.22 o                         
  -3   6   8          0.16         -0.21         1.53 o                         
  -2   6   8          1.23         -0.27         2.08 o                         
  -1   6   8        191.07        203.04         5.75 o                         
   0   6   8          4.08          3.42         0.73 o                         
   1   6   8         51.68         49.93         4.59 o                         
   2   6   8         10.41          6.78         1.48 o                         
   3   6   8         12.39         13.82         2.89 o                         
   4   6   8          9.00          7.84         2.24 o                         
  -4   7   8          0.50         -0.10         1.53 o                         
  -3   7   8         34.37         32.08         3.79 o                         
  -2   7   8        183.45        201.06         7.58 o                         
  -1   7   8        110.91        105.98         4.61 o                         
   0   7   8          6.72          6.11         1.27 o                         
   1   7   8          0.09         -0.36         0.83 o                         
   2   7   8         21.37         21.13         2.45 o                         
   3   7   8          3.82          3.72         1.18 o                         
   4   7   8         13.06         12.04         3.01 o                         
  -4   8   8          1.87         -0.55         1.46 o                         
  -3   8   8          1.72          1.43         0.88 o                         
  -2   8   8        463.83        530.44        12.44 o                         
  -1   8   8         27.04         24.26         2.24 o                         
   0   8   8        379.18        398.58         8.70 o                         
   1   8   8          2.12          1.23         0.88 o                         
   2   8   8          8.01          7.24         1.26 o                         
   3   8   8          2.21         -1.44         1.70 o                         
   4   8   8          0.00          3.51         2.45 o                         
  -4   9   8          0.10         -0.96         1.61 o                         
  -3   9   8          8.29          8.42         1.67 o                         
  -2   9   8          7.95          9.55         3.04 o                         
  -1   9   8         26.09         20.50         2.66 o                         
   0   9   8         30.21         32.55         2.48 o                         
   1   9   8         15.25         17.97         2.48 o                         
   2   9   8         12.81          9.65         2.09 o                         
   3   9   8          3.01          1.30         1.91 o                         
   4   9   8          4.11          0.09         5.05 o                         
  -4  10   8          3.98          4.16         1.51 o                         
  -3  10   8          5.33          2.43         1.03 o                         
  -2  10   8         16.10         17.10         2.52 o                         
  -1  10   8         46.32         40.94         3.45 o                         
   0  10   8          8.17          5.02         1.08 o                         
   1  10   8          4.09          1.76         1.32 o                         
   2  10   8          7.08          7.30         1.83 o                         
   3  10   8          5.10          5.69         2.84 o                         
   4  10   8          0.13          3.91         2.60 o                         
  -4  11   8          0.33         -1.70         1.70 o                         
  -3  11   8         13.34         13.16         2.22 o                         
  -2  11   8         23.17         22.05         3.02 o                         
  -1  11   8        150.54        144.06         5.64 o                         
   0  11   8          3.73          1.66         1.01 o                         
   1  11   8        102.53        111.49         7.25 o                         
   2  11   8        112.08        104.45         6.20 o                         
   3  11   8          0.76         -0.08         3.64 o                         
   4  11   8          0.12         -2.37         2.37 o                         
  -4  12   8          1.94          0.39         1.70 o                         
  -3  12   8          4.11          1.83         1.30 o                         
  -2  12   8          7.03          2.22         1.01 o                         
  -1  12   8         84.52         90.48         4.54 o                         
   0  12   8        216.05        218.01         7.25 o                         
   1  12   8          3.38          4.37         2.16 o                         
   2  12   8         41.29         37.59         4.86 o                         
   3  12   8          0.70         -0.76         1.75 o                         
   4  12   8          0.00         -0.82         1.41 o                         
  -4  13   8          0.35         -2.01         2.57 o                         
  -3  13   8         21.78         27.71         5.29 o                         
  -2  13   8         99.14        113.05         7.19 o                         
  -1  13   8         77.25         82.40         4.41 o                         
   0  13   8         56.16         52.34         3.47 o                         
   1  13   8          3.16          1.32         0.78 o                         
   2  13   8         63.99         63.60         5.02 o                         
   3  13   8         10.74          9.28         2.79 o                         
   4  13   8          5.04          6.52         5.34 o                         
  -4  14   8          0.02         -0.80         1.88 o                         
  -3  14   8          0.05         -0.93         1.18 o                         
  -2  14   8         24.18         25.31         3.59 o                         
  -1  14   8         19.82         20.00         2.11 o                         
   0  14   8         51.96         42.30         3.10 o                         
   1  14   8          0.00         -1.36         1.36 o                         
   2  14   8          8.48          6.72         1.42 o                         
   3  14   8          4.81         -0.95         3.27 o                         
   4  14   8          0.20          3.21         3.21 o                         
  -4  15   8          0.00          1.26         5.81 o                         
  -3  15   8          0.01         -1.33         1.33 o                         
  -2  15   8          0.08          0.26         1.42 o                         
  -1  15   8          9.00          6.21         1.30 o                         
   0  15   8         12.04         10.01         1.54 o                         
   1  15   8         43.32         40.46         3.83 o                         
   2  15   8         10.30          8.59         2.21 o                         
   3  15   8          1.86          0.99         4.93 o                         
   4  15   8          1.53          8.15         4.69 o                         
  -3  16   8          2.31         -0.83         1.29 o                         
  -2  16   8         55.52         60.86         5.59 o                         
  -1  16   8         80.01         88.02         4.92 o                         
   0  16   8        229.63        242.33         8.09 o                         
   1  16   8         22.73         20.38         2.61 o                         
   2  16   8          0.02         -0.71         1.53 o                         
   3  16   8          1.29         -1.25         2.59 o                         
  -3  17   8          1.50          3.54         1.35 o                         
  -2  17   8         19.40         19.48         3.51 o                         
  -1  17   8         44.09         41.46         4.32 o                         
   0  17   8         12.75         11.06         1.66 o                         
   1  17   8          2.17         -0.30         1.46 o                         
   2  17   8          6.19          2.24         1.36 o                         
   3  17   8          2.11          0.56         1.63 o                         
  -3  18   8          1.87          0.84         1.41 o                         
  -2  18   8         13.44         13.98         2.70 o                         
  -1  18   8         30.85         26.89         3.70 o                         
   0  18   8          0.01          0.84         1.34 o                         
   1  18   8          1.09         -1.21         1.21 o                         
   2  18   8          1.11          0.68         1.17 o                         
   3  18   8          0.77         -2.56         2.56 o                         
  -3  19   8          1.09         -0.75         1.61 o                         
  -2  19   8         38.20         44.11         5.11 o                         
  -1  19   8         14.01         14.43         2.71 o                         
   0  19   8          1.63          0.92         1.08 o                         
   1  19   8         16.52          7.98         1.88 o                         
   2  19   8          0.04         -1.25         1.39 o                         
   3  19   8          5.64          3.07         1.77 o                         
  -3  20   8          0.42          0.39         1.62 o                         
  -2  20   8         17.21         23.96         3.80 o                         
  -1  20   8          9.57         11.31         2.42 o                         
   0  20   8          0.07          0.60         1.58 o                         
   1  20   8          0.01          0.87         1.19 o                         
   2  20   8          0.19          1.52         1.82 o                         
   3  20   8          0.01         -2.75         2.75 o                         
  -3  21   8          4.36          6.88         1.97 o                         
  -2  21   8         18.25         19.96         3.74 o                         
  -1  21   8         33.11         35.95         4.49 o                         
   0  21   8          6.40          7.14         1.54 o                         
   1  21   8         11.11         12.96         2.92 o                         
   2  21   8          1.41          4.15         2.08 o                         
   3  21   8          1.48          0.45         2.07 o                         
  -3  22   8          0.00         -1.10         1.98 o                         
  -2  22   8          6.44          3.47         1.80 o                         
  -1  22   8          1.11         -0.02         1.13 o                         
   0  22   8          0.41         -0.02         2.21 o                         
   1  22   8          4.48          5.58         1.52 o                         
   2  22   8          2.06          3.76         2.57 o                         
   3  22   8          6.05          0.89         4.35 o                         
  -2  23   8         15.78         18.94         4.45 o                         
  -1  23   8          0.05         -0.87         2.02 o                         
   0  23   8          2.39          2.14         1.54 o                         
   1  23   8          5.22          7.72         2.34 o                         
   2  23   8          9.64          9.11         3.05 o                         
  -2  24   8          4.96          4.04         2.68 o                         
  -1  24   8          1.03          2.08         1.72 o                         
   0  24   8          4.51          5.06         2.28 o                         
   1  24   8         11.08         15.41         4.40 o                         
   2  24   8          6.69          4.79         2.04 o                         
  -2  25   8          0.60          0.50         1.69 o                         
  -1  25   8          3.17          5.76         2.17 o                         
   0  25   8          8.33          4.60         2.86 o                         
   1  25   8          0.00          0.77         1.44 o                         
   2  25   8          0.01         -1.16         1.88 o                         
  -2  26   8          5.54          3.38         1.73 o                         
  -1  26   8          3.06          4.32         2.35 o                         
   0  26   8          0.22          0.90         1.49 o                         
   1  26   8          1.24          0.08         1.28 o                         
  -1  27   8          6.55          6.97         2.42 o                         
   0  27   8          0.60          2.70         2.59 o                         
   1  27   8          5.51          3.19         3.03 o                         
  -1  28   8          2.95          8.97         4.14 o                         
   0  28   8          0.08          0.43         3.07 o                         
   1  28   8          0.21         -1.80         2.85 o                         
  -3   0   9        165.35        198.86        18.22 o                         
  -1   0   9        378.21        355.45        12.23 o                         
   1   0   9        657.39        706.88        27.35 o                         
   3   0   9          2.18          4.47         2.74 o                         
  -4   1   9          0.41          0.41         3.82 o                         
  -3   1   9          2.36          0.59         2.36 o                         
  -2   1   9         48.30         42.18         3.02 o                         
  -1   1   9        280.60        314.82         8.08 o                         
   0   1   9          4.87          2.02         1.09 o                         
   1   1   9        236.67        231.44         7.40 o                         
   2   1   9        107.41        116.72         8.50 o                         
   3   1   9          8.20          8.73         2.82 o                         
   4   1   9          0.01         -0.47         1.53 o                         
  -4   2   9          0.29          0.84         1.93 o                         
  -3   2   9          0.05         -0.96         2.28 o                         
  -2   2   9         20.20         17.09         2.13 o                         
  -1   2   9          0.70         -0.83         1.90 o                         
   0   2   9         81.46         72.24         3.68 o                         
   1   2   9        227.05        235.13         7.59 o                         
   2   2   9         11.80         10.83         2.94 o                         
   3   2   9          0.00         -0.93         0.93 o                         
   4   2   9          0.51         -3.07         3.07 o                         
  -4   3   9          0.00          0.98         3.46 o                         
  -3   3   9          3.43          0.45         2.42 o                         
  -2   3   9          6.03          4.74         1.07 o                         
  -1   3   9        148.74        166.64         5.88 o                         
   0   3   9        215.89        216.34         6.41 o                         
   1   3   9        259.62        277.82         8.54 o                         
   2   3   9        103.42        111.03         8.44 o                         
   3   3   9          0.63          0.94         3.77 o                         
   4   3   9          4.94          7.34         2.88 o                         
  -4   4   9          1.59          1.67         2.53 o                         
  -3   4   9          2.60          0.30         1.99 o                         
  -2   4   9         11.90          7.88         1.25 o                         
  -1   4   9          1.06         -0.26         0.48 o                         
   0   4   9         19.43         19.72         2.54 o                         
   1   4   9          4.83          1.39         1.34 o                         
   2   4   9         18.17         18.83         3.01 o                         
   3   4   9         15.51         14.21         5.40 o                         
   4   4   9          1.90         -1.72         2.23 o                         
  -4   5   9          0.07          2.42         2.23 o                         
  -3   5   9          1.54         -1.28         2.51 o                         
  -2   5   9         28.94         25.63         3.00 o                         
  -1   5   9          0.63         -0.78         0.78 o                         
   0   5   9         12.45          8.38         1.29 o                         
   1   5   9          9.62         11.65         1.72 o                         
   2   5   9          1.69          1.33         1.95 o                         
   3   5   9          3.15          3.69         2.14 o                         
   4   5   9          3.86          2.86         2.48 o                         
  -4   6   9         11.82         16.34         4.89 o                         
  -3   6   9          3.25          3.45         2.15 o                         
  -2   6   9          0.97          0.41         0.92 o                         
  -1   6   9          0.38         -1.02         1.09 o                         
   0   6   9         23.32         24.35         2.15 o                         
   1   6   9         18.07         19.25         2.36 o                         
   2   6   9          0.82          0.94         1.57 o                         
   3   6   9         33.00         40.51         5.76 o                         
   4   6   9          1.25         -0.66         6.23 o                         
  -4   7   9          0.95         -0.36         5.72 o                         
  -3   7   9          8.13          8.20         2.41 o                         
  -2   7   9         63.18         56.87         4.14 o                         
  -1   7   9        120.91        130.71         5.49 o                         
   0   7   9        177.40        183.93         6.13 o                         
   1   7   9         57.04         55.81         4.21 o                         
   2   7   9          0.73          0.34         1.78 o                         
   3   7   9          0.15         -1.19         2.25 o                         
   4   7   9          3.53          6.14         2.59 o                         
  -4   8   9          0.34         -1.13         1.71 o                         
  -3   8   9          7.44          4.16         2.33 o                         
  -2   8   9          0.05         -0.07         0.87 o                         
  -1   8   9        618.47        682.90        12.54 o                         
   0   8   9          0.59          0.80         0.74 o                         
   1   8   9         62.72         63.42         4.50 o                         
   2   8   9          2.22          4.21         1.14 o                         
   3   8   9          9.00          8.41         3.09 o                         
   4   8   9          0.15          3.46         2.79 o                         
  -4   9   9          0.64         -0.55         1.70 o                         
  -3   9   9         15.84         18.52         3.31 o                         
  -2   9   9          1.45          1.93         1.38 o                         
  -1   9   9         63.11         75.25         4.22 o                         
   0   9   9         16.62         15.62         1.81 o                         
   1   9   9          0.81         -0.96         1.69 o                         
   2   9   9          0.05          0.46         0.68 o                         
   3   9   9          0.56         -1.54         2.42 o                         
   4   9   9          0.09          0.99         5.97 o                         
  -4  10   9          0.25          2.88         1.46 o                         
  -3  10   9          3.43          3.08         1.01 o                         
  -2  10   9          1.76          1.33         1.09 o                         
  -1  10   9          0.03         -0.99         0.99 o                         
   0  10   9        115.92        106.56         5.71 o                         
   1  10   9         13.58          6.71         2.94 o                         
   2  10   9          1.78         -0.26         1.57 o                         
   3  10   9          1.57          3.19         1.78 o                         
   4  10   9          2.01          5.20         2.99 o                         
  -4  11   9          2.11          0.57         2.67 o                         
  -3  11   9          3.87          3.92         1.41 o                         
  -2  11   9          3.23          3.61         1.01 o                         
  -1  11   9         83.58         84.22         4.53 o                         
   0  11   9        179.87        188.67         6.66 o                         
   1  11   9          0.17          1.31         1.09 o                         
   2  11   9         10.94         11.83         2.32 o                         
   3  11   9          1.13          1.42         3.16 o                         
   4  11   9          1.95         -4.34         4.34 o                         
  -4  12   9          2.04          4.33         2.46 o                         
  -3  12   9          0.50          1.32         1.28 o                         
  -2  12   9         60.00         66.86         5.48 o                         
  -1  12   9          1.54          1.04         0.68 o                         
   0  12   9          0.30         -0.44         0.83 o                         
   1  12   9        360.20        392.18        12.19 o                         
   2  12   9          4.09          6.79         1.63 o                         
   3  12   9          9.73          5.34         2.60 o                         
   4  12   9          1.40          0.71         2.48 o                         
  -3  13   9         25.67         27.77         4.13 o                         
  -2  13   9         33.51         40.95         4.65 o                         
  -1  13   9         33.17         28.73         3.60 o                         
   0  13   9          0.56         -1.08         1.09 o                         
   1  13   9         11.15         14.42         3.37 o                         
   2  13   9          2.27          0.59         1.20 o                         
   3  13   9          8.58          3.86         4.11 o                         
  -3  14   9          2.02          0.60         1.36 o                         
  -2  14   9          2.91         -0.04         0.99 o                         
  -1  14   9          7.14          5.17         2.06 o                         
   0  14   9         12.05          7.20         1.25 o                         
   1  14   9         22.42         18.38         2.62 o                         
   2  14   9          2.74          2.54         1.66 o                         
   3  14   9          0.99         -1.38         1.85 o                         
  -3  15   9          0.13         -0.19         1.19 o                         
  -2  15   9         18.78         15.65         3.01 o                         
  -1  15   9         41.98         39.04         4.18 o                         
   0  15   9         14.32         16.28         2.15 o                         
   1  15   9         19.21         15.66         2.66 o                         
   2  15   9          6.60          1.53         1.61 o                         
   3  15   9          1.99          0.21         2.24 o                         
  -3  16   9          0.57         -0.09         1.60 o                         
  -2  16   9          8.11          6.98         2.16 o                         
  -1  16   9         74.67         65.60         5.38 o                         
   0  16   9         22.45         19.44         2.39 o                         
   1  16   9          8.60          9.40         2.10 o                         
   2  16   9          5.53          7.23         1.92 o                         
   3  16   9          3.05          5.00         1.97 o                         
  -3  17   9          0.23         -0.05         1.65 o                         
  -2  17   9          1.60          0.49         1.36 o                         
  -1  17   9          0.09          1.65         1.16 o                         
   0  17   9         38.69         35.93         3.30 o                         
   1  17   9         64.97         62.87         5.43 o                         
   2  17   9          0.01         -0.71         2.03 o                         
   3  17   9          4.11          6.09         4.89 o                         
  -3  18   9          2.46          2.49         1.44 o                         
  -2  18   9          2.42          2.93         2.44 o                         
  -1  18   9         10.22         11.35         2.66 o                         
   0  18   9         38.62         33.57         3.93 o                         
   1  18   9         22.31         23.96         3.55 o                         
   2  18   9          1.98         -0.80         2.03 o                         
   3  18   9         28.43         38.37         6.20 o                         
  -3  19   9         12.89         14.61         3.28 o                         
  -2  19   9          0.08          0.49         1.80 o                         
  -1  19   9         11.47         12.28         2.61 o                         
   0  19   9         13.70         14.23         2.21 o                         
   1  19   9          5.00          1.75         1.47 o                         
   2  19   9          7.15          2.86         2.11 o                         
   3  19   9          0.12         -1.39         2.12 o                         
  -3  20   9          0.37          0.28         1.96 o                         
  -2  20   9          0.10         -0.81         1.78 o                         
  -1  20   9          2.64          3.37         1.42 o                         
   0  20   9          1.24          0.75         1.62 o                         
   1  20   9          5.35          2.27         2.74 o                         
   2  20   9          5.94          5.56         2.86 o                         
   3  20   9          0.23         -1.57         2.88 o                         
  -2  21   9         24.91         32.61         4.86 o                         
  -1  21   9         13.13         16.58         3.30 o                         
   0  21   9          1.82          0.78         2.51 o                         
   1  21   9          3.08          4.57         1.66 o                         
   2  21   9          0.82          5.78         1.98 o                         
  -2  22   9          5.52          5.23         1.67 o                         
  -1  22   9          0.01          0.88         1.27 o                         
   0  22   9          0.06         -0.25         1.70 o                         
   1  22   9          3.58          1.51         1.48 o                         
   2  22   9          2.59          2.88         2.51 o                         
  -2  23   9          0.19          0.38         1.45 o                         
  -1  23   9          1.75          2.34         1.98 o                         
   0  23   9          1.36         -0.93         1.17 o                         
   1  23   9          6.83          1.73         2.53 o                         
   2  23   9          2.50          3.39         2.93 o                         
  -2  24   9          0.14         -0.01         1.65 o                         
  -1  24   9          1.13          0.54         2.18 o                         
   0  24   9          1.27          5.69         2.45 o                         
   1  24   9          0.96          0.08         1.73 o                         
   2  24   9          3.75          1.99         3.29 o                         
  -1  25   9          0.45          4.75         1.96 o                         
   0  25   9          2.76          0.49         2.29 o                         
   1  25   9          1.96          2.28         1.77 o                         
  -1  26   9          2.36          8.85         3.27 o                         
   0  26   9          0.34          0.38         1.79 o                         
   1  26   9          0.71         -1.97         1.97 o                         
   0  27   9         15.67         23.43         5.43 o                         
  -4   0  10         11.33          9.54         4.94 o                         
  -2   0  10        232.78        244.35        16.85 o                         
   0   0  10          7.86          4.74         1.28 o                         
   2   0  10        164.10        181.81        16.14 o                         
   4   0  10         13.44         13.24         5.21 o                         
  -4   1  10          0.04          1.46         2.92 o                         
  -3   1  10          4.24          3.27         1.89 o                         
  -2   1  10          4.14          3.95         1.44 o                         
  -1   1  10        231.65        242.43         7.62 o                         
   0   1  10        204.39        226.65         6.05 o                         
   1   1  10         90.81         96.68         8.86 o                         
   2   1  10          8.18         12.58         2.97 o                         
   3   1  10          0.07         -1.05         1.77 o                         
   4   1  10          2.95          1.44         1.79 o                         
  -4   2  10          5.96          7.29         3.65 o                         
  -3   2  10          0.76         -2.32         2.32 o                         
  -2   2  10          0.12         -1.16         1.16 o                         
  -1   2  10         19.64         16.74         2.35 o                         
   0   2  10          9.65          7.34         0.99 o                         
   1   2  10          7.08          5.80         1.61 o                         
   2   2  10          2.47         -1.54         1.54 o                         
   3   2  10         10.30          9.07         2.81 o                         
   4   2  10          0.96         -0.29         1.61 o                         
  -4   3  10          0.10         -0.49         2.94 o                         
  -3   3  10         27.57         26.98         4.90 o                         
  -2   3  10         16.76         16.22         2.46 o                         
  -1   3  10        170.59        178.85         5.86 o                         
   0   3  10        211.28        224.16         6.90 o                         
   1   3  10        136.37        147.62         9.40 o                         
   2   3  10         46.20         57.10         9.90 o                         
   3   3  10         12.70         20.38         4.46 o                         
   4   3  10          0.11         -0.10         1.99 o                         
  -4   4  10          0.06         -2.52         6.10 o                         
  -3   4  10          1.11          0.90         2.22 o                         
  -2   4  10          0.18         -0.47         1.03 o                         
  -1   4  10          1.66         -0.95         0.95 o                         
   0   4  10        173.97        189.08         6.42 o                         
   1   4  10         23.96         20.13         2.47 o                         
   2   4  10          2.95          2.37         1.51 o                         
   3   4  10          0.07          0.23         3.10 o                         
   4   4  10          7.90          5.10         2.51 o                         
  -4   5  10          0.06         -0.61         2.07 o                         
  -3   5  10          8.19          9.12         3.25 o                         
  -2   5  10          0.17          0.27         1.05 o                         
  -1   5  10         67.64         64.37         3.88 o                         
   0   5  10         20.18         20.74         2.03 o                         
   1   5  10          9.21          6.91         1.45 o                         
   2   5  10          5.09          0.40         1.33 o                         
   3   5  10          9.44         13.53         3.47 o                         
   4   5  10          3.11          6.44         3.34 o                         
  -4   6  10          0.10         -1.59         2.43 o                         
  -3   6  10          1.22          1.96         1.84 o                         
  -2   6  10          0.14         -0.79         0.96 o                         
  -1   6  10         37.30         39.03         3.95 o                         
   0   6  10          5.48          3.37         1.13 o                         
   1   6  10          4.39          5.51         1.50 o                         
   2   6  10          0.47          0.20         1.77 o                         
   3   6  10          0.00          1.75         2.57 o                         
   4   6  10         22.77         33.85         5.95 o                         
  -4   7  10          0.24         -0.75         1.86 o                         
  -3   7  10          1.58         -0.83         1.47 o                         
  -2   7  10         12.25         14.64         2.17 o                         
  -1   7  10         62.51         61.50         3.88 o                         
   0   7  10         15.53         14.40         1.81 o                         
   1   7  10         74.59         86.86         5.38 o                         
   2   7  10         34.74         39.95         5.44 o                         
   3   7  10          5.88          5.66         2.39 o                         
   4   7  10          1.02          5.32         2.71 o                         
  -4   8  10          0.24         -1.51         1.84 o                         
  -3   8  10          2.81          1.44         1.90 o                         
  -2   8  10         15.65         12.31         2.44 o                         
  -1   8  10         22.03         19.04         2.14 o                         
   0   8  10        348.49        374.32        13.14 o                         
   1   8  10         11.07         12.86         2.25 o                         
   2   8  10         24.34         23.79         4.34 o                         
   3   8  10          0.92          0.98         1.77 o                         
  -3   9  10          2.54         -0.39         2.08 o                         
  -2   9  10         17.83         20.99         3.03 o                         
  -1   9  10          5.00          2.72         0.92 o                         
   0   9  10         15.60         17.08         2.01 o                         
   1   9  10          0.36         -0.27         1.47 o                         
   2   9  10          3.20          0.87         4.10 o                         
   3   9  10          1.98          0.98         2.04 o                         
  -3  10  10         10.53         11.81         3.39 o                         
  -2  10  10         37.00         41.08         4.41 o                         
  -1  10  10         19.82         20.24         2.25 o                         
   0  10  10          2.75          2.19         0.90 o                         
   1  10  10         90.95         92.78         5.99 o                         
   2  10  10          3.47          2.00         1.05 o                         
   3  10  10          0.24          1.51         1.91 o                         
  -3  11  10          0.03          2.85         5.85 o                         
  -2  11  10          0.02         -0.85         0.96 o                         
  -1  11  10          0.21         -0.04         0.96 o                         
   0  11  10        105.10        103.05         5.10 o                         
   1  11  10         34.79         39.12         3.99 o                         
   2  11  10         14.56         16.68         3.63 o                         
   3  11  10          3.29          5.93         3.59 o                         
  -3  12  10         33.62         25.51         5.19 o                         
  -2  12  10          7.49          9.08         2.26 o                         
  -1  12  10          3.07          2.34         0.82 o                         
   0  12  10         51.81         47.22         3.52 o                         
   1  12  10          5.55          6.30         1.79 o                         
   2  12  10         89.57         88.45        14.20 o                         
   3  12  10          5.38          0.11         1.55 o                         
  -3  13  10          8.11          8.67         3.13 o                         
  -2  13  10          8.56         10.52         2.60 o                         
  -1  13  10          0.29         -0.24         1.04 o                         
   0  13  10         29.15         26.91         3.31 o                         
   1  13  10          6.94          3.92         1.60 o                         
   2  13  10          0.01         -1.51         1.51 o                         
   3  13  10          6.11          7.77         2.75 o                         
  -3  14  10         18.47         17.47         8.19 o                         
  -2  14  10         15.63         14.01         2.98 o                         
  -1  14  10         19.92         16.61         2.78 o                         
   0  14  10          2.60          1.19         1.70 o                         
   1  14  10          2.87         -0.96         1.31 o                         
   2  14  10          1.72          2.30         2.31 o                         
   3  14  10          0.02         -2.54         2.54 o                         
  -3  15  10         16.99         20.83         5.81 o                         
  -2  15  10          2.03          4.01         3.15 o                         
  -1  15  10          4.73          2.98         2.27 o                         
   0  15  10         28.28         28.85         3.47 o                         
   1  15  10         12.11          7.22         1.90 o                         
   2  15  10         10.96          9.35         2.94 o                         
   3  15  10         13.38         18.21         5.71 o                         
  -3  16  10          0.01          0.33         2.27 o                         
  -2  16  10          0.76          0.75         1.09 o                         
  -1  16  10         12.98         12.91         2.28 o                         
   0  16  10          0.50         -0.57         1.11 o                         
   1  16  10          4.34         -0.79         1.45 o                         
   2  16  10          4.18          4.76         2.18 o                         
   3  16  10          0.05          4.27         2.38 o                         
  -3  17  10          9.74          8.72         2.69 o                         
  -2  17  10          0.02         -0.50         1.20 o                         
  -1  17  10          1.04          1.22         1.94 o                         
   0  17  10          1.44         -1.03         1.55 o                         
   1  17  10         15.79         13.23         2.50 o                         
   2  17  10         15.66         21.84         4.59 o                         
   3  17  10          3.75          4.56         2.89 o                         
  -3  18  10          0.65          1.31         3.15 o                         
  -2  18  10          1.41         -1.08         1.89 o                         
  -1  18  10          0.45          0.60         1.34 o                         
   0  18  10          8.45          6.72         1.38 o                         
   1  18  10         31.42         35.94         4.42 o                         
   2  18  10          1.45          2.56         2.35 o                         
  -2  19  10         18.84         22.13         3.83 o                         
  -1  19  10          5.21          4.60         2.14 o                         
   0  19  10         17.95         19.26         3.18 o                         
   1  19  10          6.95          7.34         2.32 o                         
   2  19  10          7.24          8.47         2.60 o                         
  -2  20  10          8.05         15.11         3.44 o                         
  -1  20  10          4.33          4.55         2.28 o                         
   0  20  10          2.64          1.28         1.43 o                         
   1  20  10          7.10          5.82         1.40 o                         
   2  20  10          1.93         -0.26         2.71 o                         
  -2  21  10          8.04          5.91         2.58 o                         
  -1  21  10          0.37          1.76         2.67 o                         
   0  21  10          5.10          7.84         3.07 o                         
   1  21  10          0.60          0.80         1.84 o                         
   2  21  10          1.77          4.22         2.74 o                         
  -2  22  10          5.46          1.71         1.85 o                         
  -1  22  10          0.54         -1.02         2.31 o                         
   0  22  10          5.20          0.64         2.15 o                         
   1  22  10          0.00         -1.28         1.55 o                         
   2  22  10          0.20          1.66         5.05 o                         
  -1  23  10          3.34          2.35         2.30 o                         
   0  23  10          0.58         -0.42         1.85 o                         
   1  23  10          1.51          0.08         1.70 o                         
  -1  24  10          2.18          5.00         4.27 o                         
   0  24  10          0.00         -1.78         2.39 o                         
   1  24  10          1.44          0.19         1.35 o                         
   0  25  10          2.60          3.36         2.26 o                         
  -3   0  11          4.84          1.66         1.75 o                         
  -1   0  11        103.87        109.96         7.62 o                         
   1   0  11          9.83         10.48         3.36 o                         
   3   0  11          0.03          0.57         2.30 o                         
  -3   1  11          8.18          9.90         3.60 o                         
  -2   1  11          6.35          5.91         2.41 o                         
  -1   1  11         15.76         14.99         1.96 o                         
   0   1  11        288.60        323.79         8.65 o                         
   1   1  11         81.63         92.13         7.91 o                         
   2   1  11          0.93          3.77         1.26 o                         
   3   1  11         22.84         24.36         5.42 o                         
  -3   2  11          7.08          2.74         3.53 o                         
  -2   2  11          0.39          0.84         1.00 o                         
  -1   2  11          2.15          2.02         0.79 o                         
   0   2  11         60.28         57.52         3.23 o                         
   1   2  11         54.10         59.90         6.20 o                         
   2   2  11          0.25         -0.78         2.95 o                         
   3   2  11          0.12         -2.55         2.55 o                         
  -3   3  11          0.01         -0.30         1.13 o                         
  -2   3  11          2.97          2.09         1.12 o                         
  -1   3  11         32.71         29.84         2.58 o                         
   0   3  11        192.82        211.08         6.16 o                         
   1   3  11         30.87         34.39         4.64 o                         
   2   3  11          7.71          5.44         4.77 o                         
   3   3  11          6.53          6.06         2.76 o                         
  -3   4  11          0.05         -1.00         1.57 o                         
  -2   4  11          0.12         -0.89         0.96 o                         
  -1   4  11         78.81         86.39         4.81 o                         
   0   4  11        133.99        149.67         5.97 o                         
   1   4  11         27.99         19.35         3.29 o                         
   2   4  11          9.76         11.22         3.04 o                         
   3   4  11          0.67         -1.06         1.83 o                         
  -3   5  11          0.01         -2.25         2.25 o                         
  -2   5  11         25.78         27.92         3.16 o                         
  -1   5  11         29.10         28.42         2.72 o                         
   0   5  11         17.26         13.71         1.63 o                         
   1   5  11         14.70         14.47         3.19 o                         
   2   5  11          0.00         -0.61         1.75 o                         
   3   5  11         31.17         43.42         9.65 o                         
  -3   6  11          0.90         -0.30         1.47 o                         
  -2   6  11         12.86         10.73         2.03 o                         
  -1   6  11          0.82         -0.39         0.71 o                         
   0   6  11         27.10         27.43         2.50 o                         
   1   6  11          0.01          2.60         1.60 o                         
   2   6  11          0.06         -1.34         1.77 o                         
   3   6  11          4.62          7.18         3.52 o                         
  -3   7  11          1.74         -0.26         1.40 o                         
  -2   7  11          2.86          2.26         1.74 o                         
  -1   7  11          1.08          1.67         0.78 o                         
   0   7  11         20.24         17.08         2.49 o                         
   1   7  11         11.37         14.18         2.50 o                         
   2   7  11         53.49         69.35         7.52 o                         
   3   7  11         29.67         46.48         6.89 o                         
  -3   8  11          3.53          1.31         1.35 o                         
  -2   8  11          1.19         -0.47         1.10 o                         
  -1   8  11         44.12         36.06         3.24 o                         
   0   8  11         72.14         72.47         5.18 o                         
   1   8  11        131.24        150.17         7.61 o                         
   2   8  11          2.70          6.55         3.90 o                         
   3   8  11          1.42          4.08         2.80 o                         
  -3   9  11          1.93          2.48         1.90 o                         
  -2   9  11          1.76         -0.68         2.18 o                         
  -1   9  11          0.00         -0.11         1.16 o                         
   0   9  11          7.35          7.36         1.84 o                         
   1   9  11         50.93         59.24         4.97 o                         
   2   9  11          0.88          0.95         3.16 o                         
   3   9  11          0.84          0.60         2.72 o                         
  -3  10  11          4.08          1.69         3.50 o                         
  -2  10  11         11.90          7.00         1.84 o                         
  -1  10  11         11.37         11.05         2.16 o                         
   0  10  11         44.05         44.18         4.23 o                         
   1  10  11          5.18          3.30         1.60 o                         
   2  10  11         15.37         12.39         3.20 o                         
   3  10  11          0.68         -2.87         2.87 o                         
  -3  11  11          4.27          1.43         1.70 o                         
  -2  11  11          0.09         -0.77         1.15 o                         
  -1  11  11         29.83         32.58         5.19 o                         
   0  11  11          5.35          4.29         1.49 o                         
   1  11  11         81.20         87.21         6.25 o                         
   2  11  11         11.58         13.47         4.16 o                         
   3  11  11          0.65          4.34         1.77 o                         
  -3  12  11          2.76         -1.08         1.73 o                         
  -2  12  11          9.71         11.41         2.59 o                         
  -1  12  11          0.00          0.15         1.11 o                         
   0  12  11          1.10          0.47         1.48 o                         
   1  12  11         11.69          3.46         1.53 o                         
   2  12  11          9.17          5.87         3.30 o                         
   3  12  11          8.20          9.38         3.17 o                         
  -3  13  11          5.32          7.92         3.82 o                         
  -2  13  11          0.70          1.05         1.42 o                         
  -1  13  11          2.52          1.57         1.06 o                         
   0  13  11         10.61         11.23         2.34 o                         
   1  13  11         27.50         21.71         4.08 o                         
   2  13  11          3.00          0.53         3.14 o                         
   3  13  11          0.22          1.51         5.19 o                         
  -3  14  11         16.30         19.08         4.90 o                         
  -2  14  11         35.14         43.75         5.12 o                         
  -1  14  11          3.90          2.93         1.67 o                         
   0  14  11          6.40          5.60         1.83 o                         
   1  14  11          2.32         -0.60         1.31 o                         
   2  14  11          7.99          9.15         2.68 o                         
   3  14  11          0.00          0.03         3.89 o                         
  -3  15  11          1.53         -0.07         1.72 o                         
  -2  15  11          3.16          2.19         1.67 o                         
  -1  15  11          2.00          2.54         2.01 o                         
   0  15  11         16.72         18.58         3.15 o                         
   1  15  11         13.31         12.89         2.59 o                         
   2  15  11          3.69          8.03         3.27 o                         
  -2  16  11          0.09          2.07         1.64 o                         
  -1  16  11          3.44          2.97         1.14 o                         
   0  16  11         15.01         13.18         2.62 o                         
   1  16  11          0.94          0.53         1.34 o                         
   2  16  11          4.30          8.06         2.97 o                         
  -2  17  11         11.50         11.32         2.74 o                         
  -1  17  11         15.80         17.64         3.27 o                         
   0  17  11          0.23          1.10         1.19 o                         
   1  17  11          5.58          6.01         2.39 o                         
   2  17  11         10.09         19.63         4.94 o                         
  -2  18  11          1.10          5.72         1.68 o                         
  -1  18  11          1.63         -0.13         2.34 o                         
   0  18  11          1.35         -1.54         1.54 o                         
   1  18  11          0.10         -0.83         1.11 o                         
   2  18  11         16.25         27.24         5.55 o                         
  -2  19  11          1.29          1.69         2.33 o                         
  -1  19  11          0.12          0.36         2.21 o                         
   0  19  11          7.52         10.36         3.34 o                         
   1  19  11          3.58          4.42         1.79 o                         
   2  19  11          8.00          7.90         2.88 o                         
  -2  20  11          0.68          5.09         2.85 o                         
  -1  20  11         20.27         29.53         5.77 o                         
   0  20  11          2.03          5.16         3.59 o                         
   1  20  11          2.14          1.91         1.68 o                         
   2  20  11          2.26          3.08         2.27 o                         
  -1  21  11          1.39          2.22         2.03 o                         
   0  21  11          3.27          4.53         2.75 o                         
   1  21  11          3.45          2.23         2.68 o                         
  -1  22  11          0.17         -1.04         2.61 o                         
   0  22  11          0.54          0.96         2.53 o                         
   1  22  11          0.48         -0.47         1.62 o                         
   0  23  11          1.98          0.37         2.15 o                         
  -2   0  12          0.88          1.53         3.34 o                         
   0   0  12        126.90        137.88        11.93 o                         
   2   0  12         14.12         15.22         5.58 o                         
  -3   1  12          0.17          1.01         2.75 o                         
  -2   1  12          7.13          2.07         4.21 o                         
  -1   1  12         15.22          8.21         1.38 o                         
   0   1  12          4.80          2.60         2.01 o                         
   1   1  12         84.32        112.77         9.18 o                         
   2   1  12         17.85         17.35         5.27 o                         
   3   1  12          0.00         -1.14         1.64 o                         
  -3   2  12          0.13         -0.10         1.81 o                         
  -2   2  12          8.03          3.87         2.31 o                         
  -1   2  12         78.61         81.01         4.36 o                         
   0   2  12         24.78         24.38         3.07 o                         
   1   2  12         12.91         13.62         2.77 o                         
   2   2  12         14.35         12.29         3.87 o                         
   3   2  12          2.63          2.30         2.35 o                         
  -3   3  12          8.31         10.46         3.39 o                         
  -2   3  12          0.02          1.24         1.38 o                         
  -1   3  12          8.39         10.47         1.70 o                         
   0   3  12          0.81         -0.16         1.16 o                         
   1   3  12         14.42         11.85         2.99 o                         
   2   3  12          0.20          0.78         2.25 o                         
   3   3  12          0.32          3.30         3.08 o                         
  -3   4  12          6.06          7.42         2.86 o                         
  -2   4  12         16.01         14.62         2.75 o                         
  -1   4  12         22.71         24.57         2.58 o                         
   0   4  12         16.38         16.55         3.23 o                         
   1   4  12          3.94          4.02         1.72 o                         
   2   4  12          6.46          6.68         4.66 o                         
   3   4  12         12.93         13.03         3.78 o                         
  -3   5  12          2.44          4.16         1.89 o                         
  -2   5  12         25.97         27.59         3.88 o                         
  -1   5  12         88.29        109.67         8.22 o                         
   0   5  12         43.17         49.71         4.41 o                         
   1   5  12         15.16         11.99         2.96 o                         
   2   5  12         12.36         21.62         4.29 o                         
   3   5  12          0.05         -1.97         2.25 o                         
  -3   6  12          4.02          0.66         1.38 o                         
  -2   6  12          0.84          2.91         1.50 o                         
  -1   6  12          0.06          0.20         0.84 o                         
   0   6  12          1.06         -0.36         1.40 o                         
   1   6  12         28.68         27.32         4.49 o                         
   2   6  12          0.21          3.58         4.52 o                         
   3   6  12          0.72          0.66         2.10 o                         
  -3   7  12          5.94          6.00         2.11 o                         
  -2   7  12          0.65         -0.16         1.24 o                         
  -1   7  12         15.47         13.03         1.86 o                         
   0   7  12         22.31         20.10         2.97 o                         
   1   7  12         18.44         27.61         4.61 o                         
   2   7  12         36.09         46.25         6.42 o                         
   3   7  12         10.78         11.94         3.90 o                         
  -3   8  12          1.91         -0.17         1.96 o                         
  -2   8  12          2.81          1.71         0.97 o                         
  -1   8  12          0.03         -1.43         1.43 o                         
   0   8  12         28.67         24.68         3.19 o                         
   1   8  12         43.56         50.39         6.43 o                         
   2   8  12          2.97          9.37         4.57 o                         
   3   8  12          2.62          2.36         9.12 o                         
  -3   9  12          0.01          1.15         2.82 o                         
  -2   9  12          1.93          1.25         1.74 o                         
  -1   9  12          0.15         -0.46         1.18 o                         
   0   9  12          5.65          3.86         1.51 o                         
   1   9  12         10.48         13.77         3.64 o                         
   2   9  12         38.29         56.95         7.10 o                         
   3   9  12          1.59          1.27         4.32 o                         
  -3  10  12          0.04         -1.41         2.17 o                         
  -2  10  12          0.41          0.77         1.63 o                         
  -1  10  12         10.96          9.08         1.95 o                         
   0  10  12          0.34         -0.19         1.00 o                         
   1  10  12         18.96         22.65         4.39 o                         
   2  10  12          2.58          4.45         2.81 o                         
   3  10  12         12.66         18.38         4.16 o                         
  -2  11  12          0.58         -0.46         2.12 o                         
  -1  11  12          7.68          5.50         1.77 o                         
   0  11  12         42.41         42.10         4.45 o                         
   1  11  12          0.02          0.66         1.70 o                         
   2  11  12          7.36          6.94         2.84 o                         
  -2  12  12          1.03          0.11         2.83 o                         
  -1  12  12          4.81          7.25         3.71 o                         
   0  12  12          2.78         -1.14         1.14 o                         
   1  12  12          5.68          2.34         1.79 o                         
   2  12  12          0.55         -0.12         3.21 o                         
  -2  13  12          4.28          3.27         1.49 o                         
  -1  13  12          0.13         -1.38         1.58 o                         
   0  13  12          3.21          3.00         1.55 o                         
   1  13  12          1.58          2.38         1.99 o                         
   2  13  12          0.22          0.58         1.71 o                         
  -2  14  12          9.85          8.95         2.42 o                         
  -1  14  12          1.70          0.80         2.79 o                         
   0  14  12          3.96          1.94         1.17 o                         
   1  14  12          3.29          1.63         1.97 o                         
   2  14  12          3.66          3.52         1.73 o                         
  -2  15  12          0.64          0.24         1.27 o                         
  -1  15  12          0.81          0.62         2.59 o                         
   0  15  12          8.22          9.17         2.24 o                         
   1  15  12          4.17          2.24         1.57 o                         
   2  15  12         10.31          9.83         3.18 o                         
  -2  16  12          0.01         -2.22         2.22 o                         
  -1  16  12          2.91          2.61         2.08 o                         
   0  16  12          0.60          2.01         1.26 o                         
   1  16  12          0.37          2.73         2.20 o                         
   2  16  12          1.28          2.69         2.62 o                         
  -2  17  12         12.99         17.20         4.32 o                         
  -1  17  12         11.57         12.76         3.66 o                         
   0  17  12          6.62          0.91         1.47 o                         
   1  17  12          0.00         -0.74         1.90 o                         
   2  17  12         38.80         60.29         8.12 o                         
  -1  18  12          0.00         -1.49         1.70 o                         
   0  18  12          0.21         -2.82         2.82 o                         
   1  18  12          2.24          4.48         2.54 o                         
  -1  19  12          1.76          2.63         7.56 o                         
   0  19  12          0.68          1.35         2.53 o                         
   1  19  12          0.17          0.53         1.96 o                         
  -1  20  12          9.23         14.04         4.05 o                         
   0  20  12         14.91         26.93         5.62 o                         
   1  20  12          6.01          7.23         3.05 o                         
   0  21  12          0.59          1.41         2.38 o                         
  -3   0  13          2.19          0.74         2.82 o                         
  -1   0  13         24.62         20.42         2.87 o                         
   1   0  13         12.25          7.98         4.52 o                         
  -3   1  13         21.35         23.12         4.94 o                         
  -2   1  13          1.92         -2.46         2.46 o                         
  -1   1  13          9.20          5.53         1.29 o                         
   0   1  13         15.80         12.74         2.97 o                         
   1   1  13         59.34         76.00         8.01 o                         
   2   1  13         22.68         29.61         5.34 o                         
  -3   2  13          0.54         -0.43         3.19 o                         
  -2   2  13         16.13         13.31         2.79 o                         
  -1   2  13         23.79         19.73         2.43 o                         
   0   2  13         22.80         23.15         4.31 o                         
   1   2  13          0.07         -1.73         1.73 o                         
   2   2  13          0.06          1.28         4.42 o                         
  -2   3  13          0.73         -1.96         1.96 o                         
  -1   3  13          4.79          3.52         1.13 o                         
   0   3  13         17.79         21.56         3.99 o                         
   1   3  13          1.99          0.23         2.14 o                         
   2   3  13         30.97         34.11         6.88 o                         
  -2   4  13         11.29          9.03         2.57 o                         
  -1   4  13          1.12          0.05         1.26 o                         
   0   4  13          2.02          2.53         3.15 o                         
   1   4  13          2.38          3.79         2.04 o                         
   2   4  13          0.52          0.24         2.53 o                         
  -2   5  13         44.33         53.19         6.90 o                         
  -1   5  13         60.96         75.65         6.15 o                         
   0   5  13          9.73          7.18         2.57 o                         
   1   5  13          2.43          0.81         1.53 o                         
   2   5  13          7.83          9.25         6.82 o                         
  -2   6  13          5.96          6.96         3.03 o                         
  -1   6  13          1.74          0.30         1.41 o                         
   0   6  13          0.14          0.31         2.66 o                         
   1   6  13          3.98          2.67         4.58 o                         
   2   6  13         24.79         31.22         5.63 o                         
  -2   7  13         19.14         24.51         4.85 o                         
  -1   7  13          2.40          2.44         1.58 o                         
   0   7  13          1.76         -0.12         1.26 o                         
   1   7  13         21.38         19.89         4.17 o                         
   2   7  13          2.96          1.31         2.33 o                         
  -2   8  13          0.00         -0.35         2.41 o                         
  -1   8  13          4.97          1.42         1.25 o                         
   0   8  13          0.59          0.10         1.38 o                         
   1   8  13          2.83          1.71         2.83 o                         
   2   8  13         18.20         24.55         5.17 o                         
  -2   9  13          0.02         -2.74         2.74 o                         
  -1   9  13          1.17          1.29         1.87 o                         
   0   9  13          8.28          6.01         1.90 o                         
   1   9  13          8.93          3.46         2.33 o                         
   2   9  13          7.53         15.00         4.07 o                         
  -2  10  13          3.60          3.70         2.00 o                         
  -1  10  13          8.55          6.36         1.94 o                         
   0  10  13          3.41          1.27         1.27 o                         
   1  10  13          1.58          0.79         1.80 o                         
   2  10  13         26.45         33.77        12.11 o                         
  -2  11  13          0.00          0.08         1.57 o                         
  -1  11  13          2.09          1.14         1.77 o                         
   0  11  13          0.05          0.19         1.21 o                         
   1  11  13         11.10          8.89         3.68 o                         
   2  11  13          1.18          0.71         1.96 o                         
  -2  12  13          3.49         11.91         4.82 o                         
  -1  12  13          5.69          5.79         2.22 o                         
   0  12  13          0.83         -0.55         1.82 o                         
   1  12  13          0.76          1.08         1.66 o                         
   2  12  13          1.47          2.00         2.62 o                         
  -2  13  13          0.32          3.53         3.93 o                         
  -1  13  13          5.26          5.89         5.81 o                         
   0  13  13          1.93          1.95         2.54 o                         
   1  13  13          6.50          5.04         2.48 o                         
   2  13  13          3.51          0.19         5.55 o                         
  -1  14  13          5.48          0.67         3.77 o                         
   0  14  13          7.36          7.99         2.47 o                         
   1  14  13          0.44         -2.18         2.18 o                         
  -1  15  13          5.85          5.32         2.40 o                         
   0  15  13          0.20          2.54         2.02 o                         
   1  15  13          1.04          4.93         2.82 o                         
  -1  16  13          8.08         10.78         3.62 o                         
   0  16  13          1.07          0.57         2.82 o                         
   1  16  13          2.10          1.96         4.36 o                         
  -1  17  13         15.44         19.92         4.80 o                         
   0  17  13          3.78         -3.01         4.00 o                         
   1  17  13          5.39          7.02         5.74 o                         
   0  18  13          0.00         -2.30         3.48 o                         
  -2   0  14          0.02         -2.20         2.20 o                         
   0   0  14          2.35         -0.10         1.83 o                         
   2   0  14          0.31          2.42         2.40 o                         
  -2   1  14         20.77         24.55         3.82 o                         
  -1   1  14          1.17         -0.10         1.80 o                         
   0   1  14          1.28          2.18         1.80 o                         
   1   1  14         18.32         19.82         4.70 o                         
   2   1  14         21.15         21.83         5.06 o                         
  -2   2  14          0.49         -1.41         1.41 o                         
  -1   2  14          2.70          5.95         3.80 o                         
   0   2  14          0.05         -0.63         1.89 o                         
   1   2  14          7.32          3.49         2.52 o                         
   2   2  14          1.94          5.84         3.85 o                         
  -2   3  14         30.39         32.82         4.47 o                         
  -1   3  14          4.39          1.61         1.95 o                         
   0   3  14          0.68          2.87         1.55 o                         
   1   3  14         11.26          9.42         3.23 o                         
   2   3  14          2.55          4.70         2.97 o                         
  -2   4  14         12.56         12.82         5.26 o                         
  -1   4  14          0.33          2.51         1.52 o                         
   0   4  14          0.00         -2.28         5.14 o                         
   1   4  14          1.02         -2.77         2.77 o                         
   2   4  14          1.22         -1.52         1.70 o                         
  -2   5  14          0.38          0.20         2.12 o                         
  -1   5  14         10.14         16.46         3.61 o                         
   0   5  14          6.09          4.59         1.93 o                         
   1   5  14          0.64         -0.45         2.23 o                         
   2   5  14          0.00          0.65         3.89 o                         
  -2   6  14          6.11         10.10         5.41 o                         
  -1   6  14         10.48         12.98         3.21 o                         
   0   6  14          3.50          5.51         2.17 o                         
   1   6  14          7.03          4.38         4.74 o                         
   2   6  14          6.62         11.86         3.97 o                         
  -2   7  14         16.49         17.62         5.61 o                         
  -1   7  14          6.20          7.22         3.95 o                         
   0   7  14          0.11         -1.62         1.83 o                         
   1   7  14          0.96          2.27         4.05 o                         
   2   7  14          4.11          0.30         2.32 o                         
  -1   8  14          0.00          0.11         1.73 o                         
   0   8  14          1.08         -0.39         2.54 o                         
   1   8  14          0.67          0.23         2.63 o                         
  -1   9  14          3.16          2.23         1.69 o                         
   0   9  14          6.74         12.28         4.39 o                         
   1   9  14          8.92          7.95         4.98 o                         
  -1  10  14          2.55          0.47         2.40 o                         
   0  10  14          3.15          0.12         1.80 o                         
   1  10  14          4.27         -0.34         3.32 o                         
  -1  11  14          0.10         -1.41         1.85 o                         
   0  11  14          2.37          4.60         4.20 o                         
   1  11  14          0.66          0.34         1.42 o                         
  -1  12  14          3.87          9.12         4.20 o                         
   0  12  14          0.81          2.72         3.21 o                         
   1  12  14          0.43          4.56         2.72 o                         
  -1  13  14          0.70          2.45         2.37 o                         
   0  13  14          1.50          2.59         3.71 o                         
   1  13  14         13.10         19.79         7.39 o                         
   0  14  14          0.04         -3.31         3.83 o                         
   1   0  15          9.75          5.83         3.98 o                         
   0   1  15          2.16          1.75         1.98 o                         
   1   1  15          0.37          4.03         2.52 o                         
   0   2  15          5.88          5.53         2.68 o                         
   1   2  15          5.01          4.22         2.52 o                         
   0   3  15          9.57         19.19         4.29 o                         
   1   3  15          0.00          2.08         2.44 o                         
   0   4  15          0.81          2.10         2.37 o                         
   1   4  15          0.63         -0.92         2.06 o                         
   0   5  15          0.10          0.91         2.47 o                         
   1   5  15          5.41          7.07         2.91 o                         
   0   6  15          0.53         -0.07         1.98 o                         
   0   7  15          6.39          4.13         3.29 o                         
   0   8  15          0.25          2.37         4.37 o                         
                                                                                
