# Supplementary material for: Crystal structures and Hirshfeld surface analysis of 5-amino-1-(4-meth­oxy­phen­yl)pyrazole-4-carb­ox­ylic acid and 5-amino-3-(4-meth­oxy­phen­yl)isoxazole
Source: Acta Crystallogr E Crystallogr Commun. 2022 Feb 25;78(Pt 3):336–9. doi: 10.1107/S2056989022001827 (PMC8900502; doi:10.1107/S2056989022001827)
Supplement: Supplementary file 3 [file e-78-00336-IIsup3.hkl]

data_II                                                                         
_shelx_title ' x1036_a.res in P2(1)2(1)2(1)'                                    
_shelx_refln_list_code          4                                               
_shelx_F_calc_maximum      105.41                                               
_exptl_crystal_F_000       400.00                                               
_reflns_d_resolution_high  0.7201                                               
                                                                                
loop_                                                                           
 _space_group_symop_operation_xyz                                               
 'x, y, z'                                                                      
 '-x+1/2, -y, z+1/2'                                                            
 '-x, y+1/2, -z+1/2'                                                            
 'x+1/2, -y+1/2, -z'                                                            
                                                                                
_cell_length_a     7.6496                                                       
_cell_length_b     8.7565                                                       
_cell_length_c    14.1284                                                       
_cell_angle_alpha  90.000                                                       
_cell_angle_beta   90.000                                                       
_cell_angle_gamma  90.000                                                       
                                                                                
_shelx_F_squared_multiplier     1.000                                           
                                                                                
loop_                                                                           
 _refln_index_h                                                                 
 _refln_index_k                                                                 
 _refln_index_l                                                                 
 _refln_F_squared_calc                                                          
 _refln_F_squared_meas                                                          
 _refln_F_squared_sigma                                                         
 _refln_observed_status                                                         
   2   0   0       4151.70       3590.96       523.49 o                         
   4   0   0         43.82         23.46         7.13 o                         
   6   0   0        206.00        191.59        58.44 o                         
   8   0   0          7.09          3.94         4.20 o                         
  10   0   0         57.06        114.10        17.61 o                         
   1   1   0          1.68          1.49         0.76 o                         
   2   1   0          1.62          1.08         0.56 o                         
   3   1   0          0.30         -0.04         0.85 o                         
   4   1   0         23.93         24.81         2.85 o                         
   5   1   0          4.01          3.44         0.90 o                         
   6   1   0         15.42         13.39         2.16 o                         
   7   1   0          6.62          8.68         1.88 o                         
   8   1   0          2.72         -0.35         1.03 o                         
   9   1   0         17.31         17.13         6.09 o                         
  10   1   0          0.03          1.17         1.98 o                         
   0   2   0          7.81         10.25         1.58 o                         
   1   2   0          0.00         -0.25         0.25 o                         
   2   2   0       1490.29       1477.11        28.06 o                         
   3   2   0         36.42         32.71         3.07 o                         
   4   2   0         40.62         43.84         3.86 o                         
   5   2   0        283.14        290.71        11.53 o                         
   6   2   0         21.55         25.08         3.47 o                         
   7   2   0         19.78         17.99         3.63 o                         
   8   2   0         14.23         19.13         3.37 o                         
   9   2   0          3.53          2.11         1.48 o                         
  10   2   0          1.80          3.03         1.96 o                         
   1   3   0        361.54        353.46         8.21 o                         
   2   3   0         90.72         81.70        11.25 o                         
   3   3   0         42.33         41.05         3.88 o                         
   4   3   0        144.71        153.27         8.01 o                         
   5   3   0          0.62         -0.39         0.49 o                         
   6   3   0         66.50         75.81         6.58 o                         
   7   3   0          7.26          5.19         1.57 o                         
   8   3   0          5.86          5.90         2.00 o                         
   9   3   0          0.05         -0.91         1.37 o                         
  10   3   0          0.05         -0.08         2.64 o                         
   0   4   0          3.48          1.81         1.49 o                         
   1   4   0         43.24         48.87         3.57 o                         
   2   4   0          0.56         -0.26         0.36 o                         
   3   4   0         15.77         12.29         2.17 o                         
   4   4   0          3.76          3.95         1.32 o                         
   5   4   0         84.17         97.87         7.23 o                         
   6   4   0          1.46          0.53         0.90 o                         
   7   4   0          2.39          0.53         2.63 o                         
   8   4   0          4.43          6.00         2.15 o                         
   9   4   0          0.63          0.97         1.83 o                         
  10   4   0          1.55         -0.50         1.23 o                         
   1   5   0         26.35         23.31         2.77 o                         
   2   5   0          3.26          3.57         1.17 o                         
   3   5   0         60.09         68.06         5.91 o                         
   4   5   0          0.43          0.70         0.82 o                         
   5   5   0         24.83         26.33         4.10 o                         
   6   5   0         11.46         13.69         3.11 o                         
   7   5   0         61.41         78.22         7.94 o                         
   8   5   0          1.90          1.60         1.14 o                         
   9   5   0          0.05         -0.90         0.90 o                         
   0   6   0        230.06        257.66        17.89 o                         
   1   6   0         32.07         32.24         3.73 o                         
   2   6   0        108.05        120.93         6.93 o                         
   3   6   0         59.66         62.27         6.13 o                         
   4   6   0          0.00         -0.63         0.63 o                         
   5   6   0          0.41          0.18         0.66 o                         
   6   6   0         11.76         10.07         2.95 o                         
   7   6   0          1.40          3.34         1.11 o                         
   8   6   0          0.03          0.78         1.10 o                         
   9   6   0          0.06         -0.36         0.78 o                         
   1   7   0          6.38          5.33         1.59 o                         
   2   7   0         14.47         15.51         2.69 o                         
   3   7   0          7.70          5.64         2.07 o                         
   4   7   0          8.84          6.69         2.06 o                         
   5   7   0          0.01         -1.18         1.18 o                         
   6   7   0          9.25         11.60         3.09 o                         
   7   7   0          0.08          0.69         2.58 o                         
   8   7   0          1.50          1.76         1.44 o                         
   0   8   0        109.17        128.35        14.95 o                         
   1   8   0        313.82        356.81        17.88 o                         
   2   8   0          3.23          3.78         1.99 o                         
   3   8   0         10.84         12.49         4.05 o                         
   4   8   0          0.79          0.14         1.39 o                         
   5   8   0          3.01          2.47         0.87 o                         
   6   8   0          0.53          0.03         0.74 o                         
   7   8   0          0.66          0.18         1.81 o                         
   8   8   0          0.32          1.40         1.48 o                         
   1   9   0          0.43         -0.55         1.08 o                         
   2   9   0          0.00          1.09         2.21 o                         
   3   9   0          0.04          0.49         1.61 o                         
   4   9   0          1.18          1.17         1.78 o                         
   5   9   0          2.44          3.92         2.22 o                         
   6   9   0          0.50          3.12         1.35 o                         
   7   9   0          0.58          1.31         2.14 o                         
   0  10   0          1.10          2.24         2.68 o                         
   1  10   0          0.71          1.47         1.88 o                         
   2  10   0          0.29         -0.27         2.62 o                         
   3  10   0          2.32          0.19         0.99 o                         
   4  10   0          0.81         -0.57         0.87 o                         
   5  10   0          3.17          1.29         1.82 o                         
   6  10   0          1.01          1.11         2.60 o                         
   1  11   0          0.68         -1.48         2.71 o                         
   2  11   0          0.92          0.74         3.14 o                         
   3  11   0          1.36         -1.74         1.74 o                         
   4  11   0          0.62          0.66         3.48 o                         
   1   0   1        627.83        561.43         5.32 o                         
   2   0   1      11110.66      12515.02        69.75 o                         
   3   0   1        170.63        153.63         5.80 o                         
   4   0   1          8.15          6.02         1.30 o                         
   5   0   1        222.95        225.29         9.07 o                         
   6   0   1          4.25          1.65         1.50 o                         
   7   0   1         27.77         31.84         4.41 o                         
   8   0   1         11.36          8.80         4.18 o                         
   9   0   1          0.00         -0.59         1.16 o                         
  10   0   1          0.79          0.32         0.74 o                         
 -10   1   1          0.87          2.74         2.21 o                         
  -9   1   1          5.49          1.13         2.34 o                         
  -8   1   1         15.85         15.16         4.52 o                         
  -7   1   1          8.46          4.15         1.50 o                         
  -6   1   1         26.08         11.18         5.60 o                         
  -5   1   1          3.87          4.51         1.11 o                         
  -4   1   1        496.45        510.68        11.32 o                         
  -3   1   1        930.21        869.48        17.76 o                         
  -2   1   1       1320.57       1265.90        18.29 o                         
  -1   1   1       2333.46       2164.70        23.69 o                         
   0   1   1         11.88          8.41         0.85 o                         
   1   1   1       2334.76       2221.86        23.43 o                         
   2   1   1       1320.05       1271.11        14.58 o                         
   3   1   1        929.91        881.99        17.11 o                         
   4   1   1        497.06        503.36        12.50 o                         
   5   1   1          3.88          2.61         0.94 o                         
   6   1   1         26.00         27.48         3.03 o                         
   7   1   1          8.46          8.04         2.11 o                         
   8   1   1         15.82         16.08         3.10 o                         
   9   1   1          5.50          1.75         1.37 o                         
  10   1   1          0.87          0.63         2.96 o                         
 -10   2   1          2.03          4.82         2.80 o                         
  -9   2   1          5.40          5.64         2.26 o                         
  -8   2   1          5.23          7.37         2.39 o                         
  -7   2   1         53.27         61.73         6.10 o                         
  -6   2   1          3.79          1.45         1.05 o                         
  -5   2   1        191.79        207.63         9.60 o                         
  -4   2   1        107.49         85.24        11.83 o                         
  -3   2   1        644.16        613.88        13.69 o                         
  -2   2   1        228.94        201.50         4.96 o                         
  -1   2   1        413.27        366.30         7.47 o                         
   0   2   1        300.44        299.10         7.89 o                         
   1   2   1        413.61        369.81         9.49 o                         
   2   2   1        229.23        206.56         6.66 o                         
   3   2   1        644.04        633.78        13.25 o                         
   4   2   1        107.51        112.03         6.27 o                         
   5   2   1        191.66        210.49         9.31 o                         
   6   2   1          3.77          3.07         1.25 o                         
   7   2   1         53.33         55.19         6.02 o                         
   8   2   1          5.24          4.83         1.80 o                         
   9   2   1          5.40          5.05         2.44 o                         
  10   2   1          2.03          1.20         1.90 o                         
 -10   3   1          1.36          0.65         3.55 o                         
  -9   3   1          4.54          4.59         2.11 o                         
  -8   3   1         13.48         11.86         3.15 o                         
  -7   3   1          8.69          7.47         2.40 o                         
  -6   3   1         54.02         63.00         6.13 o                         
  -5   3   1         23.42         22.62         3.26 o                         
  -4   3   1        156.54        169.06         5.27 o                         
  -3   3   1        452.20        480.26        13.97 o                         
  -2   3   1        133.29        126.86         4.94 o                         
  -1   3   1        148.25        143.34         5.64 o                         
   0   3   1          3.10          4.03         0.99 o                         
   1   3   1        148.42        138.21         5.31 o                         
   2   3   1        133.47        134.79         6.16 o                         
   3   3   1        452.25        492.81        12.82 o                         
   4   3   1        156.66        175.83         8.37 o                         
   5   3   1         23.38         25.02         3.32 o                         
   6   3   1         54.13         64.17         6.01 o                         
   7   3   1          8.71          7.85         2.33 o                         
   8   3   1         13.44         13.96         3.36 o                         
   9   3   1          4.54          2.24         1.09 o                         
  10   3   1          1.36          1.57         2.94 o                         
 -10   4   1          0.36          0.28         2.56 o                         
  -9   4   1          2.26          1.86         1.79 o                         
  -8   4   1         10.78         10.16         4.31 o                         
  -7   4   1         15.74         17.56         3.71 o                         
  -6   4   1          5.09          5.69         1.68 o                         
  -5   4   1          1.12         -0.01         1.12 o                         
  -4   4   1          1.71          1.88         0.93 o                         
  -3   4   1        135.74        129.39         9.41 o                         
  -2   4   1        112.38        113.53         5.41 o                         
  -1   4   1        396.56        424.88        10.96 o                         
   0   4   1        258.06        270.90         8.79 o                         
   1   4   1        396.60        453.52        10.92 o                         
   2   4   1        112.36        128.41         8.09 o                         
   3   4   1        135.71        139.85         7.53 o                         
   4   4   1          1.72          1.12         0.22 o                         
   5   4   1          1.11          0.11         0.89 o                         
   6   4   1          5.10          6.72         1.95 o                         
   7   4   1         15.77         20.36         3.86 o                         
   8   4   1         10.77         12.63         3.31 o                         
   9   4   1          2.26          2.08         1.81 o                         
  10   4   1          0.36          3.95         3.95 o                         
  -9   5   1          2.25          3.81         2.10 o                         
  -8   5   1          1.77          0.78         1.00 o                         
  -7   5   1          1.06          0.28         0.97 o                         
  -6   5   1         28.87         29.98         4.73 o                         
  -5   5   1         90.95         98.18         8.17 o                         
  -4   5   1         62.98         58.76         5.87 o                         
  -3   5   1         35.47         29.45         6.54 o                         
  -2   5   1         82.60         85.37         5.31 o                         
  -1   5   1        167.36        176.13         7.92 o                         
   0   5   1        175.49        191.67         9.82 o                         
   1   5   1        167.26        182.03         7.96 o                         
   2   5   1         82.55         84.97         7.42 o                         
   3   5   1         35.51         40.07         4.46 o                         
   4   5   1         62.97         60.79         5.74 o                         
   5   5   1         90.96        100.02         7.86 o                         
   6   5   1         28.86         34.97         5.04 o                         
   7   5   1          1.06          1.74         1.18 o                         
   8   5   1          1.76          0.20         0.59 o                         
   9   5   1          2.25          3.21         2.76 o                         
  -9   6   1          0.09         -0.43         0.92 o                         
  -8   6   1          6.35          7.26         2.73 o                         
  -7   6   1          0.21         -0.63         1.63 o                         
  -6   6   1          2.06          1.63         1.05 o                         
  -5   6   1         40.45         50.62         5.96 o                         
  -4   6   1         44.50         37.29         5.13 o                         
  -3   6   1         30.22         35.04         5.61 o                         
  -2   6   1         36.16         36.70         3.95 o                         
  -1   6   1         69.84         73.55         5.79 o                         
   0   6   1         12.64         13.21         2.88 o                         
   1   6   1         69.88         77.21         6.81 o                         
   2   6   1         36.19         34.99         3.63 o                         
   3   6   1         30.27         31.94         4.29 o                         
   4   6   1         44.50         42.50         5.07 o                         
   5   6   1         40.38         47.08         5.80 o                         
   6   6   1          2.06          1.25         1.27 o                         
   7   6   1          0.21          0.98         1.19 o                         
   8   6   1          6.35          5.93         2.61 o                         
   9   6   1          0.09         -2.32         2.62 o                         
  -8   7   1          0.18          0.48         1.47 o                         
  -7   7   1          3.36          2.05         1.32 o                         
  -6   7   1          0.49          2.38         1.53 o                         
  -5   7   1         20.00         21.98         4.38 o                         
  -4   7   1          7.13          9.83         2.71 o                         
  -3   7   1         27.04         25.92         5.36 o                         
  -2   7   1         62.77         64.61         5.70 o                         
  -1   7   1         29.43         27.46         4.51 o                         
   0   7   1        193.24        216.38        12.88 o                         
   1   7   1         29.41         33.15         4.85 o                         
   2   7   1         62.80         66.60         5.73 o                         
   3   7   1         26.98         26.42         4.23 o                         
   4   7   1          7.13          8.56         2.48 o                         
   5   7   1         19.97         21.48         4.33 o                         
   6   7   1          0.49          0.30         0.66 o                         
   7   7   1          3.36          2.33         1.54 o                         
   8   7   1          0.18         -0.53         1.03 o                         
  -7   8   1          0.19          0.31         1.44 o                         
  -6   8   1          0.98          0.12         1.47 o                         
  -5   8   1          5.37          3.70         1.50 o                         
  -4   8   1          2.13          1.21         1.20 o                         
  -3   8   1         37.74         45.86         7.67 o                         
  -2   8   1         11.05          8.75         2.46 o                         
  -1   8   1        102.25        111.65        10.10 o                         
   0   8   1          0.21         -0.36         0.83 o                         
   1   8   1        102.11        103.41         9.51 o                         
   2   8   1         11.03          9.05         2.58 o                         
   3   8   1         37.67         42.88         5.99 o                         
   4   8   1          2.12          4.14         2.00 o                         
   5   8   1          5.38          8.74         2.77 o                         
   6   8   1          0.98          1.23         1.15 o                         
   7   8   1          0.19          1.40         2.03 o                         
  -7   9   1          1.35          3.81         2.58 o                         
  -6   9   1          4.92          8.27         3.53 o                         
  -5   9   1          2.31          3.98         1.93 o                         
  -4   9   1          1.50         -0.29         1.41 o                         
  -3   9   1          7.58          8.70         3.57 o                         
  -2   9   1          5.75          5.03         3.57 o                         
  -1   9   1         14.71         10.25         3.28 o                         
   0   9   1          0.39         -0.18         0.80 o                         
   1   9   1         14.72         13.08         4.02 o                         
   2   9   1          5.76          3.52         3.20 o                         
   3   9   1          7.57          9.38         3.80 o                         
   4   9   1          1.50          1.10         0.49 o                         
   5   9   1          2.30          2.90         1.84 o                         
   6   9   1          4.93          5.91         2.56 o                         
   7   9   1          1.35          2.58         2.18 o                         
  -6  10   1          0.41          0.39         2.00 o                         
  -5  10   1          0.07          1.36         1.83 o                         
  -4  10   1          0.37          0.41         0.49 o                         
  -3  10   1          1.25          4.80         3.83 o                         
  -2  10   1          0.01          1.59         3.40 o                         
  -1  10   1          1.74         -1.75         2.27 o                         
   0  10   1          0.17          0.60         1.45 o                         
   1  10   1          1.74          1.42         1.61 o                         
   2  10   1          0.01         -0.96         2.54 o                         
   3  10   1          1.25          1.48         3.36 o                         
   4  10   1          0.37         -0.27         1.24 o                         
   5  10   1          0.07         -0.97         1.15 o                         
   6  10   1          0.41         -1.15         1.74 o                         
  -4  11   1          0.86         -3.54         3.54 o                         
  -3  11   1          0.32          3.14         3.93 o                         
  -2  11   1          2.09          2.82         3.72 o                         
  -1  11   1          0.44          0.24         2.30 o                         
   1  11   1          0.44          1.60         2.44 o                         
   2  11   1          2.09          1.51         2.37 o                         
   3  11   1          0.32         -0.15         1.98 o                         
   4  11   1          0.86          2.47         2.56 o                         
   0   0   2        997.67        872.98         7.22 o                         
   1   0   2          7.76          4.64         1.09 o                         
   2   0   2          0.15         -0.21         0.33 o                         
   3   0   2         27.15         20.99         1.84 o                         
   4   0   2          1.91          2.02         0.71 o                         
   5   0   2          8.37          7.83         1.92 o                         
   6   0   2          2.83          1.72         0.62 o                         
   7   0   2          3.56          2.32         1.01 o                         
   8   0   2          0.03          0.29         0.77 o                         
   9   0   2          6.19         10.24         3.39 o                         
  10   0   2         14.36         24.42         5.82 o                         
 -10   1   2          4.54          2.17         1.83 o                         
  -9   1   2         12.43         14.58         6.59 o                         
  -8   1   2         50.80         60.67         6.65 o                         
  -7   1   2          0.29          0.09         0.37 o                         
  -6   1   2         84.49         96.72         6.38 o                         
  -5   1   2         14.00         15.85         2.07 o                         
  -4   1   2        140.16        140.69         5.29 o                         
  -3   1   2        459.87        416.66         8.07 o                         
  -2   1   2       4674.51       4711.00        45.35 o                         
  -1   1   2       9223.45       9880.45        53.66 o                         
   0   1   2        349.98        322.35         5.43 o                         
   1   1   2       9222.09      10091.74       309.11 o                         
   2   1   2       4673.89       4665.17        37.76 o                         
   3   1   2        459.26        425.11         9.87 o                         
   4   1   2        140.34        140.03         6.75 o                         
   5   1   2         13.98         15.07         2.29 o                         
   6   1   2         84.39        104.28         6.92 o                         
   7   1   2          0.29         -0.63         0.79 o                         
   8   1   2         50.85         63.79        11.08 o                         
   9   1   2         12.44          3.22         8.11 o                         
  10   1   2          4.54          4.87         3.81 o                         
 -10   2   2          3.01          5.24         2.52 o                         
  -9   2   2          1.12          0.46         1.35 o                         
  -8   2   2         14.92         14.23         4.23 o                         
  -7   2   2         46.33         59.29         6.03 o                         
  -6   2   2         16.40          4.38         5.59 o                         
  -5   2   2         55.35         29.49        11.82 o                         
  -4   2   2         19.33         13.38         2.76 o                         
  -3   2   2        190.68        185.24         7.79 o                         
  -2   2   2        173.72        161.89         5.59 o                         
  -1   2   2         74.45         76.87         3.18 o                         
   0   2   2          2.49          1.40         0.51 o                         
   1   2   2         74.64         78.11         3.56 o                         
   2   2   2        173.53        156.84         5.61 o                         
   3   2   2        191.03        188.62         6.98 o                         
   4   2   2         19.46         19.26         2.44 o                         
   5   2   2         55.24         57.39         4.94 o                         
   6   2   2         16.39         16.48         2.71 o                         
   7   2   2         46.28         54.76         5.88 o                         
   8   2   2         14.93         18.30         3.49 o                         
   9   2   2          1.11          0.35         1.07 o                         
  10   2   2          3.01          5.31         4.09 o                         
 -10   3   2          1.49          0.82         2.73 o                         
  -9   3   2          6.47          8.85         2.83 o                         
  -8   3   2          1.32          1.78         1.13 o                         
  -7   3   2          6.02          7.24         2.17 o                         
  -6   3   2          2.85          0.74         1.17 o                         
  -5   3   2         45.80         47.78         3.47 o                         
  -4   3   2         56.85         53.19         3.45 o                         
  -3   3   2        303.12        310.55         8.50 o                         
  -2   3   2        133.21        132.97         7.65 o                         
  -1   3   2        227.21        206.31        11.75 o                         
   0   3   2        122.11        119.39         5.35 o                         
   1   3   2        227.46        226.89         6.68 o                         
   2   3   2        133.28        150.05         6.36 o                         
   3   3   2        303.34        300.57         9.88 o                         
   4   3   2         56.87         58.80         4.78 o                         
   5   3   2         45.78         45.54         4.63 o                         
   6   3   2          2.84          2.79         1.31 o                         
   7   3   2          6.02         10.08         2.55 o                         
   8   3   2          1.33          1.50         0.96 o                         
   9   3   2          6.48          9.95         2.88 o                         
  10   3   2          1.49          0.79         3.22 o                         
  -9   4   2          1.24          1.56         0.96 o                         
  -8   4   2          2.65          1.65         1.79 o                         
  -7   4   2          1.72         -0.68         1.03 o                         
  -6   4   2         33.26         36.52         4.92 o                         
  -5   4   2          9.94          7.57         2.08 o                         
  -4   4   2         41.42         43.27         3.08 o                         
  -3   4   2        182.04        185.71         7.28 o                         
  -2   4   2         83.95         86.44         5.10 o                         
  -1   4   2          0.71          1.13         0.70 o                         
   0   4   2        166.61        182.88         7.51 o                         
   1   4   2          0.70          2.66         0.91 o                         
   2   4   2         84.00         90.69         4.20 o                         
   3   4   2        182.29        195.25         8.75 o                         
   4   4   2         41.37         42.86         4.42 o                         
   5   4   2          9.94          8.91         2.11 o                         
   6   4   2         33.27         34.76         4.62 o                         
   7   4   2          1.72          4.46         1.82 o                         
   8   4   2          2.64          1.21         1.92 o                         
   9   4   2          1.23          6.15         3.12 o                         
  -9   5   2          0.26         -1.00         2.06 o                         
  -8   5   2          1.73          1.26         1.67 o                         
  -7   5   2          1.98          1.92         1.30 o                         
  -6   5   2          2.81          1.23         1.13 o                         
  -5   5   2         11.75         14.26         3.04 o                         
  -4   5   2         40.72         37.91         4.86 o                         
  -3   5   2        104.44        106.19         6.08 o                         
  -2   5   2         18.41         17.54         2.53 o                         
  -1   5   2        218.61        235.18         9.51 o                         
   0   5   2         19.57         17.07         2.47 o                         
   1   5   2        218.60        237.40        10.93 o                         
   2   5   2         18.41         15.39         2.19 o                         
   3   5   2        104.51        115.46         7.46 o                         
   4   5   2         40.76         42.45         4.75 o                         
   5   5   2         11.74         15.38         2.85 o                         
   6   5   2          2.80          3.06         1.32 o                         
   7   5   2          1.97          0.76         0.94 o                         
   8   5   2          1.73          2.56         1.50 o                         
   9   5   2          0.26         -1.03         1.03 o                         
  -9   6   2          3.99          1.99         2.24 o                         
  -8   6   2          3.56          6.26         2.62 o                         
  -7   6   2          0.96         -0.48         1.95 o                         
  -6   6   2         34.61         35.54         5.65 o                         
  -5   6   2         10.19         10.46         2.73 o                         
  -4   6   2         56.26         58.80         6.61 o                         
  -3   6   2          6.31          3.62         1.84 o                         
  -2   6   2        180.57        182.95        13.34 o                         
  -1   6   2         13.09         11.09         2.26 o                         
   0   6   2         91.44         86.34         7.53 o                         
   1   6   2         13.13         11.91         3.05 o                         
   2   6   2        180.67        190.91        10.00 o                         
   3   6   2          6.31          3.98         1.40 o                         
   4   6   2         56.37         59.43         6.02 o                         
   5   6   2         10.22          9.77         2.51 o                         
   6   6   2         34.61         39.23         5.45 o                         
   7   6   2          0.97          0.78         0.78 o                         
   8   6   2          3.56          5.86         3.06 o                         
   9   6   2          3.98          5.54         3.92 o                         
  -8   7   2          2.61          1.37         1.81 o                         
  -7   7   2          0.31         -1.91         1.91 o                         
  -6   7   2          0.74          0.72         1.08 o                         
  -5   7   2          0.64          0.54         1.16 o                         
  -4   7   2          4.79          3.53         1.32 o                         
  -3   7   2        141.10        160.60        13.57 o                         
  -2   7   2         90.54         93.73         7.56 o                         
  -1   7   2        103.13        107.05         7.74 o                         
   0   7   2        157.26        172.89        11.67 o                         
   1   7   2        103.11        104.58         9.18 o                         
   2   7   2         90.60         76.03         7.07 o                         
   3   7   2        141.13        169.00        10.74 o                         
   4   7   2          4.78          3.95         1.19 o                         
   5   7   2          0.64          1.04         2.09 o                         
   6   7   2          0.74         -0.06         0.84 o                         
   7   7   2          0.32         -1.34         1.35 o                         
   8   7   2          2.61          3.58         2.36 o                         
  -7   8   2          0.13         -0.55         1.00 o                         
  -6   8   2          1.01         -0.47         0.97 o                         
  -5   8   2          1.55          1.68         1.27 o                         
  -4   8   2          9.31         10.67         3.21 o                         
  -3   8   2          4.98          6.65         2.66 o                         
  -2   8   2         24.05         22.95         3.96 o                         
  -1   8   2         29.30         30.86         5.54 o                         
   0   8   2          6.31          4.98         1.82 o                         
   1   8   2         29.30         24.89         4.50 o                         
   2   8   2         24.02         22.79         7.19 o                         
   3   8   2          4.98          8.47         2.28 o                         
   4   8   2          9.29         10.87         2.84 o                         
   5   8   2          1.54          1.98         1.30 o                         
   6   8   2          1.01          0.61         1.59 o                         
   7   8   2          0.13         -1.53         2.20 o                         
  -7   9   2          0.27          1.22         1.61 o                         
  -6   9   2          1.45         -1.22         2.39 o                         
  -5   9   2          3.84          4.62         2.00 o                         
  -4   9   2          6.94          5.69         2.38 o                         
  -3   9   2         15.95         14.26         4.95 o                         
  -2   9   2         10.02         14.00         6.14 o                         
  -1   9   2          8.06          9.09         3.40 o                         
   0   9   2         25.28         25.80         5.08 o                         
   1   9   2          8.05          7.81         2.70 o                         
   2   9   2         10.02         12.85         5.19 o                         
   3   9   2         15.92         17.92         4.73 o                         
   4   9   2          6.94          8.43         2.71 o                         
   5   9   2          3.85          7.01         3.02 o                         
   6   9   2          1.45          0.73         2.63 o                         
   7   9   2          0.27         -0.36         4.58 o                         
  -5  10   2          1.36          0.51         0.82 o                         
  -4  10   2          1.76          0.66         1.06 o                         
  -3  10   2          1.83          1.06         2.54 o                         
  -2  10   2          0.04          0.12         1.79 o                         
  -1  10   2          1.50          0.76         1.03 o                         
   0  10   2          0.04          0.39         0.83 o                         
   1  10   2          1.50          1.84         2.73 o                         
   2  10   2          0.05         -3.25         3.25 o                         
   3  10   2          1.84          0.56         0.94 o                         
   4  10   2          1.77         -0.38         0.61 o                         
   5  10   2          1.36          0.63         2.03 o                         
  -4  11   2          0.21         -0.70         2.30 o                         
  -3  11   2          0.37          2.08         2.05 o                         
  -2  11   2          0.45         -1.89         2.29 o                         
  -1  11   2          1.00         -0.24         1.16 o                         
   1  11   2          1.00          4.22         3.81 o                         
   2  11   2          0.45         -0.99         1.54 o                         
   3  11   2          0.36         -0.08         1.45 o                         
   4  11   2          0.21          0.95         2.91 o                         
   1   0   3         31.37         22.03         3.02 o                         
   2   0   3       2042.20       1937.64        16.94 o                         
   3   0   3          0.42          0.18         0.21 o                         
   4   0   3         35.09         20.41         7.68 o                         
   5   0   3         63.10         58.22         4.08 o                         
   6   0   3          0.18         -0.04         0.78 o                         
   7   0   3          0.26          0.73         0.56 o                         
   8   0   3          4.16          3.17         1.79 o                         
   9   0   3          2.95          1.00         2.36 o                         
  10   0   3          0.01          1.75         1.72 o                         
 -10   1   3          2.16          0.65         2.92 o                         
  -9   1   3         20.82         31.48         6.24 o                         
  -8   1   3         26.89         37.55         5.14 o                         
  -7   1   3         29.25         32.36         3.60 o                         
  -6   1   3        182.99        201.83        13.81 o                         
  -5   1   3         37.71         39.28         3.32 o                         
  -4   1   3       1289.18       1278.05        18.31 o                         
  -3   1   3        151.83        144.53         5.36 o                         
  -2   1   3       2488.89       2314.45        22.30 o                         
  -1   1   3       4907.95       4818.33        38.87 o                         
   0   1   3        247.87        228.07         4.93 o                         
   1   1   3       4906.61       4681.62        35.46 o                         
   2   1   3       2489.38       2332.89        21.62 o                         
   3   1   3        152.08        149.97         5.72 o                         
   4   1   3       1288.16       1304.32        19.86 o                         
   5   1   3         37.71         44.28         4.06 o                         
   6   1   3        183.13        217.01         9.84 o                         
   7   1   3         29.21         34.88         4.35 o                         
   8   1   3         26.91         33.00         4.56 o                         
   9   1   3         20.82         27.36         5.82 o                         
  10   1   3          2.16          4.47         3.99 o                         
 -10   2   3          1.63          0.40         2.68 o                         
  -9   2   3          3.02          5.78         2.24 o                         
  -8   2   3         17.11         21.60         4.34 o                         
  -7   2   3          9.46         10.87         3.22 o                         
  -6   2   3         66.45         77.94         6.43 o                         
  -5   2   3         81.13         49.01        20.39 o                         
  -4   2   3        354.02        319.45        14.98 o                         
  -3   2   3        423.36        413.27         7.99 o                         
  -2   2   3        278.35        262.91         6.23 o                         
  -1   2   3         32.82         30.51         3.04 o                         
   0   2   3          3.83          4.23         1.08 o                         
   1   2   3         32.98         36.24         3.49 o                         
   2   2   3        278.37        263.54         7.12 o                         
   3   2   3        423.73        417.78        10.30 o                         
   4   2   3        353.59        360.75        10.81 o                         
   5   2   3         81.30         92.52         6.19 o                         
   6   2   3         66.47         72.41         6.74 o                         
   7   2   3          9.42         14.73         2.89 o                         
   8   2   3         17.11         14.70         4.56 o                         
   9   2   3          3.01          1.22         0.92 o                         
  10   2   3          1.63          2.37         2.91 o                         
 -10   3   3          2.26         -0.93         2.98 o                         
  -9   3   3          0.69          0.47         1.22 o                         
  -8   3   3          2.02          3.25         1.57 o                         
  -7   3   3          1.95          0.56         0.76 o                         
  -6   3   3         10.24          7.21         2.47 o                         
  -5   3   3         41.12         42.71         4.37 o                         
  -4   3   3         66.21         66.84         4.15 o                         
  -3   3   3         10.32          8.56         1.29 o                         
  -2   3   3          0.24          0.32         0.69 o                         
  -1   3   3         37.85         30.86         3.00 o                         
   0   3   3        901.50        881.36        18.86 o                         
   1   3   3         37.59         36.74         3.88 o                         
   2   3   3          0.23          0.00         0.49 o                         
   3   3   3         10.33         12.05         2.74 o                         
   4   3   3         66.28         67.84         5.03 o                         
   5   3   3         41.18         47.44         4.60 o                         
   6   3   3         10.26         10.54         2.45 o                         
   7   3   3          1.95          0.86         1.24 o                         
   8   3   3          2.01          4.65         1.98 o                         
   9   3   3          0.70          2.28         1.48 o                         
  10   3   3          2.27          3.88         3.51 o                         
  -9   4   3          4.06          4.29         1.91 o                         
  -8   4   3          5.99          4.21         1.68 o                         
  -7   4   3         13.98         14.06         3.36 o                         
  -6   4   3         13.26         12.34         2.81 o                         
  -5   4   3         19.83         19.50         3.18 o                         
  -4   4   3          0.84          0.46         0.50 o                         
  -3   4   3         43.00         41.00         3.76 o                         
  -2   4   3        558.74        586.44        18.50 o                         
  -1   4   3        430.89        460.43        13.06 o                         
   0   4   3        662.25        689.58        15.04 o                         
   1   4   3        430.94        486.96        39.02 o                         
   2   4   3        558.73        600.30        14.38 o                         
   3   4   3         43.06         42.90         4.14 o                         
   4   4   3          0.84          0.23         0.71 o                         
   5   4   3         19.84         21.00         3.29 o                         
   6   4   3         13.24         12.13         3.00 o                         
   7   4   3         13.95         17.99         3.52 o                         
   8   4   3          6.00          4.41         1.36 o                         
   9   4   3          4.05          4.70         2.75 o                         
  -9   5   3          0.67          0.27         1.14 o                         
  -8   5   3          0.78          1.08         1.04 o                         
  -7   5   3          5.85          6.33         2.30 o                         
  -6   5   3         15.27         12.51         3.19 o                         
  -5   5   3          8.52          7.86         2.13 o                         
  -4   5   3         22.12         18.47         3.57 o                         
  -3   5   3          4.98          4.26         1.27 o                         
  -2   5   3          7.51          7.58         1.28 o                         
  -1   5   3         58.95         54.24         4.77 o                         
   0   5   3        436.64        466.29        13.78 o                         
   1   5   3         59.07         52.57         5.26 o                         
   2   5   3          7.51          7.19         1.79 o                         
   3   5   3          4.98          3.11         1.36 o                         
   4   5   3         22.18         25.49         3.70 o                         
   5   5   3          8.53         10.11         2.23 o                         
   6   5   3         15.21         16.27         3.16 o                         
   7   5   3          5.84          6.24         1.91 o                         
   8   5   3          0.78          2.64         1.48 o                         
   9   5   3          0.67          0.78         1.45 o                         
  -9   6   3          0.60         -1.42         1.42 o                         
  -8   6   3          8.24         10.91         3.60 o                         
  -7   6   3         10.58         17.29         4.01 o                         
  -6   6   3         11.07         10.32         3.08 o                         
  -5   6   3         20.98         18.54         4.70 o                         
  -4   6   3         35.06         35.02         5.22 o                         
  -3   6   3         63.01         53.24         4.98 o                         
  -2   6   3        101.17         98.99         7.50 o                         
  -1   6   3          9.78         10.28         2.29 o                         
   0   6   3         15.04         11.61         2.93 o                         
   1   6   3          9.82          8.76         2.62 o                         
   2   6   3        100.93        103.16         6.77 o                         
   3   6   3         63.02         63.78         5.98 o                         
   4   6   3         35.10         36.64         4.65 o                         
   5   6   3         20.98         26.35         4.25 o                         
   6   6   3         11.08          7.68         1.96 o                         
   7   6   3         10.59         15.32         3.69 o                         
   8   6   3          8.24         10.16         4.45 o                         
   9   6   3          0.60          0.75         2.11 o                         
  -8   7   3          1.69         -0.87         1.13 o                         
  -7   7   3          8.09          8.87         2.95 o                         
  -6   7   3          0.33          0.32         1.22 o                         
  -5   7   3          9.17          8.15         2.46 o                         
  -4   7   3         37.89         40.37         5.94 o                         
  -3   7   3         30.33         23.69         3.77 o                         
  -2   7   3         41.75         43.27         6.02 o                         
  -1   7   3          1.96          1.74         0.90 o                         
   0   7   3        107.97        102.41         9.00 o                         
   1   7   3          1.96          0.31         1.43 o                         
   2   7   3         41.61         42.31         4.84 o                         
   3   7   3         30.37         30.48         4.57 o                         
   4   7   3         37.90         42.87         5.51 o                         
   5   7   3          9.20          7.82         2.35 o                         
   6   7   3          0.32          0.24         1.37 o                         
   7   7   3          8.10         11.20         4.47 o                         
   8   7   3          1.70          1.98         4.54 o                         
  -7   8   3          0.69          1.75         1.28 o                         
  -6   8   3          1.61          0.44         1.95 o                         
  -5   8   3          7.56          6.43         2.35 o                         
  -4   8   3          1.92          0.22         1.80 o                         
  -3   8   3          1.98          1.42         1.26 o                         
  -2   8   3          8.70          7.78         2.32 o                         
  -1   8   3         16.53          9.15         2.77 o                         
   0   8   3          0.24         -1.63         1.65 o                         
   1   8   3         16.50         10.38         2.88 o                         
   2   8   3          8.73          9.68         3.18 o                         
   3   8   3          1.99          3.64         2.27 o                         
   4   8   3          1.92          0.42         0.79 o                         
   5   8   3          7.57         11.00         3.22 o                         
   6   8   3          1.60          0.21         0.75 o                         
   7   8   3          0.68         -3.48         3.48 o                         
  -6   9   3          1.42          2.68         2.83 o                         
  -5   9   3          6.98          8.18         3.19 o                         
  -4   9   3          3.30          1.73         2.99 o                         
  -3   9   3         10.77         11.32         4.42 o                         
  -2   9   3         16.11         14.68         4.71 o                         
  -1   9   3          7.32          5.66         2.59 o                         
   0   9   3         32.24         33.28         6.20 o                         
   1   9   3          7.30          5.14         2.32 o                         
   2   9   3         16.10         17.79         5.06 o                         
   3   9   3         10.78         14.22         4.45 o                         
   4   9   3          3.29          4.75         4.18 o                         
   5   9   3          6.97          7.07         2.76 o                         
   6   9   3          1.43          1.11         2.08 o                         
  -5  10   3          2.64          7.10         3.11 o                         
  -4  10   3          0.22          0.85         1.37 o                         
  -3  10   3          2.63          2.63         2.04 o                         
  -2  10   3          1.24          0.08         2.45 o                         
  -1  10   3          0.10          0.01         2.16 o                         
   0  10   3          4.32          2.93         1.89 o                         
   1  10   3          0.10          0.41         1.27 o                         
   2  10   3          1.23         -0.86         1.31 o                         
   3  10   3          2.63          3.20         2.08 o                         
   4  10   3          0.22          0.41         0.94 o                         
   5  10   3          2.64          6.71         3.90 o                         
  -4  11   3          0.96          1.35         2.02 o                         
  -3  11   3          0.39          0.86         2.60 o                         
  -2  11   3          0.41         -1.86         2.44 o                         
  -1  11   3          0.48          0.23         1.90 o                         
   1  11   3          0.47          3.24         2.80 o                         
   2  11   3          0.41         -1.11         3.75 o                         
   3  11   3          0.39          2.33         1.96 o                         
   4  11   3          0.96          0.60         1.70 o                         
   0   0   4       3790.18       3672.84        80.69 o                         
   1   0   4         20.41         14.18         2.21 o                         
   2   0   4        240.56        237.52         5.78 o                         
   3   0   4        197.48        204.72         6.54 o                         
   4   0   4        191.07        209.26         7.81 o                         
   5   0   4          3.42          3.61         1.13 o                         
   6   0   4          5.85          3.33         2.23 o                         
   7   0   4         65.16         76.77         6.34 o                         
   8   0   4          2.88          0.23         0.93 o                         
   9   0   4          4.98          3.88         2.08 o                         
  10   0   4          0.10          0.42         1.36 o                         
 -10   1   4          0.81          0.84         1.98 o                         
  -9   1   4          2.24         -0.36         1.02 o                         
  -8   1   4          7.12          0.83         1.64 o                         
  -7   1   4         39.43         47.93         6.55 o                         
  -6   1   4          0.52         -0.24         0.35 o                         
  -5   1   4         38.02         42.68         3.50 o                         
  -4   1   4         28.38         31.92         3.00 o                         
  -3   1   4        781.43        772.64        11.70 o                         
  -2   1   4        178.48        150.18         7.29 o                         
  -1   1   4        867.46        814.81        12.39 o                         
   0   1   4        168.98        156.11         4.10 o                         
   1   1   4        867.74        820.50        27.83 o                         
   2   1   4        178.31        161.78         4.19 o                         
   3   1   4        781.79        779.00        15.72 o                         
   4   1   4         28.48         33.74         3.13 o                         
   5   1   4         38.07         42.37         4.45 o                         
   6   1   4          0.52          0.15         0.93 o                         
   7   1   4         39.44         48.34         5.01 o                         
   8   1   4          7.13          3.58         2.01 o                         
   9   1   4          2.26          1.50         1.69 o                         
  10   1   4          0.81          1.49         1.86 o                         
 -10   2   4          3.82          3.77         3.67 o                         
  -9   2   4         11.29         16.89         4.36 o                         
  -8   2   4          8.34          8.27         2.51 o                         
  -7   2   4         13.04          8.87         4.09 o                         
  -6   2   4        176.79        214.52        12.17 o                         
  -5   2   4        100.66         96.66        12.99 o                         
  -4   2   4        591.77        561.04        37.98 o                         
  -3   2   4        729.82        733.68        11.04 o                         
  -2   2   4        282.78        259.62         6.76 o                         
  -1   2   4       1215.19       1189.92        22.56 o                         
   0   2   4         40.06         29.61         2.32 o                         
   1   2   4       1216.18       1168.37        19.97 o                         
   2   2   4        282.73        261.81         6.76 o                         
   3   2   4        729.77        730.01        13.27 o                         
   4   2   4        591.38        587.84        13.65 o                         
   5   2   4        100.72        117.74         6.87 o                         
   6   2   4        176.75        196.33         9.93 o                         
   7   2   4         13.08         16.33         3.13 o                         
   8   2   4          8.35          1.72         2.96 o                         
   9   2   4         11.30          2.02         4.43 o                         
  10   2   4          3.83         10.98         6.08 o                         
 -10   3   4          0.78          0.21         1.38 o                         
  -9   3   4          3.45          3.74         1.58 o                         
  -8   3   4          0.51          1.39         0.67 o                         
  -7   3   4         12.31          7.59         2.81 o                         
  -6   3   4         13.76         17.31         2.45 o                         
  -5   3   4         40.61         42.48         3.81 o                         
  -4   3   4         68.59         65.02         4.43 o                         
  -3   3   4         39.43         38.72         2.55 o                         
  -2   3   4        152.89        148.58         6.39 o                         
  -1   3   4        239.64        246.56        10.24 o                         
   0   3   4        111.92        133.06         7.68 o                         
   1   3   4        239.67        261.50        10.42 o                         
   2   3   4        153.00        157.33         6.34 o                         
   3   3   4         39.41         38.80         3.39 o                         
   4   3   4         68.78         68.66         5.03 o                         
   5   3   4         40.56         43.44         4.34 o                         
   6   3   4         13.71         17.50         2.99 o                         
   7   3   4         12.28         12.64         2.73 o                         
   8   3   4          0.51          0.09         0.51 o                         
   9   3   4          3.45          3.94         3.45 o                         
  10   3   4          0.78          1.62         1.90 o                         
  -9   4   4          2.17          2.32         1.00 o                         
  -8   4   4          1.14          0.93         0.84 o                         
  -7   4   4          1.33          2.14         0.47 o                         
  -6   4   4          3.22          2.00         0.99 o                         
  -5   4   4          0.12          0.63         0.74 o                         
  -4   4   4         64.94         61.53         4.51 o                         
  -3   4   4          9.39          6.31         1.12 o                         
  -2   4   4        374.90        392.04        12.24 o                         
  -1   4   4        329.63        348.49        11.35 o                         
   0   4   4        167.44        185.25         8.42 o                         
   1   4   4        329.60        345.93        15.96 o                         
   2   4   4        375.04        416.22        11.84 o                         
   3   4   4          9.35          9.50         1.70 o                         
   4   4   4         64.99         66.99         5.37 o                         
   5   4   4          0.13          0.40         0.70 o                         
   6   4   4          3.21          3.03         1.33 o                         
   7   4   4          1.33         -0.24         1.27 o                         
   8   4   4          1.13         -0.54         0.85 o                         
   9   4   4          2.17          2.72         2.04 o                         
  -9   5   4          2.15          0.78         1.43 o                         
  -8   5   4          5.05          2.27         1.58 o                         
  -7   5   4          8.37         10.09         3.13 o                         
  -6   5   4         15.92         19.35         4.36 o                         
  -5   5   4          2.74          2.42         0.97 o                         
  -4   5   4          1.89          1.91         0.86 o                         
  -3   5   4         31.20         32.68         3.95 o                         
  -2   5   4         44.04         44.76         3.52 o                         
  -1   5   4        156.11        162.77         8.47 o                         
   0   5   4        188.03        204.35         9.46 o                         
   1   5   4        156.14        171.53         8.55 o                         
   2   5   4         44.11         40.97         5.39 o                         
   3   5   4         31.21         35.97         4.00 o                         
   4   5   4          1.87          1.58         0.81 o                         
   5   5   4          2.74          1.77         1.38 o                         
   6   5   4         15.91         19.41         3.44 o                         
   7   5   4          8.36          5.06         2.10 o                         
   8   5   4          5.05          9.38         4.05 o                         
   9   5   4          2.15          0.80         3.95 o                         
  -8   6   4          3.83          4.07         2.28 o                         
  -7   6   4         21.08         18.98         5.29 o                         
  -6   6   4          3.63          3.74         1.71 o                         
  -5   6   4         39.60         41.48         5.64 o                         
  -4   6   4        138.34        153.25        13.50 o                         
  -3   6   4         32.63         32.24         4.13 o                         
  -2   6   4         89.63         80.96         5.39 o                         
  -1   6   4         39.78         40.96         4.69 o                         
   0   6   4         11.70         12.33         2.54 o                         
   1   6   4         39.77         36.45         5.55 o                         
   2   6   4         89.62         97.79         9.20 o                         
   3   6   4         32.63         35.93         4.44 o                         
   4   6   4        138.23        161.31         9.82 o                         
   5   6   4         39.55         45.21         5.60 o                         
   6   6   4          3.63          1.31         2.11 o                         
   7   6   4         21.03         22.92         5.86 o                         
   8   6   4          3.82          5.24         3.08 o                         
  -8   7   4          1.37          1.36         1.55 o                         
  -7   7   4          0.81          0.90         0.74 o                         
  -6   7   4          1.26          1.58         1.28 o                         
  -5   7   4          5.76          3.35         1.45 o                         
  -4   7   4          6.71          2.37         5.02 o                         
  -3   7   4         58.19         53.61         6.92 o                         
  -2   7   4         27.02         21.27         2.98 o                         
  -1   7   4         17.63         18.32         3.29 o                         
   0   7   4          0.96         -0.12         0.71 o                         
   1   7   4         17.72         17.52         3.88 o                         
   2   7   4         27.00         26.08         5.11 o                         
   3   7   4         58.22         68.34         8.57 o                         
   4   7   4          6.72          3.52         2.00 o                         
   5   7   4          5.76          5.45         2.09 o                         
   6   7   4          1.27         -1.34         1.97 o                         
   7   7   4          0.81         -1.02         2.07 o                         
   8   7   4          1.37          4.90         2.62 o                         
  -7   8   4          1.88          1.47         1.69 o                         
  -6   8   4          0.46         -1.35         1.35 o                         
  -5   8   4          1.12         -0.13         1.11 o                         
  -4   8   4         17.85         16.65         5.01 o                         
  -3   8   4         12.15          9.74         4.13 o                         
  -2   8   4          0.53         -0.23         0.71 o                         
  -1   8   4         14.56         12.55         2.87 o                         
   0   8   4          2.08          0.79         1.05 o                         
   1   8   4         14.59         11.88         4.20 o                         
   2   8   4          0.53         -1.31         1.62 o                         
   3   8   4         12.14         15.35         4.28 o                         
   4   8   4         17.86         27.30         6.13 o                         
   5   8   4          1.12          1.97         1.45 o                         
   6   8   4          0.46         -2.64         3.47 o                         
   7   8   4          1.88         -0.29         0.57 o                         
  -6   9   4          2.67          4.72         2.04 o                         
  -5   9   4          0.01          1.27         1.85 o                         
  -4   9   4          1.32          1.77         1.76 o                         
  -3   9   4          5.38          3.48         2.38 o                         
  -2   9   4          1.31          1.19         0.94 o                         
  -1   9   4          6.41          6.11         2.43 o                         
   0   9   4          0.01          1.09         1.20 o                         
   1   9   4          6.40          4.81         2.50 o                         
   2   9   4          1.31          0.81         1.56 o                         
   3   9   4          5.37          7.62         3.28 o                         
   4   9   4          1.31          2.43         2.27 o                         
   5   9   4          0.01         -1.20         2.23 o                         
   6   9   4          2.68          1.80         1.44 o                         
  -5  10   4          4.50          5.35         3.04 o                         
  -4  10   4          1.81         -0.97         1.37 o                         
  -3  10   4          3.01          5.80         3.42 o                         
  -2  10   4          3.19          4.40         3.59 o                         
  -1  10   4          3.60          0.94         1.58 o                         
   0  10   4          0.72          0.32         1.57 o                         
   1  10   4          3.61          5.70         3.91 o                         
   2  10   4          3.18          2.52         2.07 o                         
   3  10   4          3.00          3.70         3.13 o                         
   4  10   4          1.81          6.05         3.47 o                         
   5  10   4          4.50          7.97         4.44 o                         
  -3  11   4          0.15          1.58         2.65 o                         
  -2  11   4          1.58          0.36         3.13 o                         
   1  11   4          0.25          1.19         1.26 o                         
   2  11   4          1.58          4.66         2.66 o                         
   3  11   4          0.15          1.15         0.73 o                         
   1   0   5        361.51        338.18         6.18 o                         
   2   0   5         11.68         14.00         1.41 o                         
   3   0   5          0.18         -0.33         0.39 o                         
   4   0   5        163.28        176.05         7.10 o                         
   5   0   5        121.20        140.23         7.11 o                         
   6   0   5          5.30          3.49         2.16 o                         
   7   0   5         26.94         26.82         3.86 o                         
   8   0   5         13.85          8.00         4.51 o                         
   9   0   5          3.31          0.29         1.37 o                         
  10   0   5          3.77         -1.91         3.09 o                         
 -10   1   5          0.72          3.02         2.80 o                         
  -9   1   5          3.82          8.10         4.96 o                         
  -8   1   5          0.68          1.57         0.71 o                         
  -7   1   5          3.28          1.00         1.32 o                         
  -6   1   5          4.62          3.19         1.82 o                         
  -5   1   5         37.41         39.87         3.73 o                         
  -4   1   5         16.90         14.34         2.08 o                         
  -3   1   5        170.08        157.02         5.59 o                         
  -2   1   5        307.48        302.95         8.71 o                         
  -1   1   5        186.95        166.46         6.09 o                         
   0   1   5         23.90         29.55         2.32 o                         
   1   1   5        187.03        169.76         6.48 o                         
   2   1   5        308.08        309.84        17.57 o                         
   3   1   5        169.84        158.85         5.47 o                         
   4   1   5         16.90         15.56         2.18 o                         
   5   1   5         37.42         42.41         3.93 o                         
   6   1   5          4.59          3.14         1.52 o                         
   7   1   5          3.30          3.43         1.87 o                         
   8   1   5          0.69         -0.96         1.13 o                         
   9   1   5          3.83          0.45         2.69 o                         
  10   1   5          0.72         -1.88         3.00 o                         
 -10   2   5          1.45          1.16        11.14 o                         
  -9   2   5          7.97         11.96         3.68 o                         
  -8   2   5         42.77         60.09         8.10 o                         
  -7   2   5         19.97         20.23         3.07 o                         
  -6   2   5        127.21        139.69         9.18 o                         
  -5   2   5         65.04         64.43         3.97 o                         
  -4   2   5        414.99        420.97         9.62 o                         
  -3   2   5        924.93        938.02        13.58 o                         
  -2   2   5        181.41        183.57         6.72 o                         
  -1   2   5        254.49        240.04         5.41 o                         
   0   2   5         89.63         95.62         4.01 o                         
   1   2   5        254.17        234.56         7.55 o                         
   2   2   5        181.41        183.80         9.19 o                         
   3   2   5        924.95        946.01        14.22 o                         
   4   2   5        415.51        433.22        11.43 o                         
   5   2   5         65.00         65.74         4.99 o                         
   6   2   5        127.19        135.79         8.02 o                         
   7   2   5         20.04         23.18         3.63 o                         
   8   2   5         42.77         54.61         7.94 o                         
   9   2   5          7.99          1.86         5.96 o                         
  10   2   5          1.46          0.87         1.70 o                         
  -9   3   5          4.88          6.80         2.97 o                         
  -8   3   5          2.00          2.40         1.33 o                         
  -7   3   5         25.86         25.17         4.47 o                         
  -6   3   5          1.84          1.10         0.95 o                         
  -5   3   5        220.63        250.14         9.52 o                         
  -4   3   5          7.27          6.13         1.08 o                         
  -3   3   5         83.36         88.13         4.46 o                         
  -2   3   5         64.99         57.99         3.89 o                         
  -1   3   5        795.67        820.64        19.92 o                         
   0   3   5          3.32          2.20         0.46 o                         
   1   3   5        796.39        841.65        16.10 o                         
   2   3   5         64.85         57.05         5.52 o                         
   3   3   5         83.31         88.88         5.06 o                         
   4   3   5          7.27          6.68         1.50 o                         
   5   3   5        220.65        255.97        10.50 o                         
   6   3   5          1.85          3.06         1.08 o                         
   7   3   5         25.87         31.05         4.49 o                         
   8   3   5          2.00          0.72         0.87 o                         
   9   3   5          4.88          4.46         2.81 o                         
  -9   4   5          0.40          0.11         0.85 o                         
  -8   4   5          1.66          4.00         2.07 o                         
  -7   4   5          2.33          1.59         1.41 o                         
  -6   4   5          0.13         -0.66         0.88 o                         
  -5   4   5         15.61         15.63         2.38 o                         
  -4   4   5         18.71         14.80         2.43 o                         
  -3   4   5         23.43         22.76         2.53 o                         
  -2   4   5         49.52         49.09         3.63 o                         
  -1   4   5         20.96         30.07         2.90 o                         
   0   4   5         42.53         46.73         3.78 o                         
   1   4   5         20.94         27.93         3.79 o                         
   2   4   5         49.49         51.03         5.59 o                         
   3   4   5         23.50         21.45         2.90 o                         
   4   4   5         18.73         14.37         2.26 o                         
   5   4   5         15.67         15.38         2.78 o                         
   6   4   5          0.13          0.54         1.01 o                         
   7   4   5          2.31          1.93         1.12 o                         
   8   4   5          1.66          0.99         2.24 o                         
   9   4   5          0.40         -0.43         1.88 o                         
  -9   5   5          0.72         -0.96         1.22 o                         
  -8   5   5          4.35          6.60         2.60 o                         
  -7   5   5          4.73          3.87         2.68 o                         
  -6   5   5         58.57         68.50         8.53 o                         
  -5   5   5         20.46         21.07         4.08 o                         
  -4   5   5        121.71        133.25         7.81 o                         
  -3   5   5         22.37         18.54         3.60 o                         
  -2   5   5         76.55         86.32         5.12 o                         
  -1   5   5         78.56         64.72         5.70 o                         
   0   5   5          0.26          1.16         0.56 o                         
   1   5   5         78.48         70.29         6.85 o                         
   2   5   5         76.64         79.89         7.92 o                         
   3   5   5         22.41         22.11         3.17 o                         
   4   5   5        121.57        137.38         8.32 o                         
   5   5   5         20.43         24.42         3.73 o                         
   6   5   5         58.62         70.79         6.77 o                         
   7   5   5          4.73          7.27         2.96 o                         
   8   5   5          4.35          3.26         2.15 o                         
   9   5   5          0.72          1.07         2.78 o                         
  -8   6   5          5.10          7.18         2.87 o                         
  -7   6   5          7.58          9.78         3.32 o                         
  -6   6   5          4.43          3.97         1.84 o                         
  -5   6   5         47.86         53.81         8.08 o                         
  -4   6   5         25.69         27.91         4.14 o                         
  -3   6   5         40.49         36.63         5.71 o                         
  -2   6   5        128.02        145.61         9.78 o                         
  -1   6   5         27.90         30.00         3.73 o                         
   0   6   5         21.55         18.60         3.28 o                         
   1   6   5         27.92         29.81         4.70 o                         
   2   6   5        128.22        145.73        11.19 o                         
   3   6   5         40.43         46.23         6.53 o                         
   4   6   5         25.76         28.20         4.15 o                         
   5   6   5         47.81         57.77         6.09 o                         
   6   6   5          4.42          3.20         1.98 o                         
   7   6   5          7.59         12.58         4.14 o                         
   8   6   5          5.11          3.00         2.14 o                         
  -8   7   5          3.34          3.01         1.89 o                         
  -7   7   5          0.43         -1.05         1.16 o                         
  -6   7   5          0.78          0.88         0.67 o                         
  -5   7   5          5.07          1.17         1.25 o                         
  -4   7   5         17.10         15.87         4.45 o                         
  -3   7   5          5.29          2.97         1.56 o                         
  -2   7   5         62.33         68.74         6.58 o                         
  -1   7   5         31.40         29.65         3.98 o                         
   0   7   5          0.16         -1.14         1.14 o                         
   1   7   5         31.39         28.35         5.01 o                         
   2   7   5         62.36         68.83         8.26 o                         
   3   7   5          5.30          5.38         2.04 o                         
   4   7   5         17.10         19.48         4.44 o                         
   5   7   5          5.07          2.76         2.49 o                         
   6   7   5          0.78         -2.10         2.10 o                         
   7   7   5          0.43          1.62         2.00 o                         
   8   7   5          3.34          1.61         1.53 o                         
  -7   8   5          0.30          1.77         1.35 o                         
  -6   8   5          4.95          4.69         2.60 o                         
  -5   8   5          2.62          0.11         2.17 o                         
  -4   8   5          3.54          0.51         3.42 o                         
  -3   8   5         10.67         12.86         4.61 o                         
  -2   8   5          5.92          3.16         1.40 o                         
  -1   8   5          1.05         -0.50         1.09 o                         
   0   8   5          1.76          1.09         0.66 o                         
   1   8   5          1.05          0.16         0.94 o                         
   2   8   5          5.89          3.26         2.04 o                         
   3   8   5         10.67         14.31         4.05 o                         
   4   8   5          3.53          6.22         2.72 o                         
   5   8   5          2.63          3.86         1.79 o                         
   6   8   5          4.97          8.23         3.38 o                         
   7   8   5          0.30          1.30         0.69 o                         
  -6   9   5          2.10          0.94         1.39 o                         
  -5   9   5          1.29          2.54         1.87 o                         
  -4   9   5          2.41          0.57         1.77 o                         
  -3   9   5          1.82         -0.37         0.86 o                         
  -2   9   5          1.38          1.63         1.34 o                         
  -1   9   5          9.80         12.77         3.40 o                         
   0   9   5          2.08          2.66         1.88 o                         
   1   9   5          9.80          9.51         2.95 o                         
   2   9   5          1.37          2.50         2.22 o                         
   3   9   5          1.82          2.44         2.51 o                         
   4   9   5          2.42          0.52         2.45 o                         
   5   9   5          1.29          3.66         2.61 o                         
   6   9   5          2.10          0.79         2.19 o                         
  -5  10   5          5.20          6.62         4.41 o                         
  -4  10   5          2.39          3.82         2.38 o                         
  -3  10   5          4.17          5.92         3.43 o                         
  -2  10   5          4.62          0.09         1.91 o                         
  -1  10   5          1.10          0.80         0.69 o                         
   0  10   5          2.22          1.87         1.54 o                         
   1  10   5          1.10          0.03         1.27 o                         
   2  10   5          4.63          2.06         3.43 o                         
   3  10   5          4.17          9.56         3.95 o                         
   4  10   5          2.39          4.24         2.91 o                         
   5  10   5          5.19         10.29         4.48 o                         
  -3  11   5          1.12          0.32         2.56 o                         
  -2  11   5          0.72         -1.61         2.42 o                         
   1  11   5          1.61         -0.09         1.87 o                         
   2  11   5          0.72          1.76         2.65 o                         
   3  11   5          1.11          1.09         2.18 o                         
   0   0   6       2204.42       2119.29        25.18 o                         
   1   0   6        314.51        308.39         6.47 o                         
   2   0   6        936.05        882.42        24.23 o                         
   3   0   6        175.60        179.69         5.64 o                         
   4   0   6         71.32         83.14         4.88 o                         
   5   0   6         55.77         54.92         4.48 o                         
   6   0   6         65.04         71.58         5.58 o                         
   7   0   6         10.79          3.43         4.16 o                         
   8   0   6         36.07         12.83        20.74 o                         
   9   0   6          1.83          2.74         2.80 o                         
  10   0   6          0.22          1.57         2.15 o                         
 -10   1   6          0.68         -1.03         1.03 o                         
  -9   1   6          0.17          0.87         3.10 o                         
  -8   1   6          3.95          2.92         2.30 o                         
  -7   1   6          4.29          2.22         2.51 o                         
  -6   1   6          4.99          1.69         1.49 o                         
  -5   1   6         28.34         26.63         3.14 o                         
  -4   1   6         83.83         87.72         5.13 o                         
  -3   1   6        133.11        126.51         5.17 o                         
  -2   1   6        255.42        238.28         8.41 o                         
  -1   1   6        525.06        534.29        11.94 o                         
   0   1   6         20.39         21.59         1.82 o                         
   1   1   6        525.80        520.63        10.54 o                         
   2   1   6        255.56        227.99        10.04 o                         
   3   1   6        132.94        131.70         7.50 o                         
   4   1   6         83.72         86.95         4.72 o                         
   5   1   6         28.30         25.73         2.94 o                         
   6   1   6          5.03          3.48         1.20 o                         
   7   1   6          4.29          4.17         1.38 o                         
   8   1   6          3.94          1.20         0.84 o                         
   9   1   6          0.17          0.74         1.68 o                         
  10   1   6          0.68          2.97         3.43 o                         
  -9   2   6          0.86         -3.13         3.36 o                         
  -8   2   6          3.45          4.13         1.78 o                         
  -7   2   6          2.35          0.92         0.92 o                         
  -6   2   6         76.25         79.82        10.10 o                         
  -5   2   6          1.75          1.38         0.62 o                         
  -4   2   6        130.08        127.23         5.62 o                         
  -3   2   6          4.80          6.03         1.39 o                         
  -2   2   6        188.72        192.84         7.51 o                         
  -1   2   6        185.54        186.06         4.66 o                         
   0   2   6         90.23        105.18         4.32 o                         
   1   2   6        185.39        181.77         6.92 o                         
   2   2   6        188.70        195.42         9.99 o                         
   3   2   6          4.84          2.94         1.47 o                         
   4   2   6        130.24        128.63         5.92 o                         
   5   2   6          1.77          1.07         0.51 o                         
   6   2   6         76.34         87.52         6.41 o                         
   7   2   6          2.34         -0.51         1.33 o                         
   8   2   6          3.45          0.27         1.62 o                         
   9   2   6          0.87         -2.31         2.31 o                         
  -9   3   6          0.31         -1.29         2.53 o                         
  -8   3   6          0.31          2.09         1.83 o                         
  -7   3   6         99.09        133.68        15.07 o                         
  -6   3   6          2.89          1.91         0.33 o                         
  -5   3   6        204.48        222.68        10.01 o                         
  -4   3   6         39.49         32.51         2.71 o                         
  -3   3   6        506.37        528.62        12.72 o                         
  -2   3   6         99.71        103.86         5.71 o                         
  -1   3   6        369.50        392.80         8.63 o                         
   0   3   6         47.02         43.65         3.21 o                         
   1   3   6        369.34        379.65        10.10 o                         
   2   3   6         99.74        100.59         7.55 o                         
   3   3   6        506.51        512.29        12.77 o                         
   4   3   6         39.51         37.33         3.44 o                         
   5   3   6        204.41        213.36        12.42 o                         
   6   3   6          2.87          2.31         1.25 o                         
   7   3   6         99.13        126.90        12.37 o                         
   8   3   6          0.32          1.57         1.43 o                         
   9   3   6          0.31         -1.06         1.36 o                         
  -9   4   6          0.83          0.39         1.46 o                         
  -8   4   6          0.52          1.90         1.38 o                         
  -7   4   6          7.94          7.19         2.20 o                         
  -6   4   6          3.39          1.01         1.48 o                         
  -5   4   6          5.95          5.16         1.48 o                         
  -4   4   6         60.80         69.86         5.70 o                         
  -3   4   6         50.80         47.56         3.79 o                         
  -2   4   6         60.08         55.71         4.97 o                         
  -1   4   6          6.92          5.32         1.35 o                         
   0   4   6          3.32          3.81         1.12 o                         
   1   4   6          6.89          6.20         1.63 o                         
   2   4   6         60.21         53.68         5.79 o                         
   3   4   6         50.83         54.29         6.29 o                         
   4   4   6         60.83         68.06         5.16 o                         
   5   4   6          5.91          5.11         2.42 o                         
   6   4   6          3.39          1.06         1.51 o                         
   7   4   6          7.94          7.20         3.01 o                         
   8   4   6          0.52          1.38         1.53 o                         
   9   4   6          0.83          0.25         0.60 o                         
  -9   5   6          1.18          1.53         0.94 o                         
  -8   5   6         15.16         16.75         4.36 o                         
  -7   5   6          3.23          4.09         1.94 o                         
  -6   5   6         91.60        119.23        11.48 o                         
  -5   5   6         13.23         13.16         2.53 o                         
  -4   5   6        149.75        159.10         9.88 o                         
  -3   5   6         24.04         24.19         2.58 o                         
  -2   5   6         75.58         80.16         5.32 o                         
  -1   5   6         11.93         10.89         1.92 o                         
   0   5   6        440.80        489.45        14.78 o                         
   1   5   6         11.94         10.82         2.63 o                         
   2   5   6         75.53         84.94         7.98 o                         
   3   5   6         23.98         19.22         3.92 o                         
   4   5   6        149.70        167.65         9.21 o                         
   5   5   6         13.23          3.83         4.71 o                         
   6   5   6         91.55        126.27        12.55 o                         
   7   5   6          3.23          3.91         2.59 o                         
   8   5   6         15.17          9.87         5.48 o                         
   9   5   6          1.18          1.63         1.65 o                         
  -8   6   6          0.58          0.93         1.03 o                         
  -7   6   6          1.41          2.71         1.97 o                         
  -6   6   6          0.01         -0.56         1.13 o                         
  -5   6   6          4.64          4.66         2.02 o                         
  -4   6   6          9.04          6.66         1.93 o                         
  -3   6   6         28.20         18.93         3.64 o                         
  -2   6   6         55.07         60.73         4.91 o                         
  -1   6   6         29.45         32.51         4.53 o                         
   0   6   6         16.32         15.14         3.09 o                         
   1   6   6         29.44         28.73         4.25 o                         
   2   6   6         55.10         58.25         6.37 o                         
   3   6   6         28.22         24.93         4.59 o                         
   4   6   6          9.02          9.66         2.85 o                         
   5   6   6          4.66          3.70         0.85 o                         
   6   6   6          0.01         -0.96         1.42 o                         
   7   6   6          1.42          2.14         1.82 o                         
   8   6   6          0.58          1.61         1.87 o                         
  -8   7   6          0.10          2.07         1.84 o                         
  -7   7   6          0.64          0.72         0.92 o                         
  -6   7   6          0.31          0.95         0.86 o                         
  -5   7   6          0.52          1.04         0.80 o                         
  -4   7   6         13.50         11.62         4.45 o                         
  -3   7   6          0.06         -0.10         0.82 o                         
  -2   7   6         61.17         70.78         7.80 o                         
  -1   7   6         40.69         29.18         5.13 o                         
   0   7   6          5.01          4.39         1.12 o                         
   1   7   6         40.70         36.30         5.64 o                         
   2   7   6         61.16         74.99         8.72 o                         
   3   7   6          0.06         -0.53         0.83 o                         
   4   7   6         13.50         14.77         4.71 o                         
   5   7   6          0.52          0.46         1.46 o                         
   6   7   6          0.31         -1.04         1.95 o                         
   7   7   6          0.64          1.63         1.96 o                         
   8   7   6          0.10          0.34         1.49 o                         
  -7   8   6          4.05          3.64         2.10 o                         
  -6   8   6          0.19         -0.23         1.29 o                         
  -5   8   6          1.73          1.31         1.64 o                         
  -4   8   6          4.22          5.05         2.99 o                         
  -3   8   6          2.52          1.90         1.23 o                         
  -2   8   6         14.03          8.44         2.80 o                         
  -1   8   6         23.48         25.08         3.95 o                         
   0   8   6          0.05         -1.06         1.11 o                         
   1   8   6         23.46         26.33         5.31 o                         
   2   8   6         14.06         12.68         3.71 o                         
   3   8   6          2.53          0.57         1.17 o                         
   4   8   6          4.23          5.24         2.73 o                         
   5   8   6          1.74          0.54         0.97 o                         
   6   8   6          0.19          1.01         1.23 o                         
   7   8   6          4.07          4.07         2.96 o                         
  -6   9   6          1.26          1.60         2.56 o                         
  -5   9   6          0.94          1.95         1.01 o                         
  -4   9   6          1.01         -0.17         1.30 o                         
  -3   9   6          0.71          0.28         1.55 o                         
  -2   9   6          0.85         -1.09         1.46 o                         
  -1   9   6          1.67          0.68         1.90 o                         
   0   9   6         12.91         13.49         4.63 o                         
   1   9   6          1.69          0.74         1.18 o                         
   2   9   6          0.86          0.17         1.44 o                         
   3   9   6          0.71          1.49         1.30 o                         
   4   9   6          1.01          0.59         1.35 o                         
   5   9   6          0.94         -1.44         1.86 o                         
   6   9   6          1.25          1.69         0.72 o                         
  -5  10   6          2.92          1.33         2.52 o                         
  -4  10   6          0.02         -2.67         2.67 o                         
  -3  10   6          1.12          3.03         2.56 o                         
  -2  10   6          1.48          0.66         3.06 o                         
  -1  10   6          0.12          0.57         1.00 o                         
   0  10   6          0.90          0.08         0.57 o                         
   1  10   6          0.12         -2.27         2.27 o                         
   2  10   6          1.48          0.37         1.51 o                         
   3  10   6          1.12         -1.28         1.28 o                         
   4  10   6          0.01         -1.99         2.59 o                         
   5  10   6          2.92          1.50         2.27 o                         
  -3  11   6          1.32          8.14         7.35 o                         
  -2  11   6          1.53          2.24         0.46 o                         
   0  11   6          0.00          0.28         1.32 o                         
   1  11   6          0.35          0.69         1.68 o                         
   2  11   6          1.53          0.03         1.13 o                         
   3  11   6          1.32         -0.16         1.29 o                         
   1   0   7        437.67        454.06         8.53 o                         
   2   0   7          0.58         -0.09         0.80 o                         
   3   0   7          1.24          0.72         0.41 o                         
   4   0   7          2.10          2.14         0.49 o                         
   5   0   7         70.94         77.27         5.93 o                         
   6   0   7         63.11         70.16         5.58 o                         
   7   0   7          1.44         -0.56         0.72 o                         
   8   0   7          1.00          0.36         2.63 o                         
   9   0   7          0.08         -2.36         3.90 o                         
  -9   1   7          3.02          2.84         2.64 o                         
  -8   1   7          8.57          6.46         9.75 o                         
  -7   1   7          5.44          2.64         2.83 o                         
  -6   1   7          5.01          1.59         2.18 o                         
  -5   1   7          3.26          3.10         1.03 o                         
  -4   1   7         47.41         47.57         3.47 o                         
  -3   1   7         50.24         51.95         3.40 o                         
  -2   1   7         33.24         38.95         3.59 o                         
  -1   1   7         31.45         28.11         1.70 o                         
   0   1   7        804.57        823.75        14.69 o                         
   1   1   7         31.38         28.69         2.40 o                         
   2   1   7         33.15         37.99         3.81 o                         
   3   1   7         50.44         53.47         5.58 o                         
   4   1   7         47.45         51.10         5.98 o                         
   5   1   7          3.25          0.71         1.42 o                         
   6   1   7          5.00          3.59         3.10 o                         
   7   1   7          5.44          3.75         3.11 o                         
   8   1   7          8.59          3.65         4.54 o                         
   9   1   7          3.02          4.07         2.61 o                         
  -9   2   7          0.72         -1.64         2.04 o                         
  -8   2   7          1.70          0.54         1.26 o                         
  -7   2   7          0.20          2.10         1.26 o                         
  -6   2   7          0.24          0.40         0.31 o                         
  -5   2   7         28.96         30.30         3.00 o                         
  -4   2   7         15.99         14.32         1.97 o                         
  -3   2   7         64.27         71.90         5.14 o                         
  -2   2   7        210.03        227.12         8.75 o                         
  -1   2   7         86.31         93.01         3.28 o                         
   0   2   7        418.14        421.30         9.13 o                         
   1   2   7         86.21         99.11         4.82 o                         
   2   2   7        210.24        211.85        10.74 o                         
   3   2   7         64.43         65.52         5.83 o                         
   4   2   7         15.98          7.41         4.74 o                         
   5   2   7         28.87         32.90         5.23 o                         
   6   2   7          0.24          0.10         0.79 o                         
   7   2   7          0.20         -0.99         1.04 o                         
   8   2   7          1.69          1.68         1.43 o                         
   9   2   7          0.71         -0.04         1.14 o                         
  -9   3   7          2.11          3.10         3.73 o                         
  -8   3   7          7.34          8.62         4.60 o                         
  -7   3   7         40.78         50.97         6.98 o                         
  -6   3   7          0.15          0.78         1.17 o                         
  -5   3   7        340.96        388.39        13.66 o                         
  -4   3   7          8.09          9.25         1.67 o                         
  -3   3   7        131.20        132.31         6.83 o                         
  -2   3   7        112.73        113.89         6.34 o                         
  -1   3   7        125.70        116.67         4.70 o                         
   0   3   7         12.51         11.87         1.66 o                         
   1   3   7        125.71        109.99         6.14 o                         
   2   3   7        112.90        116.17         8.22 o                         
   3   3   7        131.39        117.69         9.56 o                         
   4   3   7          8.11          3.49         4.22 o                         
   5   3   7        340.99        386.11        19.11 o                         
   6   3   7          0.15         -0.09         0.95 o                         
   7   3   7         40.75         46.06         7.61 o                         
   8   3   7          7.31          5.80         3.10 o                         
   9   3   7          2.11          0.40         1.56 o                         
  -9   4   7          0.22         -0.81         2.51 o                         
  -8   4   7          0.79         -0.22         2.42 o                         
  -7   4   7         37.18         44.10         7.10 o                         
  -6   4   7         40.21         46.77         5.14 o                         
  -5   4   7         79.27         88.73         6.52 o                         
  -4   4   7        176.25        189.06         9.64 o                         
  -3   4   7        118.50        117.34         6.54 o                         
  -2   4   7         19.94         19.84         2.73 o                         
  -1   4   7         90.55        103.95         5.13 o                         
   0   4   7        175.54        168.64         7.89 o                         
   1   4   7         90.51        105.56         6.53 o                         
   2   4   7         20.01         16.66         2.96 o                         
   3   4   7        118.28        125.45        10.06 o                         
   4   4   7        176.32        194.96        13.11 o                         
   5   4   7         79.14         93.98        13.10 o                         
   6   4   7         40.17         49.38         7.65 o                         
   7   4   7         37.17         48.14         7.96 o                         
   8   4   7          0.79          1.83         0.73 o                         
   9   4   7          0.22         -0.47         1.26 o                         
  -8   5   7          5.28          6.24         3.20 o                         
  -7   5   7          7.30          7.11         2.68 o                         
  -6   5   7         59.89         74.17         9.26 o                         
  -5   5   7         10.40         11.24         2.47 o                         
  -4   5   7         47.82         54.44         6.00 o                         
  -3   5   7         13.31         13.14         2.06 o                         
  -2   5   7          3.25          2.47         0.89 o                         
  -1   5   7        119.08        125.73         6.30 o                         
   0   5   7          4.49          3.37         1.07 o                         
   1   5   7        119.06        120.09         9.11 o                         
   2   5   7          3.25          2.80         1.19 o                         
   3   5   7         13.25          8.20         4.21 o                         
   4   5   7         47.83         54.30         7.41 o                         
   5   5   7         10.40          6.68         4.59 o                         
   6   5   7         59.84         69.03         9.48 o                         
   7   5   7          7.31          5.68         2.93 o                         
   8   5   7          5.28          1.13         1.68 o                         
  -8   6   7          0.44          0.60         3.27 o                         
  -7   6   7          1.64          3.49         2.03 o                         
  -6   6   7          5.03          8.35         2.90 o                         
  -5   6   7         12.16         10.23         3.00 o                         
  -4   6   7          3.88          2.60         1.58 o                         
  -3   6   7         26.13         31.82         4.81 o                         
  -2   6   7         30.43         29.66         3.54 o                         
  -1   6   7         13.11         12.07         2.33 o                         
   0   6   7          6.57          7.77         1.90 o                         
   1   6   7         13.12         13.12         2.95 o                         
   2   6   7         30.35         29.06         4.67 o                         
   3   6   7         26.16         30.94         5.22 o                         
   4   6   7          3.88          2.71         1.40 o                         
   5   6   7         12.13         12.59         3.64 o                         
   6   6   7          5.01          3.63         4.04 o                         
   7   6   7          1.63          2.00         1.60 o                         
   8   6   7          0.44          1.64         2.54 o                         
  -7   7   7          0.31         -0.52         1.49 o                         
  -6   7   7          2.00          3.35         2.00 o                         
  -5   7   7          3.17          1.75         1.01 o                         
  -4   7   7          3.23          3.00         2.31 o                         
  -3   7   7         16.40         11.37         3.27 o                         
  -2   7   7          1.20          0.94         0.72 o                         
  -1   7   7          9.62          6.60         2.23 o                         
   0   7   7         76.88        106.52         9.61 o                         
   1   7   7          9.61          6.04         1.93 o                         
   2   7   7          1.20         -0.13         1.24 o                         
   3   7   7         16.41         17.05         4.57 o                         
   4   7   7          3.22          3.43         1.75 o                         
   5   7   7          3.15          1.15         2.21 o                         
   6   7   7          2.00          3.40         1.95 o                         
   7   7   7          0.31         -1.72         1.72 o                         
  -7   8   7          0.57         -2.17         2.21 o                         
  -6   8   7          0.88          0.08         1.79 o                         
  -5   8   7          2.84          1.05         1.42 o                         
  -4   8   7          0.28         -0.63         1.22 o                         
  -3   8   7          3.33          2.13         1.18 o                         
  -2   8   7         12.55         12.75         3.66 o                         
  -1   8   7          2.34          4.58         1.89 o                         
   0   8   7         19.65         21.98         3.89 o                         
   1   8   7          2.34          1.26         0.64 o                         
   2   8   7         12.57         13.89         3.70 o                         
   3   8   7          3.32          0.27         2.35 o                         
   4   8   7          0.27         -0.53         1.93 o                         
   5   8   7          2.85          1.13         1.66 o                         
   6   8   7          0.88          1.64         4.83 o                         
   7   8   7          0.57         -1.48         2.02 o                         
  -6   9   7          0.56         -0.08         1.51 o                         
  -5   9   7          0.50          1.12         2.34 o                         
  -4   9   7          0.26          0.02         1.72 o                         
  -3   9   7          2.17         -0.27         3.20 o                         
  -2   9   7          0.84          1.79         1.20 o                         
  -1   9   7          0.66         -0.85         1.35 o                         
   0   9   7          0.35          0.01         1.17 o                         
   1   9   7          0.66          2.57         1.70 o                         
   2   9   7          0.84          2.88         1.87 o                         
   3   9   7          2.19          2.11         3.53 o                         
   4   9   7          0.26          2.23         1.81 o                         
   5   9   7          0.50         -0.99         1.83 o                         
   6   9   7          0.57         -1.49         2.09 o                         
  -4  10   7          0.25          1.22         2.34 o                         
  -3  10   7          1.42          1.55         2.21 o                         
  -2  10   7          0.17         -0.64         1.51 o                         
  -1  10   7          1.17         -0.69         1.16 o                         
   0  10   7          6.32          6.88         3.18 o                         
   1  10   7          1.17          1.49         0.80 o                         
   2  10   7          0.16         -0.65         1.49 o                         
   3  10   7          1.43         -0.17         1.35 o                         
   4  10   7          0.25         -1.50         2.26 o                         
   1  11   7          0.25         -1.18         2.36 o                         
   2  11   7          0.11         -0.92         1.62 o                         
   0   0   8        324.19        334.04        12.04 o                         
   1   0   8         43.31         46.34         2.95 o                         
   2   0   8          0.43          0.18         0.72 o                         
   3   0   8          5.99          4.96         1.37 o                         
   4   0   8         19.78         20.16         3.10 o                         
   5   0   8         26.08         21.34         6.32 o                         
   6   0   8          6.50          2.27         3.03 o                         
   7   0   8          0.67         -0.96         1.12 o                         
   8   0   8          4.42          1.02         3.32 o                         
   9   0   8          0.01          1.71         1.78 o                         
  -9   1   8          2.54          0.33         1.05 o                         
  -8   1   8          2.88          2.46         2.57 o                         
  -7   1   8         24.57         17.30        14.69 o                         
  -6   1   8         26.94         27.56         3.09 o                         
  -5   1   8         11.88          7.08         1.61 o                         
  -4   1   8         49.30         47.22         3.60 o                         
  -3   1   8         14.52         14.27         1.88 o                         
  -2   1   8        354.53        362.83        11.74 o                         
  -1   1   8         68.06         58.95         2.82 o                         
   0   1   8        283.17        267.28         7.29 o                         
   1   1   8         68.08         61.60         3.70 o                         
   2   1   8        354.24        358.90        12.13 o                         
   3   1   8         14.55         14.43         2.52 o                         
   4   1   8         49.35         44.57         5.13 o                         
   5   1   8         11.89          5.66         4.18 o                         
   6   1   8         26.96         28.33         5.16 o                         
   7   1   8         24.59         18.18         7.40 o                         
   8   1   8          2.91          1.57         2.00 o                         
   9   1   8          2.56         -1.14         1.14 o                         
  -9   2   8          0.13         -0.94         2.38 o                         
  -8   2   8          1.41         -0.91         1.20 o                         
  -7   2   8          2.27          1.98         1.57 o                         
  -6   2   8         27.06         25.72         5.42 o                         
  -5   2   8         13.67         10.89         1.78 o                         
  -4   2   8         26.30         24.42         2.76 o                         
  -3   2   8        238.36        250.76        10.06 o                         
  -2   2   8        130.35        147.40         7.54 o                         
  -1   2   8        156.09        165.37         7.86 o                         
   0   2   8         40.42         44.55         3.06 o                         
   1   2   8        156.20        163.71         6.63 o                         
   2   2   8        130.55        138.80         8.90 o                         
   3   2   8        238.29        231.10        15.83 o                         
   4   2   8         26.34         25.62         7.72 o                         
   5   2   8         13.65         16.01         3.73 o                         
   6   2   8         27.04         27.85         5.36 o                         
   7   2   8          2.27          1.50         1.82 o                         
   8   2   8          1.41         -0.42         1.66 o                         
   9   2   8          0.13          0.20         1.52 o                         
  -9   3   8          0.03         -1.76         3.94 o                         
  -8   3   8          0.21          0.70         1.45 o                         
  -7   3   8         15.20         18.42         3.43 o                         
  -6   3   8          6.41          8.91         2.39 o                         
  -5   3   8         56.99         61.41         5.61 o                         
  -4   3   8         43.25         41.67         3.61 o                         
  -3   3   8         80.66         91.90         6.13 o                         
  -2   3   8         37.81         34.42         3.80 o                         
  -1   3   8         33.03         32.89         2.53 o                         
   0   3   8        118.15        131.65         5.90 o                         
   1   3   8         32.99         29.96         3.13 o                         
   2   3   8         37.71         34.83         4.82 o                         
   3   3   8         80.87         88.23         7.31 o                         
   4   3   8         43.24         39.47         5.61 o                         
   5   3   8         57.08         58.94         8.04 o                         
   6   3   8          6.43          5.31         2.37 o                         
   7   3   8         15.20          1.89         3.83 o                         
   8   3   8          0.21          0.36         1.21 o                         
   9   3   8          0.03         -0.97         1.99 o                         
  -9   4   8          9.82         16.02         7.91 o                         
  -8   4   8         14.03         21.24         8.43 o                         
  -7   4   8          5.14          5.28         2.57 o                         
  -6   4   8         29.36         28.26         4.13 o                         
  -5   4   8        124.67        141.25         8.88 o                         
  -4   4   8         10.87         13.29         3.20 o                         
  -3   4   8         85.42         95.35         6.34 o                         
  -2   4   8        258.98        272.96        10.92 o                         
  -1   4   8         25.48         25.03         2.51 o                         
   0   4   8          4.54          4.41         1.06 o                         
   1   4   8         25.42         21.92         2.84 o                         
   2   4   8        259.09        264.68        13.80 o                         
   3   4   8         85.26         89.20         8.81 o                         
   4   4   8         10.86          6.25         3.23 o                         
   5   4   8        124.66        147.37        16.63 o                         
   6   4   8         29.39         32.05         6.48 o                         
   7   4   8          5.16          2.68         3.01 o                         
   8   4   8         14.02          4.42         3.75 o                         
   9   4   8          9.81          8.55         5.73 o                         
  -8   5   8          0.74          3.34         3.35 o                         
  -7   5   8          0.24          0.30         2.82 o                         
  -6   5   8          0.66          0.52         1.12 o                         
  -5   5   8          1.36          1.83         1.34 o                         
  -4   5   8         17.39         13.11         3.18 o                         
  -3   5   8         30.21         31.43         3.65 o                         
  -2   5   8          0.55          0.69         0.54 o                         
  -1   5   8         28.10         34.15         3.23 o                         
   0   5   8         83.93         89.82         5.71 o                         
   1   5   8         28.19         35.68         4.56 o                         
   2   5   8          0.55         -0.21         0.62 o                         
   3   5   8         30.20         29.96         5.00 o                         
   4   5   8         17.40         14.14         3.62 o                         
   5   5   8          1.35          1.62         1.26 o                         
   6   5   8          0.67         -0.66         2.03 o                         
   7   5   8          0.24         -1.48         1.48 o                         
   8   5   8          0.74         -0.02         0.92 o                         
  -8   6   8          0.74         10.03         6.12 o                         
  -7   6   8          0.94          0.09         0.58 o                         
  -6   6   8          0.90          0.54         1.41 o                         
  -5   6   8          2.50          0.96         0.76 o                         
  -4   6   8          4.55          1.40         1.78 o                         
  -3   6   8         36.72         35.82         6.57 o                         
  -2   6   8         21.29         19.18         3.14 o                         
  -1   6   8         19.54         16.25         2.59 o                         
   0   6   8         97.42        101.42         8.05 o                         
   1   6   8         19.53         18.38         3.49 o                         
   2   6   8         21.37         22.02         4.45 o                         
   3   6   8         36.66         34.62         5.47 o                         
   4   6   8          4.54          4.23         0.58 o                         
   5   6   8          2.49          2.02         1.77 o                         
   6   6   8          0.90          0.74         2.21 o                         
   7   6   8          0.94          1.21         1.41 o                         
   8   6   8          0.75          2.56         2.30 o                         
  -7   7   8          0.63          1.03         1.32 o                         
  -6   7   8          4.63          5.52         2.42 o                         
  -5   7   8          0.24         -0.09         1.05 o                         
  -4   7   8          1.49          0.87         1.05 o                         
  -3   7   8         22.45         24.36         5.99 o                         
  -2   7   8          1.85          0.88         0.71 o                         
  -1   7   8         15.50         15.12         2.60 o                         
   0   7   8          1.12          0.90         0.96 o                         
   1   7   8         15.51         10.74         3.00 o                         
   2   7   8          1.84          0.38         0.51 o                         
   3   7   8         22.44         23.10         4.35 o                         
   4   7   8          1.50          1.10         1.39 o                         
   5   7   8          0.24         -1.44         1.47 o                         
   6   7   8          4.64          6.16         3.56 o                         
   7   7   8          0.63          2.14         3.20 o                         
  -6   8   8          0.87          0.74         1.13 o                         
  -5   8   8          0.80         -0.91         0.91 o                         
  -4   8   8          0.27         -1.21         1.84 o                         
  -3   8   8          3.13          2.46         1.13 o                         
  -2   8   8          6.64          6.59         3.17 o                         
  -1   8   8          2.79          5.40         1.72 o                         
   0   8   8         30.35         37.61         6.41 o                         
   1   8   8          2.79          0.83         0.79 o                         
   2   8   8          6.61          7.86         2.61 o                         
   3   8   8          3.13          2.44         2.20 o                         
   4   8   8          0.27         -0.20         0.75 o                         
   5   8   8          0.81          2.93         1.70 o                         
   6   8   8          0.88          0.20         1.69 o                         
  -5   9   8          0.12          0.03         1.36 o                         
  -4   9   8          1.32         -2.01         2.06 o                         
  -3   9   8          0.72         -0.16         3.72 o                         
  -2   9   8          5.27          3.30         1.80 o                         
  -1   9   8          5.11          2.78         2.45 o                         
   0   9   8          4.63          5.24         2.18 o                         
   1   9   8          5.10          5.39         2.39 o                         
   2   9   8          5.26          8.45         3.05 o                         
   3   9   8          0.72         -0.07         1.86 o                         
   4   9   8          1.33          1.36         2.22 o                         
   5   9   8          0.12          0.08         1.30 o                         
  -4  10   8          0.76         -1.09         1.78 o                         
  -3  10   8          0.41         -1.10         3.37 o                         
  -2  10   8          1.65          0.45         1.62 o                         
  -1  10   8          0.26          0.82         1.91 o                         
   0  10   8          0.45          1.20         3.10 o                         
   1  10   8          0.27          0.91         1.50 o                         
   2  10   8          1.65          3.96         1.88 o                         
   3  10   8          0.41          1.35         1.82 o                         
   4  10   8          0.76         -0.26         0.96 o                         
   1  11   8          0.10          0.89         1.01 o                         
   1   0   9         52.18         49.07         3.21 o                         
   2   0   9         89.90         82.17         5.88 o                         
   3   0   9         26.73         20.91         4.04 o                         
   4   0   9         66.76         61.45         6.69 o                         
   5   0   9         68.87         69.14         7.77 o                         
   6   0   9          0.54          1.26         0.73 o                         
   7   0   9          2.25         -0.83         1.56 o                         
   8   0   9          2.70          1.25         3.92 o                         
   9   0   9          0.02         -0.60         3.10 o                         
  -9   1   9          1.00          0.56         0.97 o                         
  -8   1   9          0.67          0.87         0.57 o                         
  -7   1   9          1.44         -1.14         1.35 o                         
  -6   1   9         17.52         20.72         3.54 o                         
  -5   1   9         49.55         52.23         6.21 o                         
  -4   1   9         12.00          8.35         1.55 o                         
  -3   1   9        154.20        144.28        10.03 o                         
  -2   1   9          2.96          2.53         0.89 o                         
  -1   1   9         30.60         29.46         3.43 o                         
   0   1   9         61.34         73.51         4.01 o                         
   1   1   9         30.59         28.35         2.68 o                         
   2   1   9          2.97          2.03         0.84 o                         
   3   1   9        154.21        169.34         9.24 o                         
   4   1   9         11.96          9.51         2.39 o                         
   5   1   9         49.57         54.14         6.76 o                         
   6   1   9         17.50         21.01         4.71 o                         
   7   1   9          1.45          0.37         1.52 o                         
   8   1   9          0.67         -0.21         1.55 o                         
   9   1   9          1.00         -2.62         4.27 o                         
  -9   2   9          3.47          4.27         4.26 o                         
  -8   2   9          5.95          8.84         4.70 o                         
  -7   2   9          0.82          1.22         1.13 o                         
  -6   2   9         11.17         10.81         4.13 o                         
  -5   2   9          0.59          0.31         0.47 o                         
  -4   2   9         48.67         52.15         4.01 o                         
  -3   2   9         17.84         14.29         2.53 o                         
  -2   2   9          6.67          5.55         1.37 o                         
  -1   2   9        180.74        192.09         9.00 o                         
   0   2   9         23.88         18.42         2.17 o                         
   1   2   9        180.87        188.81         7.32 o                         
   2   2   9          6.75          5.84         1.73 o                         
   3   2   9         17.79         16.69         3.23 o                         
   4   2   9         48.71         53.35         6.63 o                         
   5   2   9          0.59          0.88         1.18 o                         
   6   2   9         11.15          6.37         5.29 o                         
   7   2   9          0.82         -0.10         1.18 o                         
   8   2   9          5.97          4.13         2.31 o                         
   9   2   9          3.46          0.96         1.32 o                         
  -9   3   9          1.24          3.07         2.03 o                         
  -8   3   9          6.14         10.42         5.91 o                         
  -7   3   9          2.42          0.87         1.73 o                         
  -6   3   9         10.07          7.98         2.30 o                         
  -5   3   9         30.66         33.25         4.19 o                         
  -4   3   9          5.92          7.05         1.57 o                         
  -3   3   9         86.31         85.51         6.24 o                         
  -2   3   9        127.19        127.56         7.70 o                         
  -1   3   9        179.16        190.18         9.34 o                         
   0   3   9         92.78         86.37         4.93 o                         
   1   3   9        179.21        194.42         7.85 o                         
   2   3   9        127.19        129.03         8.12 o                         
   3   3   9         86.30         89.18         8.60 o                         
   4   3   9          5.94          6.13         2.09 o                         
   5   3   9         30.79         36.16         5.89 o                         
   6   3   9         10.06          9.11         2.88 o                         
   7   3   9          2.43          2.54         1.83 o                         
   8   3   9          6.16          5.25         4.28 o                         
   9   3   9          1.23          0.32         1.20 o                         
  -8   4   9          2.65          1.61         1.69 o                         
  -7   4   9         30.04         35.20         9.82 o                         
  -6   4   9         40.22         44.81         5.53 o                         
  -5   4   9         41.61         47.08         5.66 o                         
  -4   4   9        167.81        186.73         9.38 o                         
  -3   4   9        150.41        158.04         8.68 o                         
  -2   4   9        103.82        108.18         7.34 o                         
  -1   4   9         14.89         16.66         2.86 o                         
   0   4   9         61.59         59.43         4.37 o                         
   1   4   9         14.90         11.24         1.88 o                         
   2   4   9        103.87        114.48         7.96 o                         
   3   4   9        150.54        155.60        13.76 o                         
   4   4   9        167.87        191.15        15.07 o                         
   5   4   9         41.63         48.00         6.48 o                         
   6   4   9         40.24         46.31         7.63 o                         
   7   4   9         30.01         39.83         8.07 o                         
   8   4   9          2.65          2.02         1.70 o                         
  -8   5   9          1.00          4.72         3.90 o                         
  -7   5   9          0.42          2.78         4.04 o                         
  -6   5   9          4.57          3.61         2.14 o                         
  -5   5   9          2.89          2.39         0.59 o                         
  -4   5   9         19.53         18.45         4.24 o                         
  -3   5   9         15.83         17.68         2.87 o                         
  -2   5   9         43.94         51.87         5.16 o                         
  -1   5   9         56.26         60.11         4.49 o                         
   0   5   9          1.12          2.14         0.93 o                         
   1   5   9         56.27         61.50         5.92 o                         
   2   5   9         43.90         49.94         5.75 o                         
   3   5   9         15.87         13.82         3.59 o                         
   4   5   9         19.47         18.01         4.46 o                         
   5   5   9          2.88          1.25         0.62 o                         
   6   5   9          4.58          3.66         2.78 o                         
   7   5   9          0.42          0.10         1.32 o                         
   8   5   9          0.99          0.76         1.66 o                         
  -7   6   9          0.91          0.67         1.25 o                         
  -6   6   9          2.50          1.77         0.57 o                         
  -5   6   9          1.94          1.91         1.62 o                         
  -4   6   9          0.85          0.37         1.19 o                         
  -3   6   9          1.14          1.12         1.15 o                         
  -2   6   9         15.35         16.52         3.08 o                         
  -1   6   9         30.27         32.26         3.62 o                         
   0   6   9         83.80         82.58         6.17 o                         
   1   6   9         30.28         34.95         4.71 o                         
   2   6   9         15.36          8.06         2.47 o                         
   3   6   9          1.14          0.89         1.42 o                         
   4   6   9          0.85          0.83         1.06 o                         
   5   6   9          1.94          1.65         1.46 o                         
   6   6   9          2.51          1.03         1.63 o                         
   7   6   9          0.91          4.21         2.32 o                         
  -7   7   9          0.24         -1.35         1.47 o                         
  -6   7   9          3.08          3.00         1.69 o                         
  -5   7   9          0.56          1.41         2.10 o                         
  -4   7   9          9.69         12.23         4.10 o                         
  -3   7   9          3.08          1.47         1.29 o                         
  -2   7   9          0.43          0.39         0.90 o                         
  -1   7   9          8.90          8.15         2.39 o                         
   0   7   9          4.60          5.85         1.83 o                         
   1   7   9          8.91          4.72         2.88 o                         
   2   7   9          0.43         -1.08         1.45 o                         
   3   7   9          3.07          2.83         0.63 o                         
   4   7   9          9.70          1.37         3.35 o                         
   5   7   9          0.56          0.21         1.24 o                         
   6   7   9          3.08          2.19         3.52 o                         
   7   7   9          0.24          0.90         2.22 o                         
  -6   8   9          0.02          1.24         1.78 o                         
  -5   8   9          0.89          1.00         2.89 o                         
  -4   8   9          1.91          3.74         2.09 o                         
  -3   8   9          1.07          0.67         0.73 o                         
  -2   8   9          1.46          1.05         0.95 o                         
  -1   8   9          7.77         10.00         2.82 o                         
   0   8   9          0.98          0.75         1.16 o                         
   1   8   9          7.78          7.38         2.38 o                         
   2   8   9          1.45          1.71         1.50 o                         
   3   8   9          1.06         -0.59         1.57 o                         
   4   8   9          1.92         -1.07         1.07 o                         
   5   8   9          0.89          1.06         1.16 o                         
   6   8   9          0.02         -0.78         1.41 o                         
  -5   9   9          0.67         -0.87         1.03 o                         
  -4   9   9          1.95         -1.58         3.46 o                         
  -3   9   9          1.72         -0.27         1.99 o                         
  -2   9   9          1.03         -0.01         1.06 o                         
  -1   9   9          4.73          1.06         1.03 o                         
   0   9   9          4.07          6.65         3.14 o                         
   1   9   9          4.73          3.31         1.93 o                         
   2   9   9          1.03          0.56         1.10 o                         
   3   9   9          1.71         -0.63         1.39 o                         
   4   9   9          1.95          2.15         2.00 o                         
   5   9   9          0.66          0.05         2.21 o                         
  -3  10   9          0.27         -2.44         3.11 o                         
  -2  10   9          0.56          0.61         0.86 o                         
  -1  10   9          0.07          0.73         2.07 o                         
   0  10   9          0.47          0.04         1.09 o                         
   1  10   9          0.08         -2.38         3.45 o                         
   2  10   9          0.57          1.01         3.85 o                         
   3  10   9          0.26         -0.91         1.23 o                         
   0   0  10         43.71         37.79         4.37 o                         
   1   0  10         13.41         13.20         1.86 o                         
   2   0  10          7.81          7.84         1.89 o                         
   3   0  10         32.86         33.30         4.22 o                         
   4   0  10          2.23          1.24         0.77 o                         
   5   0  10          0.01          0.15         0.99 o                         
   6   0  10         74.26         90.14         9.33 o                         
   7   0  10         14.48         19.30         5.31 o                         
   8   0  10          0.73         -1.63         1.63 o                         
   9   0  10          1.03          1.11         2.20 o                         
  -9   1  10          0.97          3.04         2.94 o                         
  -8   1  10          1.57          0.63         1.78 o                         
  -7   1  10         11.18          6.56         3.65 o                         
  -6   1  10          8.31          6.28         2.00 o                         
  -5   1  10         17.08         19.47         3.35 o                         
  -4   1  10         17.91         17.44         3.20 o                         
  -3   1  10         19.46         15.59         2.81 o                         
  -2   1  10         10.19         10.95         2.14 o                         
  -1   1  10         42.76         49.87         4.54 o                         
   0   1  10         25.28         25.90         2.54 o                         
   1   1  10         42.85         50.90         3.66 o                         
   2   1  10         10.25          9.90         2.33 o                         
   3   1  10         19.48         14.42         2.88 o                         
   4   1  10         17.91         14.59         5.07 o                         
   5   1  10         17.08         11.21         2.92 o                         
   6   1  10          8.32          9.50         2.96 o                         
   7   1  10         11.17          6.77         2.33 o                         
   8   1  10          1.57          0.78         1.62 o                         
   9   1  10          0.97          0.05         0.55 o                         
  -8   2  10          0.90          4.06         2.44 o                         
  -7   2  10          1.63         -1.79         1.95 o                         
  -6   2  10          3.21          2.27         1.50 o                         
  -5   2  10          4.27          4.25         1.53 o                         
  -4   2  10         18.20         19.16         2.44 o                         
  -3   2  10         61.29         66.64         5.77 o                         
  -2   2  10         73.55         79.65         6.23 o                         
  -1   2  10         52.02         55.29         5.05 o                         
   0   2  10        180.53        187.58         8.52 o                         
   1   2  10         51.80         55.33         4.11 o                         
   2   2  10         73.52         71.98         6.03 o                         
   3   2  10         61.17         68.89         6.31 o                         
   4   2  10         18.14         12.74         4.12 o                         
   5   2  10          4.27          2.03         1.50 o                         
   6   2  10          3.22         -0.59         0.99 o                         
   7   2  10          1.63         -0.36         1.12 o                         
   8   2  10          0.91         -1.03         1.03 o                         
  -8   3  10          0.68         -0.30         1.94 o                         
  -7   3  10          8.33         11.55         3.76 o                         
  -6   3  10          5.88          4.73         2.15 o                         
  -5   3  10         11.72         13.72         2.80 o                         
  -4   3  10         44.84         41.65         4.01 o                         
  -3   3  10        160.21        169.30         9.31 o                         
  -2   3  10         24.86         26.58         3.63 o                         
  -1   3  10         24.62         22.85         3.42 o                         
   0   3  10        389.22        410.11        10.87 o                         
   1   3  10         24.64         22.10         2.68 o                         
   2   3  10         24.86         26.43         3.84 o                         
   3   3  10        160.16        164.74        11.76 o                         
   4   3  10         44.77         37.19         6.36 o                         
   5   3  10         11.72         11.72         3.55 o                         
   6   3  10          5.87          3.43         2.77 o                         
   7   3  10          8.30         10.66         5.24 o                         
   8   3  10          0.69          0.24         1.24 o                         
  -8   4  10          2.86          4.31         5.65 o                         
  -7   4  10          4.44          7.52         4.22 o                         
  -6   4  10          0.67          0.51         1.23 o                         
  -5   4  10          0.93         -0.08         1.20 o                         
  -4   4  10          7.70          6.05         1.62 o                         
  -3   4  10         41.50         42.73         4.71 o                         
  -2   4  10         12.72         15.49         2.81 o                         
  -1   4  10        122.35        129.64         8.48 o                         
   0   4  10         85.92         89.51         5.50 o                         
   1   4  10        122.45        128.19         7.26 o                         
   2   4  10         12.65         12.72         2.65 o                         
   3   4  10         41.55         41.68         5.46 o                         
   4   4  10          7.71          5.16         2.45 o                         
   5   4  10          0.92         -0.01         0.91 o                         
   6   4  10          0.67          0.76         1.59 o                         
   7   4  10          4.44          3.06         1.91 o                         
   8   4  10          2.87          2.31         1.19 o                         
  -8   5  10          5.71         11.90         7.47 o                         
  -7   5  10          0.55          1.82         2.87 o                         
  -6   5  10          4.28          4.39         2.07 o                         
  -5   5  10          0.49          0.33         0.87 o                         
  -4   5  10          3.18          4.84         2.56 o                         
  -3   5  10         20.99         21.06         3.47 o                         
  -2   5  10         67.53         74.85         6.45 o                         
  -1   5  10        119.60        147.76         9.31 o                         
   0   5  10          3.94          4.57         1.28 o                         
   1   5  10        119.56        136.41        10.30 o                         
   2   5  10         67.46         73.90         9.05 o                         
   3   5  10         21.04         18.69         4.15 o                         
   4   5  10          3.17          4.90         2.63 o                         
   5   5  10          0.49          1.03         1.08 o                         
   6   5  10          4.28          1.20         1.44 o                         
   7   5  10          0.55          1.40         1.66 o                         
   8   5  10          5.71          3.53         1.80 o                         
  -7   6  10          1.71          1.73         2.50 o                         
  -6   6  10          0.20         -0.22         1.60 o                         
  -5   6  10          5.20          5.53         2.61 o                         
  -4   6  10          0.38          1.97         1.63 o                         
  -3   6  10          4.96          3.70         1.89 o                         
  -2   6  10         15.72         14.05         3.03 o                         
  -1   6  10         36.71         45.94         5.48 o                         
   0   6  10          5.52          5.14         1.11 o                         
   1   6  10         36.75         37.78         5.06 o                         
   2   6  10         15.69         11.09         3.53 o                         
   3   6  10          4.99          3.90         1.83 o                         
   4   6  10          0.37          0.58         1.26 o                         
   5   6  10          5.20          6.28         2.92 o                         
   6   6  10          0.20          0.27         1.20 o                         
   7   6  10          1.70          1.94         1.96 o                         
  -6   7  10          1.05         -4.65         4.65 o                         
  -5   7  10          0.23         -1.46         1.46 o                         
  -4   7  10          6.33          7.02         3.15 o                         
  -3   7  10          0.57          1.91         1.10 o                         
  -2   7  10         11.02         14.98         4.21 o                         
  -1   7  10          1.83          0.39         0.62 o                         
   0   7  10          0.04         -1.71         1.71 o                         
   1   7  10          1.82          0.63         0.60 o                         
   2   7  10         11.00         10.07         3.51 o                         
   3   7  10          0.57          0.93         1.59 o                         
   4   7  10          6.32          3.92         4.45 o                         
   5   7  10          0.22          0.08         1.33 o                         
   6   7  10          1.04          1.43         1.51 o                         
  -5   8  10          6.18         12.21         5.19 o                         
  -4   8  10          0.56          3.14         4.13 o                         
  -3   8  10          0.82          2.17         2.58 o                         
  -2   8  10          1.16         -1.20         1.20 o                         
  -1   8  10          8.64         10.86         2.92 o                         
   0   8  10          1.73          0.57         2.62 o                         
   1   8  10          8.62         12.50         3.12 o                         
   2   8  10          1.16          1.14         0.53 o                         
   3   8  10          0.82         -0.13         0.81 o                         
   4   8  10          0.56         -0.32         1.19 o                         
   5   8  10          6.18          8.75         3.45 o                         
  -4   9  10          0.17         -0.55         3.28 o                         
  -3   9  10          0.88          3.15         2.89 o                         
  -2   9  10          1.54          0.69         1.14 o                         
  -1   9  10          4.78          8.82         3.86 o                         
   0   9  10          0.04         -0.78         1.65 o                         
   1   9  10          4.77          7.85         3.52 o                         
   2   9  10          1.55          1.27         1.45 o                         
   3   9  10          0.88         -0.94         1.15 o                         
   4   9  10          0.17          0.34         1.71 o                         
  -2  10  10          0.12         -1.69         2.41 o                         
   0  10  10          0.00         -3.47         3.59 o                         
   1  10  10          0.84          3.55         3.52 o                         
   2  10  10          0.12         -0.82         1.40 o                         
   1   0  11          0.45          0.41         0.59 o                         
   2   0  11         31.88         28.18         4.00 o                         
   3   0  11          7.30         10.02         2.79 o                         
   4   0  11         33.56         25.61         4.42 o                         
   5   0  11         15.42         15.47         3.75 o                         
   6   0  11          0.74          0.97         1.46 o                         
   7   0  11          0.53          3.03         2.83 o                         
   8   0  11         12.26          4.68         8.27 o                         
  -8   1  11          0.00          1.31         0.88 o                         
  -7   1  11          2.46          4.70         2.31 o                         
  -6   1  11          1.86         -0.03         0.61 o                         
  -5   1  11         48.23         53.97         8.32 o                         
  -4   1  11         40.04         44.88         5.22 o                         
  -3   1  11          1.47          1.15         0.33 o                         
  -2   1  11         18.38         16.92         2.87 o                         
  -1   1  11          5.12          5.18         1.68 o                         
   0   1  11          0.15          0.20         0.38 o                         
   1   1  11          5.11          4.54         1.17 o                         
   2   1  11         18.41         14.49         2.79 o                         
   3   1  11          1.47         -0.20         0.86 o                         
   4   1  11         40.02         46.05         5.50 o                         
   5   1  11         48.16         52.76         6.33 o                         
   6   1  11          1.86         -0.63         1.14 o                         
   7   1  11          2.46          1.25         0.68 o                         
   8   1  11          0.00         -0.47         0.78 o                         
  -8   2  11          1.27          0.44         1.68 o                         
  -7   2  11          0.26         -1.94         1.94 o                         
  -6   2  11          0.79          3.97         2.34 o                         
  -5   2  11          6.63          7.01         2.13 o                         
  -4   2  11         61.23         68.55         6.36 o                         
  -3   2  11         23.12         20.87         3.33 o                         
  -2   2  11         95.98        102.69         7.41 o                         
  -1   2  11        155.26        155.04         8.91 o                         
   0   2  11         20.79         21.82         2.46 o                         
   1   2  11        155.01        162.14         7.29 o                         
   2   2  11         95.93        100.32         7.54 o                         
   3   2  11         23.11         20.06         3.61 o                         
   4   2  11         61.20         65.62         6.96 o                         
   5   2  11          6.63          2.62         1.70 o                         
   6   2  11          0.78          0.59         0.85 o                         
   7   2  11          0.26         -1.71         1.71 o                         
   8   2  11          1.27          0.11         3.58 o                         
  -8   3  11          2.01          2.76         1.09 o                         
  -7   3  11          2.64          4.45         3.73 o                         
  -6   3  11          1.50          0.46         1.17 o                         
  -5   3  11          7.35          7.95         2.89 o                         
  -4   3  11         34.77         34.51         3.80 o                         
  -3   3  11         44.19         50.45         5.38 o                         
  -2   3  11        135.93        141.64         8.93 o                         
  -1   3  11         28.12         29.59         4.00 o                         
   0   3  11         25.97         24.01         3.67 o                         
   1   3  11         28.03         27.39         3.24 o                         
   2   3  11        135.81        138.29         8.82 o                         
   3   3  11         44.20         52.19         6.06 o                         
   4   3  11         34.71         38.07         5.43 o                         
   5   3  11          7.33          2.34         2.45 o                         
   6   3  11          1.51          2.26         1.91 o                         
   7   3  11          2.63          1.89         1.47 o                         
   8   3  11          2.01          2.55         1.39 o                         
  -8   4  11          0.53          3.65         4.07 o                         
  -7   4  11          5.10          4.27         4.11 o                         
  -6   4  11          0.71          2.06         1.08 o                         
  -5   4  11          1.12          0.71         1.59 o                         
  -4   4  11         10.17         12.31         2.52 o                         
  -3   4  11          9.41          9.40         2.27 o                         
  -2   4  11         48.22         58.87         5.85 o                         
  -1   4  11          7.27          4.68         1.57 o                         
   0   4  11         49.33         58.54         6.04 o                         
   1   4  11          7.24          5.94         1.40 o                         
   2   4  11         48.10         62.56         6.15 o                         
   3   4  11          9.37         11.20         2.72 o                         
   4   4  11         10.21         13.27         3.47 o                         
   5   4  11          1.11          0.95         1.03 o                         
   6   4  11          0.71         -0.07         0.81 o                         
   7   4  11          5.10          3.81         1.98 o                         
   8   4  11          0.53          0.97         1.18 o                         
  -7   5  11          1.25         -1.04         1.90 o                         
  -6   5  11          3.03          6.02         4.37 o                         
  -5   5  11          2.89          3.75         1.58 o                         
  -4   5  11         20.91         20.80         5.10 o                         
  -3   5  11         17.40         19.22         3.25 o                         
  -2   5  11          0.89          1.87         0.46 o                         
  -1   5  11         63.08         76.47         7.11 o                         
   0   5  11          1.91         -0.39         0.90 o                         
   1   5  11         63.22         82.79         7.50 o                         
   2   5  11          0.90          3.59         1.26 o                         
   3   5  11         17.42         16.93         4.42 o                         
   4   5  11         20.93         23.77         5.81 o                         
   5   5  11          2.88          2.51         2.49 o                         
   6   5  11          3.02          4.99         2.32 o                         
   7   5  11          1.25          0.36         1.48 o                         
  -7   6  11          0.08          2.81         4.04 o                         
  -6   6  11          0.03          0.53         1.85 o                         
  -5   6  11          0.60         -0.68         0.70 o                         
  -4   6  11          0.08          0.36         0.82 o                         
  -3   6  11          0.95          3.11         1.96 o                         
  -2   6  11         23.89         28.31         4.41 o                         
  -1   6  11          4.29          5.52         1.79 o                         
   0   6  11         32.09         34.58         5.28 o                         
   1   6  11          4.27          4.21         1.98 o                         
   2   6  11         23.93         33.25         5.11 o                         
   3   6  11          0.95          1.40         1.45 o                         
   4   6  11          0.07         -1.38         2.45 o                         
   5   6  11          0.60         -2.10         2.10 o                         
   6   6  11          0.03         -0.22         2.53 o                         
   7   6  11          0.08         -0.55         0.95 o                         
  -6   7  11          0.86          4.18         4.52 o                         
  -5   7  11          1.19         -0.59         1.28 o                         
  -4   7  11          2.34          1.44         0.74 o                         
  -3   7  11          0.89         -0.34         2.35 o                         
  -2   7  11          1.50          0.72         1.82 o                         
  -1   7  11          3.75          4.15         1.81 o                         
   0   7  11          0.19         -1.22         1.37 o                         
   1   7  11          3.75          1.20         1.61 o                         
   2   7  11          1.50          0.57         0.92 o                         
   3   7  11          0.89         -0.21         1.14 o                         
   4   7  11          2.34          4.03         2.05 o                         
   5   7  11          1.19          1.24         0.84 o                         
   6   7  11          0.86          0.46         0.69 o                         
  -5   8  11          0.51          2.71         4.07 o                         
  -4   8  11          1.50          7.19         5.11 o                         
  -3   8  11          2.38          3.53         2.16 o                         
  -2   8  11          3.62          4.68         2.38 o                         
  -1   8  11          0.79         -0.78         0.99 o                         
   0   8  11          3.58          3.60         1.66 o                         
   1   8  11          0.79          0.80         2.44 o                         
   2   8  11          3.62          1.37         1.92 o                         
   3   8  11          2.38          2.71         1.70 o                         
   4   8  11          1.50          1.27         0.70 o                         
   5   8  11          0.51          0.39         1.03 o                         
  -3   9  11          0.74         -4.11         4.76 o                         
  -2   9  11          0.15         -1.14         1.53 o                         
  -1   9  11          2.54          0.82         2.01 o                         
   0   9  11          0.83          0.11         2.30 o                         
   1   9  11          2.53          4.37         3.13 o                         
   2   9  11          0.15          0.34         2.90 o                         
   3   9  11          0.74          1.77         3.22 o                         
   0  10  11          6.00          7.74         5.43 o                         
   1  10  11          0.30         -0.13         2.29 o                         
   0   0  12         65.30         76.66         6.77 o                         
   1   0  12          0.10         -0.25         0.28 o                         
   2   0  12          2.81          2.05         1.01 o                         
   3   0  12          3.07          0.82         0.68 o                         
   4   0  12         37.14         35.64         5.11 o                         
   5   0  12          1.65          4.07         1.78 o                         
   6   0  12         10.17          8.38         2.69 o                         
   7   0  12          1.88          1.42         2.64 o                         
   8   0  12          0.07          1.73         2.20 o                         
  -8   1  12          2.79          3.17         3.23 o                         
  -7   1  12          1.86         -0.22         1.41 o                         
  -6   1  12          0.50         -0.29         0.61 o                         
  -5   1  12          5.66          2.82         2.10 o                         
  -4   1  12         52.96         62.74         6.31 o                         
  -3   1  12         34.76         35.72         4.70 o                         
  -2   1  12         34.58         33.97         4.26 o                         
  -1   1  12         36.08         43.38         4.71 o                         
   0   1  12          7.40          7.00         1.43 o                         
   1   1  12         36.07         39.37         3.55 o                         
   2   1  12         34.42         34.89         4.41 o                         
   3   1  12         34.72         35.06         4.81 o                         
   4   1  12         52.87         58.44         6.58 o                         
   5   1  12          5.64          2.80         1.52 o                         
   6   1  12          0.50          0.08         0.93 o                         
   7   1  12          1.86         -1.01         1.04 o                         
   8   1  12          2.79          2.96         1.66 o                         
  -8   2  12          0.37          1.82         2.51 o                         
  -7   2  12          1.75          0.42         0.71 o                         
  -6   2  12          1.09         -0.16         2.04 o                         
  -5   2  12          2.48          2.61         1.55 o                         
  -4   2  12          4.43          3.93         1.21 o                         
  -3   2  12         13.21         11.28         2.81 o                         
  -2   2  12         45.86         44.71         5.15 o                         
  -1   2  12        295.79        317.24        13.43 o                         
   0   2  12         11.10          9.23         2.44 o                         
   1   2  12        296.02        322.85        10.58 o                         
   2   2  12         45.86         43.43         5.24 o                         
   3   2  12         13.23          8.14         2.34 o                         
   4   2  12          4.45          2.55         1.52 o                         
   5   2  12          2.48          0.85         1.22 o                         
   6   2  12          1.09          0.60         1.20 o                         
   7   2  12          1.75          1.24         1.23 o                         
   8   2  12          0.37          0.93         1.32 o                         
  -7   3  12          4.76          6.96         4.46 o                         
  -6   3  12          3.61          3.53         1.78 o                         
  -5   3  12          1.48          0.05         0.93 o                         
  -4   3  12          1.47          0.56         0.78 o                         
  -3   3  12          6.72          8.43         2.30 o                         
  -2   3  12         36.82         38.77         4.83 o                         
  -1   3  12         37.53         42.48         5.07 o                         
   0   3  12         41.65         41.96         5.19 o                         
   1   3  12         37.50         41.01         3.98 o                         
   2   3  12         36.86         38.62         5.50 o                         
   3   3  12          6.70          4.87         1.95 o                         
   4   3  12          1.47          1.24         1.24 o                         
   5   3  12          1.48          0.75         1.38 o                         
   6   3  12          3.63          1.44         1.08 o                         
   7   3  12          4.79          3.75         1.65 o                         
  -7   4  12          0.01         -0.41         0.85 o                         
  -6   4  12          6.95          7.93         3.35 o                         
  -5   4  12         23.17         33.98         6.51 o                         
  -4   4  12          4.02          1.74         1.24 o                         
  -3   4  12         16.67         21.78         3.78 o                         
  -2   4  12          6.64          5.09         1.78 o                         
  -1   4  12         22.01         27.06         4.18 o                         
   0   4  12         11.33          8.04         2.44 o                         
   1   4  12         21.93         23.48         3.30 o                         
   2   4  12          6.64          4.11         1.05 o                         
   3   4  12         16.65         15.86         4.64 o                         
   4   4  12          4.03          3.43         1.53 o                         
   5   4  12         23.17         20.70         4.88 o                         
   6   4  12          6.97          7.73         3.42 o                         
   7   4  12          0.01          0.69         1.58 o                         
  -7   5  12          1.08          4.76         4.88 o                         
  -6   5  12          3.44          1.13         1.48 o                         
  -5   5  12          2.09          1.74         0.90 o                         
  -4   5  12          2.41          1.56         1.34 o                         
  -3   5  12          6.19          7.20         2.07 o                         
  -2   5  12         21.87         23.54         3.98 o                         
  -1   5  12         20.75         20.73         3.86 o                         
   0   5  12         29.40         39.79         5.28 o                         
   1   5  12         20.74         21.36         5.30 o                         
   2   5  12         21.92         24.15         4.09 o                         
   3   5  12          6.19          2.95         1.61 o                         
   4   5  12          2.42          1.62         1.42 o                         
   5   5  12          2.09          2.66         1.42 o                         
   6   5  12          3.43          4.19         2.63 o                         
   7   5  12          1.08         -1.11         1.46 o                         
  -6   6  12          0.50         -1.40         2.22 o                         
  -5   6  12          0.85          3.60         4.36 o                         
  -4   6  12          1.48          3.39         2.05 o                         
  -3   6  12          3.22          6.34         2.39 o                         
  -2   6  12         12.30         13.43         3.11 o                         
  -1   6  12          1.69          3.71         1.69 o                         
   0   6  12         47.70         58.39         6.94 o                         
   1   6  12          1.70          1.45         2.33 o                         
   2   6  12         12.31         15.39         3.64 o                         
   3   6  12          3.23          5.63         2.55 o                         
   4   6  12          1.48          1.06         2.54 o                         
   5   6  12          0.86          0.35         1.80 o                         
   6   6  12          0.51          0.56         0.69 o                         
  -5   7  12          2.83          4.38         3.04 o                         
  -4   7  12          0.33         -1.13         1.13 o                         
  -3   7  12          5.11          7.14         3.28 o                         
  -2   7  12          2.76          2.52         2.02 o                         
  -1   7  12          3.70          1.46         0.83 o                         
   0   7  12          0.01         -1.31         1.31 o                         
   1   7  12          3.68          1.54         1.83 o                         
   2   7  12          2.79          2.50         2.92 o                         
   3   7  12          5.12          3.77         2.47 o                         
   4   7  12          0.34         -0.05         0.82 o                         
   5   7  12          2.83          3.61         1.97 o                         
  -4   8  12          0.39          0.78         3.00 o                         
  -3   8  12          0.78          3.01         3.36 o                         
  -2   8  12          0.03         -1.60         1.66 o                         
  -1   8  12          4.06          1.87         1.26 o                         
   0   8  12          1.69          0.50         1.32 o                         
   1   8  12          4.05          2.46         2.36 o                         
   2   8  12          0.03         -0.41         2.58 o                         
   3   8  12          0.78         -0.16         2.67 o                         
   4   8  12          0.39          4.29         3.36 o                         
  -2   9  12          0.41          2.25         3.79 o                         
  -1   9  12          0.03         -3.48         3.48 o                         
   0   9  12          0.00          1.73         2.54 o                         
   1   9  12          0.04         -0.53         3.09 o                         
   2   9  12          0.40         -0.75         1.72 o                         
   1   0  13         17.18         15.35         3.01 o                         
   2   0  13         26.94         24.73         3.94 o                         
   3   0  13         28.42         30.00         4.44 o                         
   4   0  13          9.95         12.53         3.10 o                         
   5   0  13          2.16          1.95         0.29 o                         
   6   0  13          5.29          3.00         1.56 o                         
   7   0  13          3.39          4.82         3.09 o                         
  -7   1  13          9.34          9.37         4.05 o                         
  -6   1  13          0.98          1.20         2.30 o                         
  -5   1  13          4.77          3.02         1.11 o                         
  -4   1  13          1.21          0.66         1.05 o                         
  -3   1  13         25.19         26.45         4.10 o                         
  -2   1  13         44.41         43.87         5.29 o                         
  -1   1  13          2.88          1.54         1.54 o                         
   0   1  13         65.03         70.37         6.31 o                         
   1   1  13          2.87          4.39         1.58 o                         
   2   1  13         44.35         44.58         5.29 o                         
   3   1  13         25.12         28.63         4.50 o                         
   4   1  13          1.22          0.15         1.19 o                         
   5   1  13          4.75          5.60         2.32 o                         
   6   1  13          0.98         -0.61         0.70 o                         
   7   1  13          9.35         12.80         4.84 o                         
  -7   2  13          0.58          0.89         1.63 o                         
  -6   2  13          1.61          0.82         1.08 o                         
  -5   2  13          3.42          2.11         1.07 o                         
  -4   2  13          1.28          1.67         0.84 o                         
  -3   2  13         17.09         19.13         3.63 o                         
  -2   2  13          8.36         11.19         2.74 o                         
  -1   2  13        114.90        125.65         8.77 o                         
   0   2  13         39.17         46.26         5.07 o                         
   1   2  13        114.87        121.55         6.80 o                         
   2   2  13          8.36         10.45         2.83 o                         
   3   2  13         17.11         19.36         3.88 o                         
   4   2  13          1.27          0.86         0.77 o                         
   5   2  13          3.42          1.43         0.88 o                         
   6   2  13          1.62          0.32         1.07 o                         
   7   2  13          0.58          2.10         1.68 o                         
  -7   3  13          1.29          4.27         3.42 o                         
  -6   3  13          6.19          8.68         3.72 o                         
  -5   3  13          2.23          2.89         2.07 o                         
  -4   3  13          2.69          3.58         1.33 o                         
  -3   3  13         50.13         65.35         6.84 o                         
  -2   3  13         10.59          9.79         2.63 o                         
  -1   3  13         24.82         29.60         4.35 o                         
   0   3  13         13.64         10.23         2.96 o                         
   1   3  13         24.79         27.54         4.14 o                         
   2   3  13         10.59          9.04         2.87 o                         
   3   3  13         50.11         53.90         6.70 o                         
   4   3  13          2.71          1.92         1.43 o                         
   5   3  13          2.25         -0.08         0.97 o                         
   6   3  13          6.20          7.83         3.05 o                         
   7   3  13          1.29          0.71         2.19 o                         
  -7   4  13          5.20          3.91         5.15 o                         
  -6   4  13          6.46         11.11         4.19 o                         
  -5   4  13          1.38         -0.50         1.21 o                         
  -4   4  13          6.76          8.13         3.25 o                         
  -3   4  13         23.32         27.52         4.44 o                         
  -2   4  13          7.17          7.83         2.06 o                         
  -1   4  13          2.31          3.24         0.79 o                         
   0   4  13          0.09         -0.53         0.96 o                         
   1   4  13          2.32          2.25         1.02 o                         
   2   4  13          7.16          6.27         2.24 o                         
   3   4  13         23.32         26.75         4.59 o                         
   4   4  13          6.74          6.53         2.57 o                         
   5   4  13          1.38         -0.30         1.78 o                         
   6   4  13          6.46          6.98         2.60 o                         
   7   4  13          5.20         -0.22         0.63 o                         
  -6   5  13          0.25         -0.67         0.67 o                         
  -5   5  13          3.03          1.92         3.03 o                         
  -4   5  13          5.30          5.88         2.98 o                         
  -3   5  13          6.35          6.19         2.13 o                         
  -2   5  13          5.53          5.79         1.89 o                         
  -1   5  13         29.36         32.22         4.97 o                         
   0   5  13          0.09         -0.36         1.05 o                         
   1   5  13         29.30         21.76         6.21 o                         
   2   5  13          5.55          5.76         3.67 o                         
   3   5  13          6.33          3.27         2.07 o                         
   4   5  13          5.30          3.77         3.80 o                         
   5   5  13          3.04          4.47         2.60 o                         
   6   5  13          0.25          1.49         1.40 o                         
  -5   6  13          0.60         -0.86         1.44 o                         
  -4   6  13          0.16          0.04         0.78 o                         
  -3   6  13          4.20         10.15         3.87 o                         
  -2   6  13          4.57          7.65         2.50 o                         
  -1   6  13          1.25          1.66         0.47 o                         
   0   6  13         38.28         56.67         7.11 o                         
   1   6  13          1.24         -0.56         1.89 o                         
   2   6  13          4.57          3.85         2.70 o                         
   3   6  13          4.20          2.19         1.59 o                         
   4   6  13          0.16         -0.81         1.61 o                         
   5   6  13          0.60         -0.51         1.67 o                         
  -5   7  13          0.79          0.05         1.51 o                         
  -4   7  13          3.21          8.63         5.36 o                         
  -3   7  13          2.86          1.23         0.69 o                         
  -2   7  13          3.03          2.65         1.51 o                         
  -1   7  13          5.29          2.76         1.31 o                         
   0   7  13          0.07          0.09         1.51 o                         
   1   7  13          5.30          3.88         3.00 o                         
   2   7  13          3.03          4.27         2.48 o                         
   3   7  13          2.86          4.19         3.32 o                         
   4   7  13          3.20          0.90         4.49 o                         
   5   7  13          0.79         -0.35         1.54 o                         
  -3   8  13          1.49          2.27         3.13 o                         
  -2   8  13          1.10          0.65         1.03 o                         
  -1   8  13          1.83          0.83         1.23 o                         
   0   8  13          0.52         -0.85         0.85 o                         
   1   8  13          1.84          2.36         2.42 o                         
   2   8  13          1.09          0.88         3.04 o                         
   3   8  13          1.49          0.54         2.02 o                         
  -1   9  13          4.54          9.23         5.20 o                         
   0   9  13          0.97          3.79         4.49 o                         
   1   9  13          4.55          3.07         3.37 o                         
   0   0  14         15.40         14.26         5.57 o                         
   1   0  14         15.35         16.19         3.03 o                         
   2   0  14          8.70          3.46         3.22 o                         
   3   0  14          1.64          0.99         0.98 o                         
   4   0  14          0.49         -0.24         1.13 o                         
   5   0  14          4.57          4.20         1.66 o                         
   6   0  14          6.23          6.33         3.03 o                         
   7   0  14          2.03         -0.48         1.60 o                         
  -7   1  14          0.56          2.11         2.08 o                         
  -6   1  14          0.94          1.08         1.20 o                         
  -5   1  14          3.43          0.63         1.09 o                         
  -4   1  14          1.88          0.86         0.42 o                         
  -3   1  14          6.01          6.58         2.20 o                         
  -2   1  14         55.86         65.57         6.73 o                         
  -1   1  14         35.94         38.29         4.91 o                         
   0   1  14         60.73         53.49         5.70 o                         
   1   1  14         35.98         39.75         4.87 o                         
   2   1  14         55.95         64.98         6.71 o                         
   3   1  14          6.00          4.71         1.98 o                         
   4   1  14          1.89          0.85         1.02 o                         
   5   1  14          3.42          2.06         1.82 o                         
   6   1  14          0.94          0.30         1.16 o                         
   7   1  14          0.56          0.88         2.50 o                         
  -7   2  14          0.61          5.34         4.15 o                         
  -6   2  14          0.67         -0.48         1.79 o                         
  -5   2  14          0.18          0.44         1.29 o                         
  -4   2  14         12.07         13.84         3.36 o                         
  -3   2  14         29.08         34.26         4.97 o                         
  -2   2  14          2.16          1.60         1.42 o                         
  -1   2  14         20.29         19.21         3.48 o                         
   0   2  14          2.55          2.43         1.16 o                         
   1   2  14         20.24         21.73         5.47 o                         
   2   2  14          2.15          1.06         0.88 o                         
   3   2  14         29.05         37.22         5.37 o                         
   4   2  14         12.08         10.12         3.15 o                         
   5   2  14          0.18          1.65         0.86 o                         
   6   2  14          0.66          0.89         1.14 o                         
   7   2  14          0.61          0.05         1.47 o                         
  -6   3  14          1.32          0.62         1.16 o                         
  -5   3  14          3.35          0.41         1.61 o                         
  -4   3  14          2.64          4.55         2.00 o                         
  -3   3  14          4.14          5.41         2.40 o                         
  -2   3  14          9.36         10.50         2.84 o                         
  -1   3  14         13.19         15.98         3.55 o                         
   0   3  14         26.61         35.74         4.98 o                         
   1   3  14         13.16         14.53         3.11 o                         
   2   3  14          9.35          8.96         2.78 o                         
   3   3  14          4.14          4.29         2.14 o                         
   4   3  14          2.65          1.28         0.94 o                         
   5   3  14          3.34          1.70         1.00 o                         
   6   3  14          1.31          0.22         1.31 o                         
  -6   4  14          1.72          5.72         5.25 o                         
  -5   4  14          6.26          9.42         3.58 o                         
  -4   4  14          9.17         15.89         4.49 o                         
  -3   4  14          2.02          1.94         1.66 o                         
  -2   4  14          1.16          1.17         0.88 o                         
  -1   4  14          0.23          0.03         0.60 o                         
   0   4  14          1.68          1.19         1.33 o                         
   1   4  14          0.23          0.86         1.11 o                         
   2   4  14          1.16          1.97         1.66 o                         
   3   4  14          2.01          4.08         2.05 o                         
   4   4  14          9.15          7.62         3.10 o                         
   5   4  14          6.26          8.28         3.37 o                         
   6   4  14          1.71          3.80         2.15 o                         
  -6   5  14          0.66          0.82         3.68 o                         
  -5   5  14          0.81          0.06         2.19 o                         
  -4   5  14          3.93          5.03         2.47 o                         
  -3   5  14          2.66          2.65         2.17 o                         
  -2   5  14         11.55         13.01         3.11 o                         
  -1   5  14          0.76          1.32         1.50 o                         
   0   5  14          8.24         12.48         3.23 o                         
   1   5  14          0.76          0.43         0.94 o                         
   2   5  14         11.56         13.29         4.87 o                         
   3   5  14          2.66          3.46         2.91 o                         
   4   5  14          3.92          1.96         1.62 o                         
   5   5  14          0.82         -1.66         1.66 o                         
   6   5  14          0.66         -0.09         0.78 o                         
  -5   6  14          1.08          2.28         3.86 o                         
  -4   6  14          2.30          1.69         1.86 o                         
  -3   6  14          0.76          2.01         0.66 o                         
  -2   6  14         12.36         12.80         4.33 o                         
  -1   6  14          1.47         -0.01         0.95 o                         
   0   6  14          4.90          4.75         1.91 o                         
   1   6  14          1.48         -0.14         0.93 o                         
   2   6  14         12.37         13.59         5.04 o                         
   3   6  14          0.76          0.44         2.24 o                         
   4   6  14          2.30          3.57         3.12 o                         
   5   6  14          1.08         -0.47         3.35 o                         
  -4   7  14          0.89         -1.93         3.46 o                         
  -3   7  14          1.93          1.09         1.88 o                         
  -2   7  14          5.70          7.46         3.35 o                         
  -1   7  14          2.04         -1.34         1.52 o                         
   0   7  14          1.21          0.48         1.77 o                         
   1   7  14          2.05         -0.45         2.09 o                         
   2   7  14          5.69          7.78         4.60 o                         
   3   7  14          1.93         -0.11         0.62 o                         
   4   7  14          0.89          1.17         1.62 o                         
  -2   8  14          1.10          0.05         1.44 o                         
  -1   8  14          0.67         -1.22         1.31 o                         
   0   8  14          0.01         -1.01         2.46 o                         
   1   8  14          0.67          0.02         1.84 o                         
   2   8  14          1.10          2.20         1.11 o                         
   1   0  15          5.23          1.60         1.31 o                         
   2   0  15          0.97          1.35         1.11 o                         
   3   0  15         25.03         29.31         5.02 o                         
   4   0  15         15.65         11.78         2.95 o                         
   5   0  15         24.62         33.93         5.94 o                         
   6   0  15         10.51         16.48         5.67 o                         
  -6   1  15          0.10         -1.08         2.07 o                         
  -5   1  15          0.05          0.53         1.53 o                         
  -4   1  15          1.71          3.64         1.60 o                         
  -3   1  15         30.18         37.69         5.53 o                         
  -2   1  15          9.07          8.74         2.61 o                         
  -1   1  15          5.59          2.75         0.80 o                         
   0   1  15         69.39         74.93         9.63 o                         
   1   1  15          5.59          4.89         2.51 o                         
   2   1  15          9.10          7.62         2.95 o                         
   3   1  15         30.21         37.04         5.48 o                         
   4   1  15          1.70          0.57         0.64 o                         
   5   1  15          0.05         -1.17         1.17 o                         
   6   1  15          0.10          1.00         1.84 o                         
  -6   2  15          0.95         -0.38         2.14 o                         
  -5   2  15          0.54          2.42         1.66 o                         
  -4   2  15          2.44          3.09         1.69 o                         
  -3   2  15          1.62          2.65         1.56 o                         
  -2   2  15         29.90         30.41         5.01 o                         
  -1   2  15         13.03         14.82         3.40 o                         
   0   2  15          5.22          0.80         1.99 o                         
   1   2  15         13.04         11.72         4.42 o                         
   2   2  15         29.89         40.30         7.40 o                         
   3   2  15          1.62          1.74         0.62 o                         
   4   2  15          2.44          0.94         1.27 o                         
   5   2  15          0.54         -0.30         1.36 o                         
   6   2  15          0.95          0.32         0.80 o                         
  -6   3  15          2.29          1.73         1.88 o                         
  -5   3  15         14.21         16.96         5.27 o                         
  -4   3  15          0.55         -0.03         0.61 o                         
  -3   3  15          6.94          5.75         2.16 o                         
  -2   3  15          0.59         -0.40         1.02 o                         
  -1   3  15         15.79         18.00         4.02 o                         
   0   3  15          0.35         -0.05         1.48 o                         
   1   3  15         15.79         16.82         5.42 o                         
   2   3  15          0.59         -0.47         1.50 o                         
   3   3  15          6.90          6.10         3.95 o                         
   4   3  15          0.55         -1.06         1.46 o                         
   5   3  15         14.22         18.54         4.31 o                         
   6   3  15          2.28          2.75         1.55 o                         
  -5   4  15          3.57          4.04         2.83 o                         
  -4   4  15          0.66          0.92         1.24 o                         
  -3   4  15          0.10         -0.26         1.32 o                         
  -2   4  15          3.57          2.73         1.38 o                         
  -1   4  15          2.84          1.79         1.65 o                         
   0   4  15         12.71         14.82         3.96 o                         
   1   4  15          2.85          3.05         3.94 o                         
   2   4  15          3.56          2.80         2.16 o                         
   3   4  15          0.09         -0.98         0.98 o                         
   4   4  15          0.66          0.02         0.86 o                         
   5   4  15          3.57          6.07         4.34 o                         
  -5   5  15          0.84          1.38         1.52 o                         
  -4   5  15          1.80         -1.87         2.25 o                         
  -3   5  15          0.01         -0.30         1.49 o                         
  -2   5  15          4.31          6.90         2.19 o                         
  -1   5  15          3.00          2.90         1.71 o                         
   0   5  15          0.08          1.37         1.79 o                         
   1   5  15          3.00          5.16         3.32 o                         
   2   5  15          4.29          3.87         3.05 o                         
   3   5  15          0.01         -0.47         0.55 o                         
   4   5  15          1.80          1.53         1.87 o                         
   5   5  15          0.85          0.74         1.40 o                         
  -4   6  15          1.79          1.37         1.97 o                         
  -3   6  15          4.51          7.13         3.22 o                         
  -2   6  15          1.27          3.50         2.47 o                         
  -1   6  15          5.91          3.25         1.57 o                         
   0   6  15          2.16         -0.04         1.01 o                         
   1   6  15          5.92          2.65         2.67 o                         
   2   6  15          1.27          3.67         2.50 o                         
   3   6  15          4.51          3.47         2.77 o                         
   4   6  15          1.79          1.78         2.98 o                         
  -3   7  15          0.14         -2.68         2.68 o                         
  -2   7  15          1.58          7.52         3.46 o                         
  -1   7  15          1.49         -0.92         2.21 o                         
   0   7  15          3.73          3.64         2.92 o                         
   1   7  15          1.49          1.34         0.95 o                         
   2   7  15          1.59          0.38         0.36 o                         
   3   7  15          0.14         -0.82         3.58 o                         
   0   0  16          2.18          0.22         2.08 o                         
   1   0  16         12.96         14.25         4.41 o                         
   2   0  16         31.87         35.96         7.02 o                         
   3   0  16         28.97         42.42         6.17 o                         
   4   0  16          0.12          1.40         1.13 o                         
   5   0  16          0.15         -0.70         0.70 o                         
   6   0  16          1.42          0.84         1.57 o                         
  -6   1  16          6.05          5.53         3.07 o                         
  -5   1  16          9.34          7.31         4.02 o                         
  -4   1  16          2.13          1.08         0.65 o                         
  -3   1  16          3.76          2.79         1.53 o                         
  -2   1  16          0.67          0.96         0.82 o                         
  -1   1  16         23.44         24.76         5.71 o                         
   0   1  16          1.64          1.20         1.21 o                         
   1   1  16         23.44         30.41         6.24 o                         
   2   1  16          0.66          0.11         0.52 o                         
   3   1  16          3.77          2.86         3.19 o                         
   4   1  16          2.13          1.13         1.06 o                         
   5   1  16          9.35         12.51         3.80 o                         
   6   1  16          6.04          5.91         3.99 o                         
  -5   2  16          0.70         -0.17         0.90 o                         
  -4   2  16          3.24          4.40         2.25 o                         
  -3   2  16          0.58          0.27         1.09 o                         
  -2   2  16          0.71          0.03         1.46 o                         
  -1   2  16         14.66         25.08         5.99 o                         
   0   2  16          3.20          2.29         4.81 o                         
   1   2  16         14.68         15.67         5.03 o                         
   2   2  16          0.71          0.83         1.87 o                         
   3   2  16          0.58         -0.03         1.30 o                         
   4   2  16          3.25          3.38         2.04 o                         
   5   2  16          0.70         -1.17         1.60 o                         
  -5   3  16          2.15          4.00         2.78 o                         
  -4   3  16          2.64          2.96         4.98 o                         
  -3   3  16          2.70          3.13         1.91 o                         
  -2   3  16          6.14         10.08         2.63 o                         
  -1   3  16          7.10         10.71         3.34 o                         
   0   3  16         25.43         35.12         7.29 o                         
   1   3  16          7.09          9.64         5.45 o                         
   2   3  16          6.12          6.72         3.45 o                         
   3   3  16          2.70          3.29         2.64 o                         
   4   3  16          2.64          3.42         2.93 o                         
   5   3  16          2.15         -0.02         2.25 o                         
  -5   4  16          2.67          5.43         3.50 o                         
  -4   4  16          0.87          3.50         2.68 o                         
  -3   4  16          0.17         -0.98         1.43 o                         
  -2   4  16          0.20         -0.74         1.06 o                         
  -1   4  16          4.90          3.59         1.70 o                         
   0   4  16          1.30          1.53         2.18 o                         
   1   4  16          4.90          1.91         2.44 o                         
   2   4  16          0.20         -0.65         0.65 o                         
   3   4  16          0.17          0.45         5.71 o                         
   4   4  16          0.87         -0.10         2.71 o                         
   5   4  16          2.67          5.40         2.99 o                         
  -4   5  16          3.25          2.14         1.80 o                         
  -3   5  16          0.37          0.95         1.52 o                         
  -2   5  16          0.26          1.24         1.48 o                         
  -1   5  16          4.49          7.19         2.53 o                         
   0   5  16          2.55          4.88         2.57 o                         
   1   5  16          4.49          9.31         3.75 o                         
   2   5  16          0.26         -1.35         2.34 o                         
   3   5  16          0.37          2.70         2.38 o                         
   4   5  16          3.25          2.77         3.03 o                         
  -3   6  16          3.43          4.56         2.61 o                         
  -2   6  16          0.13          0.19         1.73 o                         
  -1   6  16          1.45          2.49         1.98 o                         
   0   6  16          0.43          1.06         1.35 o                         
   1   6  16          1.45          1.52         2.75 o                         
   2   6  16          0.13          0.34         2.53 o                         
   3   6  16          3.43          0.75         2.04 o                         
   0   7  16          0.69          0.05         1.10 o                         
   1   0  17          0.38          0.20         2.59 o                         
   2   0  17          0.08          1.22         0.74 o                         
   3   0  17          5.03          5.66         3.00 o                         
   4   0  17          4.84          5.27         3.66 o                         
   5   0  17         26.63         35.21        12.21 o                         
  -5   1  17          1.46          2.07         4.09 o                         
  -4   1  17          6.65          8.27         4.03 o                         
  -3   1  17          0.58          1.39         2.09 o                         
  -2   1  17          1.94          0.00         1.66 o                         
  -1   1  17          1.33          1.09         0.94 o                         
   0   1  17         14.27         19.41         5.77 o                         
   1   1  17          1.33          2.81         2.06 o                         
   2   1  17          1.94          1.42         1.85 o                         
   3   1  17          0.58         -1.86         2.58 o                         
   4   1  17          6.65          5.82         2.90 o                         
   5   1  17          1.46         -0.23         1.33 o                         
  -5   2  17          0.27         -0.05         0.86 o                         
  -4   2  17          1.54          0.61         1.54 o                         
  -3   2  17          7.04         11.49         4.40 o                         
  -2   2  17          0.54         -3.09         3.28 o                         
  -1   2  17          1.78          2.75         2.54 o                         
   0   2  17          1.97          2.65         2.33 o                         
   1   2  17          1.78          1.62         1.73 o                         
   2   2  17          0.54         -0.38         1.04 o                         
   3   2  17          7.02          6.24         3.28 o                         
   4   2  17          1.53          0.99         1.51 o                         
   5   2  17          0.28          0.68         2.20 o                         
  -4   3  17          0.78         -0.59         0.76 o                         
  -3   3  17          2.20          3.43         2.35 o                         
  -2   3  17          2.18          1.95         2.37 o                         
  -1   3  17          2.82          1.71         2.14 o                         
   0   3  17          1.12          1.67         2.56 o                         
   1   3  17          2.82          2.85         2.57 o                         
   2   3  17          2.18         -0.88         0.88 o                         
   3   3  17          2.20          2.39         2.25 o                         
   4   3  17          0.77          0.13         1.64 o                         
  -3   4  17          0.70          5.17         4.35 o                         
  -2   4  17          2.78          4.31         3.21 o                         
  -1   4  17          0.86          2.98         2.27 o                         
   0   4  17          9.02         14.22         4.68 o                         
   1   4  17          0.86          1.53         2.04 o                         
   2   4  17          2.77          2.25         1.95 o                         
   3   4  17          0.70          0.74         2.53 o                         
  -3   5  17          3.29          2.72         4.85 o                         
  -2   5  17          3.18          1.35         3.99 o                         
  -1   5  17          1.15         -1.10         4.47 o                         
   0   5  17          2.40          0.52         4.62 o                         
   1   5  17          1.15          0.96         1.98 o                         
   2   5  17          3.19          5.94         4.05 o                         
   3   5  17          3.29          5.59         3.75 o                         
   0   6  17          2.33          3.24         2.25 o                         
   0   0  18          3.95          1.07         3.25 o                         
   1   0  18          0.08          0.56         1.86 o                         
   2   0  18          1.46          0.39         1.21 o                         
   3   0  18          0.83          1.17         3.21 o                         
   4   0  18          0.12         -1.12         1.32 o                         
  -4   1  18          7.85         13.92         7.69 o                         
  -3   1  18          0.65         -1.56         2.23 o                         
  -2   1  18          9.49         18.27         5.38 o                         
  -1   1  18          0.56          0.27         1.00 o                         
   0   1  18          6.37          6.91         3.51 o                         
   1   1  18          0.55          1.01         0.51 o                         
   2   1  18          9.49         14.96         5.20 o                         
   3   1  18          0.64         -0.18         2.24 o                         
   4   1  18          7.84          8.34         4.10 o                         
  -3   2  18          1.15          0.68         1.90 o                         
  -2   2  18          1.74          2.30         2.88 o                         
  -1   2  18          3.73          4.95         2.41 o                         
   0   2  18          0.01         -1.28         2.99 o                         
   1   2  18          3.71          0.96         3.78 o                         
   2   2  18          1.73          2.41         1.52 o                         
   3   2  18          1.15          4.87         3.24 o                         
  -3   3  18          0.55         -0.61         3.21 o                         
  -2   3  18          0.84          1.30         0.93 o                         
  -1   3  18          0.34         -0.52         2.12 o                         
   0   3  18          0.13         -0.70         2.72 o                         
   1   3  18          0.35         -0.82         2.00 o                         
   2   3  18          0.84         -0.05         2.05 o                         
   3   3  18          0.56          0.51         2.17 o                         
  -2   4  18          2.95          0.14         1.92 o                         
  -1   4  18          1.37         -1.61         2.34 o                         
   0   4  18          0.23          0.91         1.78 o                         
   1   4  18          1.35          3.11         2.26 o                         
   2   4  18          2.95          1.01         3.27 o                         
   1   0  19          8.92         10.03         4.18 o                         
   2   0  19          1.23          0.72         1.58 o                         
  -2   1  19          0.28         -0.07         0.50 o                         
  -1   1  19          0.81         -1.64         2.19 o                         
   0   1  19          0.79          0.57         1.18 o                         
   1   1  19          0.81         -0.02         2.06 o                         
   2   1  19          0.28          1.00         0.62 o                         
  -1   2  19          3.49          5.30         3.56 o                         
   0   2  19          3.07          2.54         2.60 o                         
   1   2  19          3.49          1.69         3.30 o                         
   0   3  19          0.03         -2.26         2.26 o                         
                                                                                
